# Supplementary material for: Integrative approach identifies SLC6A20 and CXCR6 as putative causal genes for the COVID-19 GWAS signal in the 3p21.31 locus
Source: Genome Biol. 2021 Aug 23;22:242. doi: 10.1186/s13059-021-02454-4 (PMC8381345; doi:10.1186/s13059-021-02454-4)
Supplement: Supplementary file 2 — Additional file 2:. Supplementary tables S1-S3. [file 13059_2021_2454_MOESM2_ESM.xlsx]

## Sheet: S1
Table S1. Summary of colocalization analysis of hospitalized COVID-19 GWAS and cis-eQTLs with coloc. Variable coloc_pp4 is set to NA, if the gene was not expressed in the given cell type/tissue or lead eQTL p-value > 1e-4.
gwas	lead_gwas_variant	lead_gwas_variant_rsid	lead_gwas_meta_pval	lead_gwas_meta_beta	lead_gwas_meta_se	eqtl_gene_id	eqtl_gene_name	eqtl_molecular_trait_id	eqtl_data	eqtl_n	lead_eqtl_variant	lead_eqtl_variant_rsid	lead_eqtl_pval	lead_eqtl_beta	lead_eqtl_se	lead_gwas_variant_eqtl_pval	coloc_nsnps	coloc_pp0	coloc_pp1	coloc_pp2	coloc_pp3	coloc_pp4	max_pp4_condmask
B2_ALL_leave_23andme	NA	NA	NA	NA	NA	ENSG00000173585	CCR9	NA	Alasoo_2018_ge_macrophage_IFNg	NA	NA	NA	NA	NA	NA	NA	NA	NA	NA	NA	NA	NA	NA
B2_ALL_leave_23andme	NA	NA	NA	NA	NA	ENSG00000172215	CXCR6	NA	Alasoo_2018_ge_macrophage_IFNg	NA	NA	NA	NA	NA	NA	NA	NA	NA	NA	NA	NA	NA	NA
B2_ALL_leave_23andme	3:45823240:T:C	rs10490770	2.495e-61	0.48679	0.029461	ENSG00000163820	FYCO1	NA	Alasoo_2018_ge_macrophage_IFNg	84	3:45982550:C:T	rs75817942	0.00847293	0.386488	0.142657	0.379212	NA	NA	NA	NA	NA	NA	NA
B2_ALL_leave_23andme	3:45823240:T:C	rs10490770	2.495e-61	0.48679	0.029461	ENSG00000144791	LIMD1	NA	Alasoo_2018_ge_macrophage_IFNg	84	3:45807778:T:G	rs9843503	5.25173e-05	-0.3247	0.0753512	0.0823073	2774	4.94022e-55	0.747815	1.37826e-55	0.208544	0.0436415	0.0373012
B2_ALL_leave_23andme	3:45823240:T:C	rs10490770	2.495e-61	0.48679	0.029461	ENSG00000163818	LZTFL1	NA	Alasoo_2018_ge_macrophage_IFNg	84	3:45858877:G:A	NA	0.00711977	0.0951222	0.0343075	0.673766	NA	NA	NA	NA	NA	NA	NA
B2_ALL_leave_23andme	3:45823240:T:C	rs10490770	2.495e-61	0.48679	0.029461	ENSG00000211456	SACM1L	NA	Alasoo_2018_ge_macrophage_IFNg	84	3:46249276:C:T	rs146309725	0.000146834	-0.146148	0.0363916	0.983837	NA	NA	NA	NA	NA	NA	NA
B2_ALL_leave_23andme	NA	NA	NA	NA	NA	ENSG00000163817	SLC6A20	NA	Alasoo_2018_ge_macrophage_IFNg	NA	NA	NA	NA	NA	NA	NA	NA	NA	NA	NA	NA	NA	NA
B2_ALL_leave_23andme	NA	NA	NA	NA	NA	ENSG00000173578	XCR1	NA	Alasoo_2018_ge_macrophage_IFNg	NA	NA	NA	NA	NA	NA	NA	NA	NA	NA	NA	NA	NA	NA
B2_ALL_leave_23andme	NA	NA	NA	NA	NA	ENSG00000173585	CCR9	NA	Alasoo_2018_ge_macrophage_IFNg+Salmonella	NA	NA	NA	NA	NA	NA	NA	NA	NA	NA	NA	NA	NA	NA
B2_ALL_leave_23andme	NA	NA	NA	NA	NA	ENSG00000172215	CXCR6	NA	Alasoo_2018_ge_macrophage_IFNg+Salmonella	NA	NA	NA	NA	NA	NA	NA	NA	NA	NA	NA	NA	NA	NA
B2_ALL_leave_23andme	3:45823240:T:C	rs10490770	2.495e-61	0.48679	0.029461	ENSG00000163820	FYCO1	NA	Alasoo_2018_ge_macrophage_IFNg+Salmonella	84	3:45868004:C:G	rs75507082	0.00187962	-0.251845	0.0779404	0.602833	NA	NA	NA	NA	NA	NA	NA
B2_ALL_leave_23andme	3:45823240:T:C	rs10490770	2.495e-61	0.48679	0.029461	ENSG00000144791	LIMD1	NA	Alasoo_2018_ge_macrophage_IFNg+Salmonella	84	3:45630718:G:A	NA	0.000231402	-0.229922	0.0592175	0.662538	NA	NA	NA	NA	NA	NA	NA
B2_ALL_leave_23andme	3:45823240:T:C	rs10490770	2.495e-61	0.48679	0.029461	ENSG00000163818	LZTFL1	NA	Alasoo_2018_ge_macrophage_IFNg+Salmonella	84	3:46285357:T:C	rs77116118	0.00338458	-0.698019	0.230061	0.244399	NA	NA	NA	NA	NA	NA	NA
B2_ALL_leave_23andme	3:45823240:T:C	rs10490770	2.495e-61	0.48679	0.029461	ENSG00000211456	SACM1L	NA	Alasoo_2018_ge_macrophage_IFNg+Salmonella	84	3:45787094:T:C	rs2531747	1.37987e-05	-0.109657	0.0234501	0.679526	2774	4.39612e-55	0.665453	2.00578e-55	0.303558	0.0309886	0.0243038
B2_ALL_leave_23andme	NA	NA	NA	NA	NA	ENSG00000163817	SLC6A20	NA	Alasoo_2018_ge_macrophage_IFNg+Salmonella	NA	NA	NA	NA	NA	NA	NA	NA	NA	NA	NA	NA	NA	NA
B2_ALL_leave_23andme	NA	NA	NA	NA	NA	ENSG00000173578	XCR1	NA	Alasoo_2018_ge_macrophage_IFNg+Salmonella	NA	NA	NA	NA	NA	NA	NA	NA	NA	NA	NA	NA	NA	NA
B2_ALL_leave_23andme	NA	NA	NA	NA	NA	ENSG00000173585	CCR9	NA	Alasoo_2018_ge_macrophage_naive	NA	NA	NA	NA	NA	NA	NA	NA	NA	NA	NA	NA	NA	NA
B2_ALL_leave_23andme	NA	NA	NA	NA	NA	ENSG00000172215	CXCR6	NA	Alasoo_2018_ge_macrophage_naive	NA	NA	NA	NA	NA	NA	NA	NA	NA	NA	NA	NA	NA	NA
B2_ALL_leave_23andme	3:45823240:T:C	rs10490770	2.495e-61	0.48679	0.029461	ENSG00000163820	FYCO1	NA	Alasoo_2018_ge_macrophage_naive	84	3:45895372:G:A	rs78426777	0.00309013	-0.371919	0.121341	0.439351	NA	NA	NA	NA	NA	NA	NA
B2_ALL_leave_23andme	3:45823240:T:C	rs10490770	2.495e-61	0.48679	0.029461	ENSG00000144791	LIMD1	NA	Alasoo_2018_ge_macrophage_naive	84	3:45324327:T:C	rs78300039	0.00488313	0.278176	0.0956903	0.165517	NA	NA	NA	NA	NA	NA	NA
B2_ALL_leave_23andme	3:45823240:T:C	rs10490770	2.495e-61	0.48679	0.029461	ENSG00000163818	LZTFL1	NA	Alasoo_2018_ge_macrophage_naive	84	3:45696352:C:T	rs56331328	0.00164154	0.15786	0.0481925	0.849806	NA	NA	NA	NA	NA	NA	NA
B2_ALL_leave_23andme	3:45823240:T:C	rs10490770	2.495e-61	0.48679	0.029461	ENSG00000211456	SACM1L	NA	Alasoo_2018_ge_macrophage_naive	84	3:45807778:T:G	rs9843503	0.000281878	-0.213775	0.0559026	0.483081	NA	NA	NA	NA	NA	NA	NA
B2_ALL_leave_23andme	NA	NA	NA	NA	NA	ENSG00000163817	SLC6A20	NA	Alasoo_2018_ge_macrophage_naive	NA	NA	NA	NA	NA	NA	NA	NA	NA	NA	NA	NA	NA	NA
B2_ALL_leave_23andme	NA	NA	NA	NA	NA	ENSG00000173578	XCR1	NA	Alasoo_2018_ge_macrophage_naive	NA	NA	NA	NA	NA	NA	NA	NA	NA	NA	NA	NA	NA	NA
B2_ALL_leave_23andme	NA	NA	NA	NA	NA	ENSG00000173585	CCR9	NA	Alasoo_2018_ge_macrophage_Salmonella	NA	NA	NA	NA	NA	NA	NA	NA	NA	NA	NA	NA	NA	NA
B2_ALL_leave_23andme	NA	NA	NA	NA	NA	ENSG00000172215	CXCR6	NA	Alasoo_2018_ge_macrophage_Salmonella	NA	NA	NA	NA	NA	NA	NA	NA	NA	NA	NA	NA	NA	NA
B2_ALL_leave_23andme	3:45823240:T:C	rs10490770	2.495e-61	0.48679	0.029461	ENSG00000163820	FYCO1	NA	Alasoo_2018_ge_macrophage_Salmonella	84	3:45362267:G:T	rs142573477	0.00622689	-0.567822	0.201294	0.597896	NA	NA	NA	NA	NA	NA	NA
B2_ALL_leave_23andme	3:45823240:T:C	rs10490770	2.495e-61	0.48679	0.029461	ENSG00000144791	LIMD1	NA	Alasoo_2018_ge_macrophage_Salmonella	84	3:46313348:T:C	rs6441963	0.00104925	0.182832	0.0534636	0.979329	NA	NA	NA	NA	NA	NA	NA
B2_ALL_leave_23andme	3:45823240:T:C	rs10490770	2.495e-61	0.48679	0.029461	ENSG00000163818	LZTFL1	NA	Alasoo_2018_ge_macrophage_Salmonella	84	3:45800039:A:G	rs143493818	1.74336e-05	-0.877301	0.190181	0.807627	2774	5.06923e-55	0.767344	1.30476e-55	0.197435	0.0352216	0.0297114
B2_ALL_leave_23andme	3:45823240:T:C	rs10490770	2.495e-61	0.48679	0.029461	ENSG00000211456	SACM1L	NA	Alasoo_2018_ge_macrophage_Salmonella	84	3:45767021:G:A	rs114474876	1.56251e-05	0.274702	0.0591694	0.637338	2774	4.69165e-55	0.710189	1.69643e-55	0.256727	0.0330837	0.0273141
B2_ALL_leave_23andme	NA	NA	NA	NA	NA	ENSG00000163817	SLC6A20	NA	Alasoo_2018_ge_macrophage_Salmonella	NA	NA	NA	NA	NA	NA	NA	NA	NA	NA	NA	NA	NA	NA
B2_ALL_leave_23andme	NA	NA	NA	NA	NA	ENSG00000173578	XCR1	NA	Alasoo_2018_ge_macrophage_Salmonella	NA	NA	NA	NA	NA	NA	NA	NA	NA	NA	NA	NA	NA	NA
B2_ALL_leave_23andme	NA	NA	NA	NA	NA	ENSG00000173585	CCR9	NA	BLUEPRINT_ge_monocyte	NA	NA	NA	NA	NA	NA	NA	NA	NA	NA	NA	NA	NA	NA
B2_ALL_leave_23andme	NA	NA	NA	NA	NA	ENSG00000172215	CXCR6	NA	BLUEPRINT_ge_monocyte	NA	NA	NA	NA	NA	NA	NA	NA	NA	NA	NA	NA	NA	NA
B2_ALL_leave_23andme	3:45823240:T:C	rs10490770	2.495e-61	0.48679	0.029461	ENSG00000163820	FYCO1	NA	BLUEPRINT_ge_monocyte	191	3:45994772:T:G	rs55844314	0.00577376	-0.172512	0.0617362	0.981877	NA	NA	NA	NA	NA	NA	NA
B2_ALL_leave_23andme	3:45823240:T:C	rs10490770	2.495e-61	0.48679	0.029461	ENSG00000144791	LIMD1	NA	BLUEPRINT_ge_monocyte	191	3:45834967:G:GA	rs11385942	0.00105769	-0.134791	0.0404806	0.00612978	NA	NA	NA	NA	NA	NA	NA
B2_ALL_leave_23andme	3:45823240:T:C	rs10490770	2.495e-61	0.48679	0.029461	ENSG00000163818	LZTFL1	NA	BLUEPRINT_ge_monocyte	191	3:45781426:T:C	rs4683140	2.90847e-05	0.106988	0.0249262	0.451947	2744	4.38244e-55	0.663383	2.0262e-55	0.306652	0.0299651	0.0249402
B2_ALL_leave_23andme	3:45823240:T:C	rs10490770	2.495e-61	0.48679	0.029461	ENSG00000211456	SACM1L	NA	BLUEPRINT_ge_monocyte	191	3:45606464:G:C	rs114165080	1.50972e-09	-0.23941	0.0375328	0.928113	NA	NA	NA	NA	NA	NA	NA
B2_ALL_leave_23andme	NA	NA	NA	NA	NA	ENSG00000163817	SLC6A20	NA	BLUEPRINT_ge_monocyte	NA	NA	NA	NA	NA	NA	NA	NA	NA	NA	NA	NA	NA	NA
B2_ALL_leave_23andme	NA	NA	NA	NA	NA	ENSG00000173578	XCR1	NA	BLUEPRINT_ge_monocyte	NA	NA	NA	NA	NA	NA	NA	NA	NA	NA	NA	NA	NA	NA
B2_ALL_leave_23andme	NA	NA	NA	NA	NA	ENSG00000173585	CCR9	NA	BLUEPRINT_ge_neutrophil	NA	NA	NA	NA	NA	NA	NA	NA	NA	NA	NA	NA	NA	NA
B2_ALL_leave_23andme	NA	NA	NA	NA	NA	ENSG00000172215	CXCR6	NA	BLUEPRINT_ge_neutrophil	NA	NA	NA	NA	NA	NA	NA	NA	NA	NA	NA	NA	NA	NA
B2_ALL_leave_23andme	3:45823240:T:C	rs10490770	2.495e-61	0.48679	0.029461	ENSG00000163820	FYCO1	NA	BLUEPRINT_ge_neutrophil	196	3:46208857:T:C	rs1491961	1.13009e-09	0.203732	0.0317178	0.0506248	2744	4.94999e-57	0.00749294	6.55286e-55	0.991924	0.000583377	0.000554831
B2_ALL_leave_23andme	NA	NA	NA	NA	NA	ENSG00000144791	LIMD1	NA	BLUEPRINT_ge_neutrophil	NA	NA	NA	NA	NA	NA	NA	NA	NA	NA	NA	NA	NA	NA
B2_ALL_leave_23andme	3:45823240:T:C	rs10490770	2.495e-61	0.48679	0.029461	ENSG00000163818	LZTFL1	NA	BLUEPRINT_ge_neutrophil	196	3:46051301:C:A	rs4683170	0.000486794	0.130015	0.0366029	0.134706	NA	NA	NA	NA	NA	NA	NA
B2_ALL_leave_23andme	3:45823240:T:C	rs10490770	2.495e-61	0.48679	0.029461	ENSG00000211456	SACM1L	NA	BLUEPRINT_ge_neutrophil	196	3:45746635:T:C	rs12490293	1.05582e-12	0.0837966	0.0109376	0.0862369	2744	3.61216e-60	5.46782e-06	6.60617e-55	0.999994	3.64045e-07	3.14249e-07
B2_ALL_leave_23andme	NA	NA	NA	NA	NA	ENSG00000163817	SLC6A20	NA	BLUEPRINT_ge_neutrophil	NA	NA	NA	NA	NA	NA	NA	NA	NA	NA	NA	NA	NA	NA
B2_ALL_leave_23andme	NA	NA	NA	NA	NA	ENSG00000173578	XCR1	NA	BLUEPRINT_ge_neutrophil	NA	NA	NA	NA	NA	NA	NA	NA	NA	NA	NA	NA	NA	NA
B2_ALL_leave_23andme	3:45823240:T:C	rs10490770	2.495e-61	0.48679	0.029461	ENSG00000173585	CCR9	NA	BLUEPRINT_ge_T-cell	167	3:45686269:A:G	NA	0.00149003	0.642226	0.198515	0.412572	NA	NA	NA	NA	NA	NA	NA
B2_ALL_leave_23andme	3:45823240:T:C	rs10490770	2.495e-61	0.48679	0.029461	ENSG00000172215	CXCR6	NA	BLUEPRINT_ge_T-cell	167	3:45867367:G:A	rs75826707	0.000628029	-1.29818	0.371814	0.0309469	NA	NA	NA	NA	NA	NA	NA
B2_ALL_leave_23andme	3:45823240:T:C	rs10490770	2.495e-61	0.48679	0.029461	ENSG00000163820	FYCO1	NA	BLUEPRINT_ge_T-cell	167	3:46230965:T:C	rs1542754	0.00255745	-0.0426536	0.0139073	0.0592025	NA	NA	NA	NA	NA	NA	NA
B2_ALL_leave_23andme	3:45823240:T:C	rs10490770	2.495e-61	0.48679	0.029461	ENSG00000144791	LIMD1	NA	BLUEPRINT_ge_T-cell	167	3:46134902:ATTGTTT:A	rs67491888	0.0024489	0.0804684	0.0261197	0.0338642	NA	NA	NA	NA	NA	NA	NA
B2_ALL_leave_23andme	3:45823240:T:C	rs10490770	2.495e-61	0.48679	0.029461	ENSG00000163818	LZTFL1	NA	BLUEPRINT_ge_T-cell	167	3:46026094:G:A	rs12054287	0.00143604	-0.0653118	0.0201182	0.483125	NA	NA	NA	NA	NA	NA	NA
B2_ALL_leave_23andme	3:45823240:T:C	rs10490770	2.495e-61	0.48679	0.029461	ENSG00000211456	SACM1L	NA	BLUEPRINT_ge_T-cell	167	3:45691599:T:C	NA	1.02703e-23	0.2087	0.0174375	0.0559956	2744	8.65713e-69	1.31045e-14	6.60621e-55	1	9.71532e-16	8.17768e-16
B2_ALL_leave_23andme	NA	NA	NA	NA	NA	ENSG00000163817	SLC6A20	NA	BLUEPRINT_ge_T-cell	NA	NA	NA	NA	NA	NA	NA	NA	NA	NA	NA	NA	NA	NA
B2_ALL_leave_23andme	NA	NA	NA	NA	NA	ENSG00000173578	XCR1	NA	BLUEPRINT_ge_T-cell	NA	NA	NA	NA	NA	NA	NA	NA	NA	NA	NA	NA	NA	NA
B2_ALL_leave_23andme	NA	NA	NA	NA	NA	ENSG00000173585	CCR9	NA	BrainSeq_ge_brain	NA	NA	NA	NA	NA	NA	NA	NA	NA	NA	NA	NA	NA	NA
B2_ALL_leave_23andme	NA	NA	NA	NA	NA	ENSG00000172215	CXCR6	NA	BrainSeq_ge_brain	NA	NA	NA	NA	NA	NA	NA	NA	NA	NA	NA	NA	NA	NA
B2_ALL_leave_23andme	3:45823240:T:C	rs10490770	2.495e-61	0.48679	0.029461	ENSG00000163820	FYCO1	NA	BrainSeq_ge_brain	479	3:46005679:G:A	rs751667	1.62052e-07	-0.133113	0.0250237	0.126069	NA	NA	NA	NA	NA	NA	NA
B2_ALL_leave_23andme	3:45823240:T:C	rs10490770	2.495e-61	0.48679	0.029461	ENSG00000144791	LIMD1	NA	BrainSeq_ge_brain	479	3:45673667:CT:C	rs35737275	6.71808e-06	-0.120313	0.0264166	0.0631778	2783	2.76522e-55	0.41858	3.59925e-55	0.544756	0.0366649	0.0326517
B2_ALL_leave_23andme	3:45823240:T:C	rs10490770	2.495e-61	0.48679	0.029461	ENSG00000163818	LZTFL1	NA	BrainSeq_ge_brain	479	3:45767957:A:C	rs764177	0.00289482	0.0460023	0.0153618	0.817344	NA	NA	NA	NA	NA	NA	NA
B2_ALL_leave_23andme	3:45823240:T:C	rs10490770	2.495e-61	0.48679	0.029461	ENSG00000211456	SACM1L	NA	BrainSeq_ge_brain	479	3:45729708:C:T	rs2673066	0.000139836	-0.0352257	0.0091723	0.818866	2783	3.7042e-55	0.560715	2.77543e-55	0.420086	0.0191985	0.0172625
B2_ALL_leave_23andme	3:45823240:T:C	rs10490770	2.495e-61	0.48679	0.029461	ENSG00000163817	SLC6A20	NA	BrainSeq_ge_brain	479	3:45564294:T:A	rs6791380	0.000532406	-0.168577	0.0483271	0.0991937	NA	NA	NA	NA	NA	NA	NA
B2_ALL_leave_23andme	NA	NA	NA	NA	NA	ENSG00000173578	XCR1	NA	BrainSeq_ge_brain	NA	NA	NA	NA	NA	NA	NA	NA	NA	NA	NA	NA	NA	NA
B2_ALL_leave_23andme	3:45823240:T:C	rs10490770	2.495e-61	0.48679	0.029461	ENSG00000173585	CCR9	ILMN_2337386	CEDAR_microarray_B-cell_CD19	262	3:45370399:CCCTGCTACA:C	rs143782276	0.00214252	-0.0751829	0.0242346	0.781715	NA	NA	NA	NA	NA	NA	NA
B2_ALL_leave_23andme	3:45823240:T:C	rs10490770	2.495e-61	0.48679	0.029461	ENSG00000172215	CXCR6	ILMN_1674640	CEDAR_microarray_B-cell_CD19	262	3:46278869:G:A	rs79964203	0.000135059	0.184695	0.0476288	0.820775	NA	NA	NA	NA	NA	NA	NA
B2_ALL_leave_23andme	3:45823240:T:C	rs10490770	2.495e-61	0.48679	0.029461	ENSG00000163820	FYCO1	ILMN_1709032	CEDAR_microarray_B-cell_CD19	262	3:45529338:G:A	rs62243394	0.0114577	-0.0689859	0.0270809	0.96573	NA	NA	NA	NA	NA	NA	NA
B2_ALL_leave_23andme	3:45823240:T:C	rs10490770	2.495e-61	0.48679	0.029461	ENSG00000144791	LIMD1	ILMN_1764747	CEDAR_microarray_B-cell_CD19	262	3:45821345:T:C	rs1488370	0.00103883	-0.0254766	0.00767579	0.114033	NA	NA	NA	NA	NA	NA	NA
B2_ALL_leave_23andme	3:45823240:T:C	rs10490770	2.495e-61	0.48679	0.029461	ENSG00000163818	LZTFL1	ILMN_1815705	CEDAR_microarray_B-cell_CD19	262	3:45822989:G:A	NA	0.00340099	0.0558381	0.0188802	0.742778	NA	NA	NA	NA	NA	NA	NA
B2_ALL_leave_23andme	3:45823240:T:C	rs10490770	2.495e-61	0.48679	0.029461	ENSG00000211456	SACM1L	ILMN_1765019	CEDAR_microarray_B-cell_CD19	262	3:45582507:A:T	rs11915664	2.45595e-05	-0.172902	0.0402087	0.240475	2775	4.83326e-55	0.731624	1.53276e-55	0.231946	0.0364301	0.0295947
B2_ALL_leave_23andme	3:45823240:T:C	rs10490770	2.495e-61	0.48679	0.029461	ENSG00000163817	SLC6A20	ILMN_2324109	CEDAR_microarray_B-cell_CD19	262	3:46153198:C:G	rs35074966	0.00388549	-0.0826455	0.0283545	0.538381	NA	NA	NA	NA	NA	NA	NA
B2_ALL_leave_23andme	3:45823240:T:C	rs10490770	2.495e-61	0.48679	0.029461	ENSG00000173578	XCR1	ILMN_1764034	CEDAR_microarray_B-cell_CD19	262	3:45440123:C:T	rs17638604	0.000468095	0.139758	0.0394168	0.156278	NA	NA	NA	NA	NA	NA	NA
B2_ALL_leave_23andme	3:45823240:T:C	rs10490770	2.495e-61	0.48679	0.029461	ENSG00000173585	CCR9	ILMN_2337386	CEDAR_microarray_ileum	180	3:46285357:T:C	rs77116118	8.63693e-08	0.244729	0.0436868	0.00351011	NA	NA	NA	NA	NA	NA	NA
B2_ALL_leave_23andme	3:45823240:T:C	rs10490770	2.495e-61	0.48679	0.029461	ENSG00000172215	CXCR6	ILMN_1674640	CEDAR_microarray_ileum	180	3:45661221:G:A	rs78564990	0.00155292	0.109057	0.0338906	0.192526	NA	NA	NA	NA	NA	NA	NA
B2_ALL_leave_23andme	3:45823240:T:C	rs10490770	2.495e-61	0.48679	0.029461	ENSG00000163820	FYCO1	ILMN_1709032	CEDAR_microarray_ileum	180	3:45979960:T:G	rs35537559	6.31571e-06	-0.129196	0.0276935	0.44203	2774	2.96402e-55	0.448673	3.51456e-55	0.53197	0.0193572	0.017335
B2_ALL_leave_23andme	3:45823240:T:C	rs10490770	2.495e-61	0.48679	0.029461	ENSG00000144791	LIMD1	ILMN_1764747	CEDAR_microarray_ileum	180	3:45804430:T:C	rs17712835	0.000219072	-0.101413	0.0268346	0.287762	NA	NA	NA	NA	NA	NA	NA
B2_ALL_leave_23andme	3:45823240:T:C	rs10490770	2.495e-61	0.48679	0.029461	ENSG00000163818	LZTFL1	ILMN_1815705	CEDAR_microarray_ileum	180	3:45703047:G:T	rs62242214	0.00732115	-0.136746	0.0503603	0.552277	NA	NA	NA	NA	NA	NA	NA
B2_ALL_leave_23andme	3:45823240:T:C	rs10490770	2.495e-61	0.48679	0.029461	ENSG00000211456	SACM1L	ILMN_1765019	CEDAR_microarray_ileum	180	3:45810913:G:A	NA	0.00174925	0.167777	0.0527359	0.170976	NA	NA	NA	NA	NA	NA	NA
B2_ALL_leave_23andme	3:45823240:T:C	rs10490770	2.495e-61	0.48679	0.029461	ENSG00000163817	SLC6A20	ILMN_2324109	CEDAR_microarray_ileum	180	3:45556624:G:A	rs9311373	0.000961447	0.165183	0.0491366	0.0673706	NA	NA	NA	NA	NA	NA	NA
B2_ALL_leave_23andme	3:45823240:T:C	rs10490770	2.495e-61	0.48679	0.029461	ENSG00000173578	XCR1	ILMN_1773238	CEDAR_microarray_ileum	180	3:45914615:G:A	rs73064444	0.0049917	-0.0857761	0.0301434	0.376437	NA	NA	NA	NA	NA	NA	NA
B2_ALL_leave_23andme	3:45823240:T:C	rs10490770	2.495e-61	0.48679	0.029461	ENSG00000173585	CCR9	ILMN_1664316	CEDAR_microarray_monocyte_CD14	286	3:45977214:T:C	rs145492661	0.000195431	0.12939	0.0342627	0.403228	NA	NA	NA	NA	NA	NA	NA
B2_ALL_leave_23andme	3:45823240:T:C	rs10490770	2.495e-61	0.48679	0.029461	ENSG00000172215	CXCR6	ILMN_1674640	CEDAR_microarray_monocyte_CD14	286	3:46173193:C:A	NA	0.00448212	0.0204926	0.00715031	0.225931	NA	NA	NA	NA	NA	NA	NA
B2_ALL_leave_23andme	3:45823240:T:C	rs10490770	2.495e-61	0.48679	0.029461	ENSG00000163820	FYCO1	ILMN_1709032	CEDAR_microarray_monocyte_CD14	286	3:45653404:C:A	rs147864064	0.001826	0.223878	0.0711141	0.390735	NA	NA	NA	NA	NA	NA	NA
B2_ALL_leave_23andme	3:45823240:T:C	rs10490770	2.495e-61	0.48679	0.029461	ENSG00000144791	LIMD1	ILMN_1764747	CEDAR_microarray_monocyte_CD14	286	3:46278869:G:A	rs79964203	0.0030349	0.122239	0.040868	0.833275	NA	NA	NA	NA	NA	NA	NA
B2_ALL_leave_23andme	3:45823240:T:C	rs10490770	2.495e-61	0.48679	0.029461	ENSG00000163818	LZTFL1	ILMN_1815705	CEDAR_microarray_monocyte_CD14	286	3:45836220:G:A	rs11130077	4.19168e-06	0.0432084	0.0091989	0.39747	2775	3.30831e-55	0.500788	3.1583e-55	0.478039	0.0211733	0.018376
B2_ALL_leave_23andme	3:45823240:T:C	rs10490770	2.495e-61	0.48679	0.029461	ENSG00000211456	SACM1L	ILMN_1765019	CEDAR_microarray_monocyte_CD14	286	3:45872029:C:T	rs77009309	0.000246404	0.332792	0.0895757	0.208262	NA	NA	NA	NA	NA	NA	NA
B2_ALL_leave_23andme	3:45823240:T:C	rs10490770	2.495e-61	0.48679	0.029461	ENSG00000163817	SLC6A20	ILMN_2324109	CEDAR_microarray_monocyte_CD14	286	3:45821775:T:G	rs9814578	0.00065526	0.024651	0.00715027	0.0379882	NA	NA	NA	NA	NA	NA	NA
B2_ALL_leave_23andme	3:45823240:T:C	rs10490770	2.495e-61	0.48679	0.029461	ENSG00000173578	XCR1	ILMN_1764034	CEDAR_microarray_monocyte_CD14	286	3:46235387:T:A	rs1388604	0.00258479	0.0292001	0.0096009	0.402085	NA	NA	NA	NA	NA	NA	NA
B2_ALL_leave_23andme	3:45823240:T:C	rs10490770	2.495e-61	0.48679	0.029461	ENSG00000173585	CCR9	ILMN_2337386	CEDAR_microarray_neutrophil_CD15	280	3:46100614:C:T	rs115686967	0.00240525	-0.153201	0.0499937	0.649929	NA	NA	NA	NA	NA	NA	NA
B2_ALL_leave_23andme	3:45823240:T:C	rs10490770	2.495e-61	0.48679	0.029461	ENSG00000172215	CXCR6	ILMN_1674640	CEDAR_microarray_neutrophil_CD15	280	3:45631263:T:A	NA	0.00873002	-0.0670366	0.0253734	0.2443	NA	NA	NA	NA	NA	NA	NA
B2_ALL_leave_23andme	3:45823240:T:C	rs10490770	2.495e-61	0.48679	0.029461	ENSG00000163820	FYCO1	ILMN_1709032	CEDAR_microarray_neutrophil_CD15	280	3:45563909:C:T	rs9856266	0.00129154	-0.135844	0.0417658	0.621398	NA	NA	NA	NA	NA	NA	NA
B2_ALL_leave_23andme	3:45823240:T:C	rs10490770	2.495e-61	0.48679	0.029461	ENSG00000144791	LIMD1	ILMN_1764747	CEDAR_microarray_neutrophil_CD15	280	3:45582650:G:A	rs267245	0.000538934	0.0306733	0.00875557	0.946658	NA	NA	NA	NA	NA	NA	NA
B2_ALL_leave_23andme	3:45823240:T:C	rs10490770	2.495e-61	0.48679	0.029461	ENSG00000163818	LZTFL1	ILMN_1815705	CEDAR_microarray_neutrophil_CD15	280	3:46149921:C:A	rs192311430	0.000580302	-0.117134	0.0336339	0.0380112	NA	NA	NA	NA	NA	NA	NA
B2_ALL_leave_23andme	3:45823240:T:C	rs10490770	2.495e-61	0.48679	0.029461	ENSG00000211456	SACM1L	ILMN_1765019	CEDAR_microarray_neutrophil_CD15	280	3:45872029:C:T	rs77009309	0.000391252	0.265634	0.0739584	0.91896	NA	NA	NA	NA	NA	NA	NA
B2_ALL_leave_23andme	3:45823240:T:C	rs10490770	2.495e-61	0.48679	0.029461	ENSG00000163817	SLC6A20	ILMN_1687986	CEDAR_microarray_neutrophil_CD15	280	3:46290891:G:A	rs7632755	0.0029355	0.0866714	0.0288695	0.366945	NA	NA	NA	NA	NA	NA	NA
B2_ALL_leave_23andme	3:45823240:T:C	rs10490770	2.495e-61	0.48679	0.029461	ENSG00000173578	XCR1	ILMN_2407954	CEDAR_microarray_neutrophil_CD15	280	3:45326127:G:A	rs11719661	0.0006182	-0.0796418	0.0229855	0.153281	NA	NA	NA	NA	NA	NA	NA
B2_ALL_leave_23andme	3:45823240:T:C	rs10490770	2.495e-61	0.48679	0.029461	ENSG00000173585	CCR9	ILMN_1664316	CEDAR_microarray_platelet	205	3:45666131:C:G	rs139763127	0.00301904	0.369982	0.123152	0.290995	NA	NA	NA	NA	NA	NA	NA
B2_ALL_leave_23andme	3:45823240:T:C	rs10490770	2.495e-61	0.48679	0.029461	ENSG00000172215	CXCR6	ILMN_1674640	CEDAR_microarray_platelet	205	3:46162352:A:T	NA	0.00332895	0.122201	0.0411036	0.629239	NA	NA	NA	NA	NA	NA	NA
B2_ALL_leave_23andme	3:45823240:T:C	rs10490770	2.495e-61	0.48679	0.029461	ENSG00000163820	FYCO1	ILMN_1709032	CEDAR_microarray_platelet	205	3:45656325:A:G	rs2742408	0.00310868	0.300767	0.100425	0.840808	NA	NA	NA	NA	NA	NA	NA
B2_ALL_leave_23andme	3:45823240:T:C	rs10490770	2.495e-61	0.48679	0.029461	ENSG00000144791	LIMD1	ILMN_1764747	CEDAR_microarray_platelet	205	3:46135140:C:T	NA	0.00291609	-0.0622372	0.0206403	0.702242	NA	NA	NA	NA	NA	NA	NA
B2_ALL_leave_23andme	3:45823240:T:C	rs10490770	2.495e-61	0.48679	0.029461	ENSG00000163818	LZTFL1	ILMN_1815705	CEDAR_microarray_platelet	205	3:45806878:A:G	rs13322643	7.90124e-06	0.176242	0.0383683	0.986555	2775	3.75377e-55	0.568219	2.70461e-55	0.409359	0.0224217	0.0191416
B2_ALL_leave_23andme	3:45823240:T:C	rs10490770	2.495e-61	0.48679	0.029461	ENSG00000211456	SACM1L	ILMN_1765019	CEDAR_microarray_platelet	205	3:45692219:G:A	rs9876474	0.000445178	-0.232311	0.0650003	0.684536	NA	NA	NA	NA	NA	NA	NA
B2_ALL_leave_23andme	3:45823240:T:C	rs10490770	2.495e-61	0.48679	0.029461	ENSG00000163817	SLC6A20	ILMN_1698585	CEDAR_microarray_platelet	205	3:45776802:T:C	NA	0.0010355	0.425165	0.127603	0.0278281	NA	NA	NA	NA	NA	NA	NA
B2_ALL_leave_23andme	3:45823240:T:C	rs10490770	2.495e-61	0.48679	0.029461	ENSG00000173578	XCR1	ILMN_1764034	CEDAR_microarray_platelet	205	3:46116774:T:C	rs142476694	0.00796866	0.987374	0.368204	0.161686	NA	NA	NA	NA	NA	NA	NA
B2_ALL_leave_23andme	3:45823240:T:C	rs10490770	2.495e-61	0.48679	0.029461	ENSG00000173585	CCR9	ILMN_2337386	CEDAR_microarray_rectum	271	3:45561215:C:T	rs137985420	0.000161044	0.0763218	0.019927	0.668444	NA	NA	NA	NA	NA	NA	NA
B2_ALL_leave_23andme	3:45823240:T:C	rs10490770	2.495e-61	0.48679	0.029461	ENSG00000172215	CXCR6	ILMN_1674640	CEDAR_microarray_rectum	271	3:45586173:T:C	rs116103337	0.00185752	-0.113011	0.035936	0.793934	NA	NA	NA	NA	NA	NA	NA
B2_ALL_leave_23andme	3:45823240:T:C	rs10490770	2.495e-61	0.48679	0.029461	ENSG00000163820	FYCO1	ILMN_1709032	CEDAR_microarray_rectum	271	3:45390182:T:G	NA	4.47225e-06	-0.189268	0.0403692	0.444932	NA	NA	NA	NA	NA	NA	NA
B2_ALL_leave_23andme	3:45823240:T:C	rs10490770	2.495e-61	0.48679	0.029461	ENSG00000144791	LIMD1	ILMN_1764747	CEDAR_microarray_rectum	271	3:45346225:A:G	rs114479196	1.42401e-05	0.172128	0.0388963	0.817609	2775	5.11338e-55	0.774026	1.31387e-55	0.19883	0.0271443	0.0242475
B2_ALL_leave_23andme	3:45823240:T:C	rs10490770	2.495e-61	0.48679	0.029461	ENSG00000163818	LZTFL1	ILMN_1815705	CEDAR_microarray_rectum	271	3:45682398:C:G	rs9851400	0.0045952	0.0267988	0.00937274	0.701881	NA	NA	NA	NA	NA	NA	NA
B2_ALL_leave_23andme	3:45823240:T:C	rs10490770	2.495e-61	0.48679	0.029461	ENSG00000211456	SACM1L	ILMN_1765019	CEDAR_microarray_rectum	271	3:45363989:G:A	NA	0.0123529	-0.0906893	0.0359923	0.644403	NA	NA	NA	NA	NA	NA	NA
B2_ALL_leave_23andme	3:45823240:T:C	rs10490770	2.495e-61	0.48679	0.029461	ENSG00000163817	SLC6A20	ILMN_1698585	CEDAR_microarray_rectum	271	3:45857666:C:A	rs57667195	0.00547303	0.0690399	0.0246437	0.0884702	NA	NA	NA	NA	NA	NA	NA
B2_ALL_leave_23andme	3:45823240:T:C	rs10490770	2.495e-61	0.48679	0.029461	ENSG00000173578	XCR1	ILMN_1764034	CEDAR_microarray_rectum	271	3:46278971:T:C	rs4383561	0.00223671	-0.0633071	0.0205017	0.344154	NA	NA	NA	NA	NA	NA	NA
B2_ALL_leave_23andme	3:45823240:T:C	rs10490770	2.495e-61	0.48679	0.029461	ENSG00000173585	CCR9	ILMN_2337386	CEDAR_microarray_T-cell_CD4	290	3:46136372:T:C	rs4443214	0.00274008	0.0509025	0.0168397	0.0131857	NA	NA	NA	NA	NA	NA	NA
B2_ALL_leave_23andme	3:45823240:T:C	rs10490770	2.495e-61	0.48679	0.029461	ENSG00000172215	CXCR6	ILMN_1674640	CEDAR_microarray_T-cell_CD4	290	3:46004127:G:C	rs6441938	0.000115734	0.0761658	0.0194743	0.789449	NA	NA	NA	NA	NA	NA	NA
B2_ALL_leave_23andme	3:45823240:T:C	rs10490770	2.495e-61	0.48679	0.029461	ENSG00000163820	FYCO1	ILMN_1709032	CEDAR_microarray_T-cell_CD4	290	3:45802803:C:T	rs2673059	4.2051e-05	-0.0621732	0.0149354	0.645516	2775	3.63479e-55	0.550208	2.83794e-55	0.429546	0.0202457	0.0172725
B2_ALL_leave_23andme	3:45823240:T:C	rs10490770	2.495e-61	0.48679	0.029461	ENSG00000144791	LIMD1	ILMN_1764747	CEDAR_microarray_T-cell_CD4	290	3:46136500:T:C	NA	0.000694037	-0.0411993	0.0120089	0.00918656	NA	NA	NA	NA	NA	NA	NA
B2_ALL_leave_23andme	3:45823240:T:C	rs10490770	2.495e-61	0.48679	0.029461	ENSG00000163818	LZTFL1	ILMN_1815705	CEDAR_microarray_T-cell_CD4	290	3:45353448:G:A	rs4682782	0.00262193	-0.0275906	0.00908621	0.0202975	NA	NA	NA	NA	NA	NA	NA
B2_ALL_leave_23andme	3:45823240:T:C	rs10490770	2.495e-61	0.48679	0.029461	ENSG00000211456	SACM1L	ILMN_1765019	CEDAR_microarray_T-cell_CD4	290	3:45682398:C:G	rs9851400	0.000247241	-0.0538271	0.0144947	0.920271	NA	NA	NA	NA	NA	NA	NA
B2_ALL_leave_23andme	3:45823240:T:C	rs10490770	2.495e-61	0.48679	0.029461	ENSG00000163817	SLC6A20	ILMN_1687986	CEDAR_microarray_T-cell_CD4	290	3:45758107:G:C	NA	0.00308085	-0.0332598	0.0111388	0.522978	NA	NA	NA	NA	NA	NA	NA
B2_ALL_leave_23andme	3:45823240:T:C	rs10490770	2.495e-61	0.48679	0.029461	ENSG00000173578	XCR1	ILMN_1764034	CEDAR_microarray_T-cell_CD4	290	3:46030537:A:T	rs76356863	0.0168363	0.0725903	0.0301845	0.0424156	NA	NA	NA	NA	NA	NA	NA
B2_ALL_leave_23andme	3:45823240:T:C	rs10490770	2.495e-61	0.48679	0.029461	ENSG00000173585	CCR9	ILMN_1664316	CEDAR_microarray_T-cell_CD8	277	3:45804108:C:G	rs78435772	0.000162422	0.18467	0.0482603	0.178127	NA	NA	NA	NA	NA	NA	NA
B2_ALL_leave_23andme	3:45823240:T:C	rs10490770	2.495e-61	0.48679	0.029461	ENSG00000172215	CXCR6	ILMN_1674640	CEDAR_microarray_T-cell_CD8	277	3:46136500:T:C	NA	0.000477912	-0.232908	0.0658459	0.00773442	NA	NA	NA	NA	NA	NA	NA
B2_ALL_leave_23andme	3:45823240:T:C	rs10490770	2.495e-61	0.48679	0.029461	ENSG00000163820	FYCO1	ILMN_1709032	CEDAR_microarray_T-cell_CD8	277	3:45802803:C:T	rs2673059	7.32557e-05	-0.0777481	0.0192952	0.477179	2775	4.28312e-55	0.648349	2.15118e-55	0.325577	0.0260741	0.0225338
B2_ALL_leave_23andme	3:45823240:T:C	rs10490770	2.495e-61	0.48679	0.029461	ENSG00000144791	LIMD1	ILMN_1764747	CEDAR_microarray_T-cell_CD8	277	3:46237659:C:T	rs78919248	0.00373624	-0.0593488	0.0202849	0.151667	NA	NA	NA	NA	NA	NA	NA
B2_ALL_leave_23andme	3:45823240:T:C	rs10490770	2.495e-61	0.48679	0.029461	ENSG00000163818	LZTFL1	ILMN_1815705	CEDAR_microarray_T-cell_CD8	277	3:45609450:C:G	rs114035742	0.000911051	-0.0744579	0.0221939	0.241496	NA	NA	NA	NA	NA	NA	NA
B2_ALL_leave_23andme	3:45823240:T:C	rs10490770	2.495e-61	0.48679	0.029461	ENSG00000211456	SACM1L	ILMN_1765019	CEDAR_microarray_T-cell_CD8	277	3:45725684:C:T	rs2742456	1.5849e-07	0.131464	0.0244005	0.262007	2775	1.29049e-56	0.0195345	6.47084e-55	0.979508	0.000957627	0.00097126
B2_ALL_leave_23andme	3:45823240:T:C	rs10490770	2.495e-61	0.48679	0.029461	ENSG00000163817	SLC6A20	ILMN_2324109	CEDAR_microarray_T-cell_CD8	277	3:45955269:G:A	rs1463680	0.00438855	-0.0246516	0.00857842	0.105575	NA	NA	NA	NA	NA	NA	NA
B2_ALL_leave_23andme	3:45823240:T:C	rs10490770	2.495e-61	0.48679	0.029461	ENSG00000173578	XCR1	ILMN_1773238	CEDAR_microarray_T-cell_CD8	277	3:45531485:C:T	rs2578672	0.0122712	0.0196089	0.00777615	0.388308	NA	NA	NA	NA	NA	NA	NA
B2_ALL_leave_23andme	3:45823240:T:C	rs10490770	2.495e-61	0.48679	0.029461	ENSG00000173585	CCR9	ILMN_1664316	CEDAR_microarray_transverse_colon	286	3:45556486:C:T	NA	0.00853363	0.131496	0.0496311	0.266303	NA	NA	NA	NA	NA	NA	NA
B2_ALL_leave_23andme	3:45823240:T:C	rs10490770	2.495e-61	0.48679	0.029461	ENSG00000172215	CXCR6	ILMN_1674640	CEDAR_microarray_transverse_colon	286	3:45810913:G:A	NA	0.00314323	0.0360526	0.0120983	0.786683	NA	NA	NA	NA	NA	NA	NA
B2_ALL_leave_23andme	3:45823240:T:C	rs10490770	2.495e-61	0.48679	0.029461	ENSG00000163820	FYCO1	ILMN_1709032	CEDAR_microarray_transverse_colon	286	3:46004977:A:C	NA	7.03714e-05	-0.105186	0.0260537	0.756054	NA	NA	NA	NA	NA	NA	NA
B2_ALL_leave_23andme	3:45823240:T:C	rs10490770	2.495e-61	0.48679	0.029461	ENSG00000144791	LIMD1	ILMN_1764747	CEDAR_microarray_transverse_colon	286	3:45738954:C:T	rs55735067	5.01693e-06	-0.203387	0.0436707	0.443308	2775	4.92126e-55	0.744945	1.4855e-55	0.224803	0.0302512	0.0277226
B2_ALL_leave_23andme	3:45823240:T:C	rs10490770	2.495e-61	0.48679	0.029461	ENSG00000163818	LZTFL1	ILMN_1815705	CEDAR_microarray_transverse_colon	286	3:45336903:G:A	rs11719640	0.000940408	0.0914334	0.0273389	0.402173	NA	NA	NA	NA	NA	NA	NA
B2_ALL_leave_23andme	3:45823240:T:C	rs10490770	2.495e-61	0.48679	0.029461	ENSG00000211456	SACM1L	ILMN_1765019	CEDAR_microarray_transverse_colon	286	3:45358646:C:T	rs13074904	0.00183913	0.0959541	0.0305006	0.359261	NA	NA	NA	NA	NA	NA	NA
B2_ALL_leave_23andme	3:45823240:T:C	rs10490770	2.495e-61	0.48679	0.029461	ENSG00000163817	SLC6A20	ILMN_1687986	CEDAR_microarray_transverse_colon	286	3:45636470:A:G	rs2235130	0.00125592	-0.0843549	0.0258757	0.030201	NA	NA	NA	NA	NA	NA	NA
B2_ALL_leave_23andme	3:45823240:T:C	rs10490770	2.495e-61	0.48679	0.029461	ENSG00000173578	XCR1	ILMN_2407954	CEDAR_microarray_transverse_colon	286	3:45388399:C:A	rs854187	0.00280437	-0.0654369	0.0216972	0.334169	NA	NA	NA	NA	NA	NA	NA
B2_ALL_leave_23andme	3:45823240:T:C	rs10490770	2.495e-61	0.48679	0.029461	ENSG00000173585	CCR9	ILMN_2337386	Fairfax_2012_microarray_B-cell_CD19	281	3:46112276:G:C	rs2087727	0.000835716	-0.163	0.0482374	0.0363322	NA	NA	NA	NA	NA	NA	NA
B2_ALL_leave_23andme	3:45823240:T:C	rs10490770	2.495e-61	0.48679	0.029461	ENSG00000172215	CXCR6	ILMN_1674640	Fairfax_2012_microarray_B-cell_CD19	281	3:45352687:G:A	rs112624999	0.0112059	0.0762561	0.0298578	0.529356	NA	NA	NA	NA	NA	NA	NA
B2_ALL_leave_23andme	3:45823240:T:C	rs10490770	2.495e-61	0.48679	0.029461	ENSG00000163820	FYCO1	ILMN_1709032	Fairfax_2012_microarray_B-cell_CD19	281	3:45931000:C:T	rs41289614	4.51335e-06	0.103774	0.0221617	0.631795	2780	3.5728e-55	0.540824	2.89051e-55	0.437501	0.0216746	0.0188165
B2_ALL_leave_23andme	3:45823240:T:C	rs10490770	2.495e-61	0.48679	0.029461	ENSG00000144791	LIMD1	ILMN_1764747	Fairfax_2012_microarray_B-cell_CD19	281	3:45660535:C:G	rs2742446	0.00353272	0.0451785	0.0153495	0.163149	NA	NA	NA	NA	NA	NA	NA
B2_ALL_leave_23andme	3:45823240:T:C	rs10490770	2.495e-61	0.48679	0.029461	ENSG00000163818	LZTFL1	ILMN_1815705	Fairfax_2012_microarray_B-cell_CD19	281	3:45823514:T:C	NA	0.000132901	0.0578534	0.01492	0.00636571	2780	4.26971e-55	0.646318	1.53099e-55	0.231506	0.122176	0.102881
B2_ALL_leave_23andme	3:45823240:T:C	rs10490770	2.495e-61	0.48679	0.029461	ENSG00000211456	SACM1L	ILMN_1765019	Fairfax_2012_microarray_B-cell_CD19	281	3:45441971:G:A	rs4311249	5.69796e-06	-0.061535	0.0132886	0.21847	2780	8.12809e-56	0.123037	5.7512e-55	0.870562	0.00640067	0.0218531
B2_ALL_leave_23andme	3:45823240:T:C	rs10490770	2.495e-61	0.48679	0.029461	ENSG00000163817	SLC6A20	ILMN_1698585	Fairfax_2012_microarray_B-cell_CD19	281	3:45656325:A:G	rs2742408	0.00344874	-0.0684821	0.0232064	0.103055	NA	NA	NA	NA	NA	NA	NA
B2_ALL_leave_23andme	3:45823240:T:C	rs10490770	2.495e-61	0.48679	0.029461	ENSG00000173578	XCR1	ILMN_1764034	Fairfax_2012_microarray_B-cell_CD19	281	3:46316093:G:A	rs139028709	0.00141628	0.19791	0.0613665	0.162922	NA	NA	NA	NA	NA	NA	NA
B2_ALL_leave_23andme	3:45823240:T:C	rs10490770	2.495e-61	0.48679	0.029461	ENSG00000173585	CCR9	ILMN_1664316	Fairfax_2014_microarray_monocyte_IFN24	370	3:45362267:G:T	rs142573477	0.00131417	0.184467	0.0569589	0.276773	NA	NA	NA	NA	NA	NA	NA
B2_ALL_leave_23andme	3:45823240:T:C	rs10490770	2.495e-61	0.48679	0.029461	ENSG00000172215	CXCR6	ILMN_1674640	Fairfax_2014_microarray_monocyte_IFN24	370	3:45330111:CTG:C	rs141699883	0.00161633	0.297695	0.0936931	0.857105	NA	NA	NA	NA	NA	NA	NA
B2_ALL_leave_23andme	3:45823240:T:C	rs10490770	2.495e-61	0.48679	0.029461	ENSG00000163820	FYCO1	ILMN_1709032	Fairfax_2014_microarray_monocyte_IFN24	370	3:45929360:C:T	rs1123434	3.55067e-05	-0.087365	0.0208604	0.649044	NA	NA	NA	NA	NA	NA	NA
B2_ALL_leave_23andme	3:45823240:T:C	rs10490770	2.495e-61	0.48679	0.029461	ENSG00000144791	LIMD1	ILMN_1764747	Fairfax_2014_microarray_monocyte_IFN24	370	3:45800039:A:G	rs143493818	0.0010062	-0.249982	0.0753801	0.816107	NA	NA	NA	NA	NA	NA	NA
B2_ALL_leave_23andme	3:45823240:T:C	rs10490770	2.495e-61	0.48679	0.029461	ENSG00000163818	LZTFL1	ILMN_1815705	Fairfax_2014_microarray_monocyte_IFN24	370	3:46012665:T:G	rs74937902	0.00145158	0.26769	0.0834113	0.524971	2780	5.23298e-55	0.792131	1.16645e-55	0.176506	0.0313626	0.0256136
B2_ALL_leave_23andme	3:45823240:T:C	rs10490770	2.495e-61	0.48679	0.029461	ENSG00000211456	SACM1L	ILMN_1765019	Fairfax_2014_microarray_monocyte_IFN24	370	3:45641501:A:T	rs9858867	0.00300996	0.0552007	0.0184786	0.999654	NA	NA	NA	NA	NA	NA	NA
B2_ALL_leave_23andme	3:45823240:T:C	rs10490770	2.495e-61	0.48679	0.029461	ENSG00000163817	SLC6A20	ILMN_1698585	Fairfax_2014_microarray_monocyte_IFN24	370	3:45422190:T:A	rs6769129	0.000477189	-0.056064	0.0159006	0.050542	NA	NA	NA	NA	NA	NA	NA
B2_ALL_leave_23andme	3:45823240:T:C	rs10490770	2.495e-61	0.48679	0.029461	ENSG00000173578	XCR1	ILMN_1764034	Fairfax_2014_microarray_monocyte_IFN24	370	3:46134484:C:T	rs1873618	0.000882198	0.0595208	0.0177462	0.281993	NA	NA	NA	NA	NA	NA	NA
B2_ALL_leave_23andme	3:45823240:T:C	rs10490770	2.495e-61	0.48679	0.029461	ENSG00000173585	CCR9	ILMN_2337386	Fairfax_2014_microarray_monocyte_LPS2	256	3:45330209:A:C	rs2372949	0.0031397	-0.101515	0.0340235	0.5382	NA	NA	NA	NA	NA	NA	NA
B2_ALL_leave_23andme	3:45823240:T:C	rs10490770	2.495e-61	0.48679	0.029461	ENSG00000172215	CXCR6	ILMN_1674640	Fairfax_2014_microarray_monocyte_LPS2	256	3:46309047:C:T	rs12494200	0.00187857	0.147544	0.046938	0.338827	NA	NA	NA	NA	NA	NA	NA
B2_ALL_leave_23andme	3:45823240:T:C	rs10490770	2.495e-61	0.48679	0.029461	ENSG00000163820	FYCO1	ILMN_1709032	Fairfax_2014_microarray_monocyte_LPS2	256	3:45373826:C:T	rs13059329	0.00112798	-0.0592514	0.017977	0.107063	NA	NA	NA	NA	NA	NA	NA
B2_ALL_leave_23andme	3:45823240:T:C	rs10490770	2.495e-61	0.48679	0.029461	ENSG00000144791	LIMD1	ILMN_1764747	Fairfax_2014_microarray_monocyte_LPS2	256	3:45756734:C:T	rs17213127	0.010643	0.173176	0.0672736	0.701968	NA	NA	NA	NA	NA	NA	NA
B2_ALL_leave_23andme	3:45823240:T:C	rs10490770	2.495e-61	0.48679	0.029461	ENSG00000163818	LZTFL1	ILMN_1815705	Fairfax_2014_microarray_monocyte_LPS2	256	3:45436650:C:T	rs4383560	0.0017933	-0.0910095	0.0288231	0.922563	NA	NA	NA	NA	NA	NA	NA
B2_ALL_leave_23andme	3:45823240:T:C	rs10490770	2.495e-61	0.48679	0.029461	ENSG00000211456	SACM1L	ILMN_1765019	Fairfax_2014_microarray_monocyte_LPS2	256	3:45760774:G:A	rs11717357	1.66148e-05	0.112032	0.0254929	0.566932	2780	3.64349e-55	0.551525	2.81666e-55	0.426322	0.0221533	0.0195442
B2_ALL_leave_23andme	3:45823240:T:C	rs10490770	2.495e-61	0.48679	0.029461	ENSG00000163817	SLC6A20	ILMN_1698585	Fairfax_2014_microarray_monocyte_LPS2	256	3:45804256:A:C	rs17078346	0.00447278	0.097693	0.0340436	0.0273642	NA	NA	NA	NA	NA	NA	NA
B2_ALL_leave_23andme	3:45823240:T:C	rs10490770	2.495e-61	0.48679	0.029461	ENSG00000173578	XCR1	ILMN_1773238	Fairfax_2014_microarray_monocyte_LPS2	256	3:45373826:C:T	rs13059329	0.00273667	0.0994614	0.0328577	0.233246	NA	NA	NA	NA	NA	NA	NA
B2_ALL_leave_23andme	3:45823240:T:C	rs10490770	2.495e-61	0.48679	0.029461	ENSG00000173585	CCR9	ILMN_2337386	Fairfax_2014_microarray_monocyte_LPS24	325	3:46005828:C:T	rs115836020	0.00379588	0.185845	0.0637194	0.166622	NA	NA	NA	NA	NA	NA	NA
B2_ALL_leave_23andme	3:45823240:T:C	rs10490770	2.495e-61	0.48679	0.029461	ENSG00000172215	CXCR6	ILMN_1674640	Fairfax_2014_microarray_monocyte_LPS24	325	3:46110066:A:G	rs76632867	0.00585412	-0.302214	0.108906	0.126094	NA	NA	NA	NA	NA	NA	NA
B2_ALL_leave_23andme	3:45823240:T:C	rs10490770	2.495e-61	0.48679	0.029461	ENSG00000163820	FYCO1	ILMN_1709032	Fairfax_2014_microarray_monocyte_LPS24	325	3:45986828:C:T	rs59226168	0.000747962	-0.056058	0.0164625	0.463139	NA	NA	NA	NA	NA	NA	NA
B2_ALL_leave_23andme	3:45823240:T:C	rs10490770	2.495e-61	0.48679	0.029461	ENSG00000144791	LIMD1	ILMN_1764747	Fairfax_2014_microarray_monocyte_LPS24	325	3:46278971:T:C	rs4383561	0.000580916	-0.0949366	0.0273104	0.595661	NA	NA	NA	NA	NA	NA	NA
B2_ALL_leave_23andme	3:45823240:T:C	rs10490770	2.495e-61	0.48679	0.029461	ENSG00000163818	LZTFL1	ILMN_1815705	Fairfax_2014_microarray_monocyte_LPS24	325	3:45796686:C:T	rs76896797	0.00293025	0.0834366	0.0278243	0.545582	NA	NA	NA	NA	NA	NA	NA
B2_ALL_leave_23andme	3:45823240:T:C	rs10490770	2.495e-61	0.48679	0.029461	ENSG00000211456	SACM1L	ILMN_1765019	Fairfax_2014_microarray_monocyte_LPS24	325	3:45606464:G:C	rs114165080	5.13095e-06	-0.277165	0.059728	0.386491	NA	NA	NA	NA	NA	NA	NA
B2_ALL_leave_23andme	3:45823240:T:C	rs10490770	2.495e-61	0.48679	0.029461	ENSG00000163817	SLC6A20	ILMN_2324109	Fairfax_2014_microarray_monocyte_LPS24	325	3:45982550:C:T	rs75817942	0.00147245	-0.147572	0.0459911	0.119445	NA	NA	NA	NA	NA	NA	NA
B2_ALL_leave_23andme	3:45823240:T:C	rs10490770	2.495e-61	0.48679	0.029461	ENSG00000173578	XCR1	ILMN_1764034	Fairfax_2014_microarray_monocyte_LPS24	325	3:45881243:G:A	rs12633699	0.00158291	0.270678	0.084928	0.103414	NA	NA	NA	NA	NA	NA	NA
B2_ALL_leave_23andme	3:45823240:T:C	rs10490770	2.495e-61	0.48679	0.029461	ENSG00000173585	CCR9	ILMN_1664316	Fairfax_2014_microarray_monocyte_naive	420	3:45703014:C:T	rs2673046	0.00271711	-0.159619	0.0529135	0.129528	NA	NA	NA	NA	NA	NA	NA
B2_ALL_leave_23andme	3:45823240:T:C	rs10490770	2.495e-61	0.48679	0.029461	ENSG00000172215	CXCR6	ILMN_1674640	Fairfax_2014_microarray_monocyte_naive	420	3:45330111:CTG:C	rs141699883	0.00321324	0.226887	0.0765415	0.28957	NA	NA	NA	NA	NA	NA	NA
B2_ALL_leave_23andme	3:45823240:T:C	rs10490770	2.495e-61	0.48679	0.029461	ENSG00000163820	FYCO1	ILMN_1709032	Fairfax_2014_microarray_monocyte_naive	420	3:45929360:C:T	rs1123434	0.00114071	-0.0625203	0.0190805	0.0146924	NA	NA	NA	NA	NA	NA	NA
B2_ALL_leave_23andme	3:45823240:T:C	rs10490770	2.495e-61	0.48679	0.029461	ENSG00000144791	LIMD1	ILMN_1764747	Fairfax_2014_microarray_monocyte_naive	420	3:45725328:TTTTA:T	rs138314585	0.00267089	-0.12497	0.0413546	0.541456	NA	NA	NA	NA	NA	NA	NA
B2_ALL_leave_23andme	3:45823240:T:C	rs10490770	2.495e-61	0.48679	0.029461	ENSG00000163818	LZTFL1	ILMN_1815705	Fairfax_2014_microarray_monocyte_naive	420	3:45690926:G:GT	rs142719743	0.00135661	0.0405835	0.0125798	0.769704	NA	NA	NA	NA	NA	NA	NA
B2_ALL_leave_23andme	3:45823240:T:C	rs10490770	2.495e-61	0.48679	0.029461	ENSG00000211456	SACM1L	ILMN_1765019	Fairfax_2014_microarray_monocyte_naive	420	3:45619522:G:C	rs115065137	0.00041216	-0.20398	0.0572702	0.741538	NA	NA	NA	NA	NA	NA	NA
B2_ALL_leave_23andme	3:45823240:T:C	rs10490770	2.495e-61	0.48679	0.029461	ENSG00000163817	SLC6A20	ILMN_1698585	Fairfax_2014_microarray_monocyte_naive	420	3:45367069:G:A	rs116679349	0.00452325	-0.181723	0.0636489	0.344884	NA	NA	NA	NA	NA	NA	NA
B2_ALL_leave_23andme	3:45823240:T:C	rs10490770	2.495e-61	0.48679	0.029461	ENSG00000173578	XCR1	ILMN_2407954	Fairfax_2014_microarray_monocyte_naive	420	3:45762577:C:T	rs2286489	0.000614791	0.0896928	0.0259825	0.107364	NA	NA	NA	NA	NA	NA	NA
B2_ALL_leave_23andme	NA	NA	NA	NA	NA	ENSG00000173585	CCR9	NA	FUSION_ge_adipose_naive	NA	NA	NA	NA	NA	NA	NA	NA	NA	NA	NA	NA	NA	NA
B2_ALL_leave_23andme	3:45823240:T:C	rs10490770	2.495e-61	0.48679	0.029461	ENSG00000172215	CXCR6	NA	FUSION_ge_adipose_naive	271	3:45390182:T:G	NA	0.0243426	0.227785	0.100565	0.250504	NA	NA	NA	NA	NA	NA	NA
B2_ALL_leave_23andme	3:45823240:T:C	rs10490770	2.495e-61	0.48679	0.029461	ENSG00000163820	FYCO1	NA	FUSION_ge_adipose_naive	271	3:45791067:T:C	rs55698844	6.75311e-06	0.132166	0.0287559	0.691473	2755	2.85532e-55	0.432217	3.64351e-55	0.551495	0.0162878	0.0214791
B2_ALL_leave_23andme	3:45823240:T:C	rs10490770	2.495e-61	0.48679	0.029461	ENSG00000144791	LIMD1	NA	FUSION_ge_adipose_naive	271	3:45639089:T:C	rs13082607	2.33516e-22	0.196788	0.0183816	0.0678272	2755	1.54963e-70	2.34572e-16	6.60621e-55	1	1.88328e-17	0.0187135
B2_ALL_leave_23andme	3:45823240:T:C	rs10490770	2.495e-61	0.48679	0.029461	ENSG00000163818	LZTFL1	NA	FUSION_ge_adipose_naive	271	3:45628387:C:T	rs77194734	0.000256943	-0.0700456	0.0188958	0.0219886	NA	NA	NA	NA	NA	NA	NA
B2_ALL_leave_23andme	3:45823240:T:C	rs10490770	2.495e-61	0.48679	0.029461	ENSG00000211456	SACM1L	NA	FUSION_ge_adipose_naive	271	3:45780945:A:G	rs17078339	0.00250848	0.0497234	0.01629	0.525806	NA	NA	NA	NA	NA	NA	NA
B2_ALL_leave_23andme	NA	NA	NA	NA	NA	ENSG00000163817	SLC6A20	NA	FUSION_ge_adipose_naive	NA	NA	NA	NA	NA	NA	NA	NA	NA	NA	NA	NA	NA	NA
B2_ALL_leave_23andme	3:45823240:T:C	rs10490770	2.495e-61	0.48679	0.029461	ENSG00000173578	XCR1	NA	FUSION_ge_adipose_naive	271	3:45346225:A:G	rs114479196	0.00777896	-0.699871	0.260893	0.20288	NA	NA	NA	NA	NA	NA	NA
B2_ALL_leave_23andme	NA	NA	NA	NA	NA	ENSG00000173585	CCR9	NA	FUSION_ge_muscle_naive	NA	NA	NA	NA	NA	NA	NA	NA	NA	NA	NA	NA	NA	NA
B2_ALL_leave_23andme	NA	NA	NA	NA	NA	ENSG00000172215	CXCR6	NA	FUSION_ge_muscle_naive	NA	NA	NA	NA	NA	NA	NA	NA	NA	NA	NA	NA	NA	NA
B2_ALL_leave_23andme	3:45823240:T:C	rs10490770	2.495e-61	0.48679	0.029461	ENSG00000163820	FYCO1	NA	FUSION_ge_muscle_naive	288	3:45989537:C:T	NA	2.17885e-24	0.20667	0.018372	0.26912	2755	6.17831e-74	9.35228e-20	6.60621e-55	1	4.56668e-21	3.6643e-21
B2_ALL_leave_23andme	3:45823240:T:C	rs10490770	2.495e-61	0.48679	0.029461	ENSG00000144791	LIMD1	NA	FUSION_ge_muscle_naive	288	3:45636290:G:A	rs36136468	3.3622e-38	0.260274	0.017142	0.0271775	2755	6.60809e-91	1.00029e-36	6.60621e-55	1	1.14411e-37	0.0583482
B2_ALL_leave_23andme	3:45823240:T:C	rs10490770	2.495e-61	0.48679	0.029461	ENSG00000163818	LZTFL1	NA	FUSION_ge_muscle_naive	288	3:45628387:C:T	rs77194734	0.000986529	-0.0707036	0.0212303	0.00956651	NA	NA	NA	NA	NA	NA	NA
B2_ALL_leave_23andme	3:45823240:T:C	rs10490770	2.495e-61	0.48679	0.029461	ENSG00000211456	SACM1L	NA	FUSION_ge_muscle_naive	288	3:46153198:C:G	rs35074966	0.00485874	0.0529732	0.0186566	0.544042	NA	NA	NA	NA	NA	NA	NA
B2_ALL_leave_23andme	NA	NA	NA	NA	NA	ENSG00000163817	SLC6A20	NA	FUSION_ge_muscle_naive	NA	NA	NA	NA	NA	NA	NA	NA	NA	NA	NA	NA	NA	NA
B2_ALL_leave_23andme	NA	NA	NA	NA	NA	ENSG00000173578	XCR1	NA	FUSION_ge_muscle_naive	NA	NA	NA	NA	NA	NA	NA	NA	NA	NA	NA	NA	NA	NA
B2_ALL_leave_23andme	NA	NA	NA	NA	NA	ENSG00000173585	CCR9	NA	GENCORD_ge_fibroblast	NA	NA	NA	NA	NA	NA	NA	NA	NA	NA	NA	NA	NA	NA
B2_ALL_leave_23andme	NA	NA	NA	NA	NA	ENSG00000172215	CXCR6	NA	GENCORD_ge_fibroblast	NA	NA	NA	NA	NA	NA	NA	NA	NA	NA	NA	NA	NA	NA
B2_ALL_leave_23andme	3:45823240:T:C	rs10490770	2.495e-61	0.48679	0.029461	ENSG00000163820	FYCO1	NA	GENCORD_ge_fibroblast	186	3:46004977:A:C	NA	7.95504e-11	-0.188264	0.0271539	0.781348	2793	8.36969e-58	0.00126694	6.59749e-55	0.99868	5.3117e-05	4.78405e-05
B2_ALL_leave_23andme	3:45823240:T:C	rs10490770	2.495e-61	0.48679	0.029461	ENSG00000144791	LIMD1	NA	GENCORD_ge_fibroblast	186	3:46275482:T:G	rs4374564	0.00364646	-0.12299	0.0417244	0.553527	2793	5.10382e-55	0.77258	1.27938e-55	0.193595	0.0338246	0.0272745
B2_ALL_leave_23andme	3:45823240:T:C	rs10490770	2.495e-61	0.48679	0.029461	ENSG00000163818	LZTFL1	NA	GENCORD_ge_fibroblast	186	3:46247715:A:T	rs62243917	0.000427288	0.144597	0.0402495	0.506485	2793	4.98041e-55	0.753899	1.40548e-55	0.212684	0.0334168	0.0260761
B2_ALL_leave_23andme	3:45823240:T:C	rs10490770	2.495e-61	0.48679	0.029461	ENSG00000211456	SACM1L	NA	GENCORD_ge_fibroblast	186	3:45437598:G:A	rs76463770	2.22183e-05	-0.140981	0.0323253	0.819876	NA	NA	NA	NA	NA	NA	NA
B2_ALL_leave_23andme	NA	NA	NA	NA	NA	ENSG00000163817	SLC6A20	NA	GENCORD_ge_fibroblast	NA	NA	NA	NA	NA	NA	NA	NA	NA	NA	NA	NA	NA	NA
B2_ALL_leave_23andme	NA	NA	NA	NA	NA	ENSG00000173578	XCR1	NA	GENCORD_ge_fibroblast	NA	NA	NA	NA	NA	NA	NA	NA	NA	NA	NA	NA	NA	NA
B2_ALL_leave_23andme	3:45823240:T:C	rs10490770	2.495e-61	0.48679	0.029461	ENSG00000173585	CCR9	NA	GENCORD_ge_LCL	190	3:45417874:G:A	rs62244092	0.00136158	1.32237	0.406304	0.440431	NA	NA	NA	NA	NA	NA	NA
B2_ALL_leave_23andme	3:45823240:T:C	rs10490770	2.495e-61	0.48679	0.029461	ENSG00000172215	CXCR6	NA	GENCORD_ge_LCL	190	3:45968515:T:C	rs13071283	0.000187574	-0.415827	0.108968	0.189656	NA	NA	NA	NA	NA	NA	NA
B2_ALL_leave_23andme	3:45823240:T:C	rs10490770	2.495e-61	0.48679	0.029461	ENSG00000163820	FYCO1	NA	GENCORD_ge_LCL	190	3:45933476:G:T	rs4683153	0.000102193	-0.0747794	0.0188077	0.352059	NA	NA	NA	NA	NA	NA	NA
B2_ALL_leave_23andme	3:45823240:T:C	rs10490770	2.495e-61	0.48679	0.029461	ENSG00000144791	LIMD1	NA	GENCORD_ge_LCL	190	3:45600731:C:G	rs267233	2.32709e-05	0.144084	0.0331436	0.943958	NA	NA	NA	NA	NA	NA	NA
B2_ALL_leave_23andme	3:45823240:T:C	rs10490770	2.495e-61	0.48679	0.029461	ENSG00000163818	LZTFL1	NA	GENCORD_ge_LCL	190	3:45367069:G:A	rs116679349	0.00224378	0.632351	0.203892	0.137038	NA	NA	NA	NA	NA	NA	NA
B2_ALL_leave_23andme	3:45823240:T:C	rs10490770	2.495e-61	0.48679	0.029461	ENSG00000211456	SACM1L	NA	GENCORD_ge_LCL	190	3:45682398:C:G	rs9851400	1.7305e-05	-0.066639	0.0150806	0.473968	NA	NA	NA	NA	NA	NA	NA
B2_ALL_leave_23andme	NA	NA	NA	NA	NA	ENSG00000163817	SLC6A20	NA	GENCORD_ge_LCL	NA	NA	NA	NA	NA	NA	NA	NA	NA	NA	NA	NA	NA	NA
B2_ALL_leave_23andme	NA	NA	NA	NA	NA	ENSG00000173578	XCR1	NA	GENCORD_ge_LCL	NA	NA	NA	NA	NA	NA	NA	NA	NA	NA	NA	NA	NA	NA
B2_ALL_leave_23andme	3:45823240:T:C	rs10490770	2.495e-61	0.48679	0.029461	ENSG00000173585	CCR9	NA	GENCORD_ge_T-cell	184	3:45633247:G:A	rs3774669	0.00477642	-0.333065	0.116481	0.735938	NA	NA	NA	NA	NA	NA	NA
B2_ALL_leave_23andme	3:45823240:T:C	rs10490770	2.495e-61	0.48679	0.029461	ENSG00000172215	CXCR6	NA	GENCORD_ge_T-cell	184	3:45807506:C:T	NA	0.0060671	0.974899	0.350814	0.401	NA	NA	NA	NA	NA	NA	NA
B2_ALL_leave_23andme	3:45823240:T:C	rs10490770	2.495e-61	0.48679	0.029461	ENSG00000163820	FYCO1	NA	GENCORD_ge_T-cell	184	3:45933476:G:T	rs4683153	0.0049731	-0.105181	0.0369583	0.320217	NA	NA	NA	NA	NA	NA	NA
B2_ALL_leave_23andme	3:45823240:T:C	rs10490770	2.495e-61	0.48679	0.029461	ENSG00000144791	LIMD1	NA	GENCORD_ge_T-cell	184	3:45673667:CT:C	rs35737275	2.9892e-08	-0.134101	0.0230761	0.00744289	2793	2.30849e-56	0.0349442	6.34689e-55	0.960738	0.00431768	0.00418083
B2_ALL_leave_23andme	3:45823240:T:C	rs10490770	2.495e-61	0.48679	0.029461	ENSG00000163818	LZTFL1	NA	GENCORD_ge_T-cell	184	3:45838989:T:C	rs35508621	0.000691787	0.259409	0.0750542	0.00320828	NA	NA	NA	NA	NA	NA	NA
B2_ALL_leave_23andme	3:45823240:T:C	rs10490770	2.495e-61	0.48679	0.029461	ENSG00000211456	SACM1L	NA	GENCORD_ge_T-cell	184	3:45724256:G:A	rs11716028	1.24205e-12	0.256972	0.0334869	0.524754	2793	1.74687e-59	2.64428e-05	6.60602e-55	0.999972	1.18261e-06	1.09486e-06
B2_ALL_leave_23andme	NA	NA	NA	NA	NA	ENSG00000163817	SLC6A20	NA	GENCORD_ge_T-cell	NA	NA	NA	NA	NA	NA	NA	NA	NA	NA	NA	NA	NA	NA
B2_ALL_leave_23andme	NA	NA	NA	NA	NA	ENSG00000173578	XCR1	NA	GENCORD_ge_T-cell	NA	NA	NA	NA	NA	NA	NA	NA	NA	NA	NA	NA	NA	NA
B2_ALL_leave_23andme	NA	NA	NA	NA	NA	ENSG00000173585	CCR9	NA	GEUVADIS_ge_LCL	NA	NA	NA	NA	NA	NA	NA	NA	NA	NA	NA	NA	NA	NA
B2_ALL_leave_23andme	NA	NA	NA	NA	NA	ENSG00000172215	CXCR6	NA	GEUVADIS_ge_LCL	NA	NA	NA	NA	NA	NA	NA	NA	NA	NA	NA	NA	NA	NA
B2_ALL_leave_23andme	3:45823240:T:C	rs10490770	2.495e-61	0.48679	0.029461	ENSG00000163820	FYCO1	NA	GEUVADIS_ge_LCL	445	3:46005679:G:A	rs751667	1.43942e-13	-0.258503	0.0338445	0.386347	2781	4.64852e-58	0.00070366	6.60136e-55	0.999266	3.02856e-05	0.0190782
B2_ALL_leave_23andme	3:45823240:T:C	rs10490770	2.495e-61	0.48679	0.029461	ENSG00000144791	LIMD1	NA	GEUVADIS_ge_LCL	445	3:45539736:T:TA	rs200399094	1.41451e-06	-0.198841	0.040649	0.10558	NA	NA	NA	NA	NA	NA	NA
B2_ALL_leave_23andme	3:45823240:T:C	rs10490770	2.495e-61	0.48679	0.029461	ENSG00000163818	LZTFL1	NA	GEUVADIS_ge_LCL	445	3:45830418:C:T	rs3774643	0.000429741	-0.294191	0.0829019	0.730853	NA	NA	NA	NA	NA	NA	NA
B2_ALL_leave_23andme	3:45823240:T:C	rs10490770	2.495e-61	0.48679	0.029461	ENSG00000211456	SACM1L	NA	GEUVADIS_ge_LCL	445	3:45702800:C:T	rs3774654	0.000199256	0.0572987	0.0152706	0.189575	NA	NA	NA	NA	NA	NA	NA
B2_ALL_leave_23andme	NA	NA	NA	NA	NA	ENSG00000163817	SLC6A20	NA	GEUVADIS_ge_LCL	NA	NA	NA	NA	NA	NA	NA	NA	NA	NA	NA	NA	NA	NA
B2_ALL_leave_23andme	NA	NA	NA	NA	NA	ENSG00000173578	XCR1	NA	GEUVADIS_ge_LCL	NA	NA	NA	NA	NA	NA	NA	NA	NA	NA	NA	NA	NA	NA
B2_ALL_leave_23andme	NA	NA	NA	NA	NA	ENSG00000173585	CCR9	NA	HipSci_ge_iPSC	NA	NA	NA	NA	NA	NA	NA	NA	NA	NA	NA	NA	NA	NA
B2_ALL_leave_23andme	NA	NA	NA	NA	NA	ENSG00000172215	CXCR6	NA	HipSci_ge_iPSC	NA	NA	NA	NA	NA	NA	NA	NA	NA	NA	NA	NA	NA	NA
B2_ALL_leave_23andme	3:45823240:T:C	rs10490770	2.495e-61	0.48679	0.029461	ENSG00000163820	FYCO1	NA	HipSci_ge_iPSC	322	3:46124891:G:A	rs12629747	0.000338781	-0.230063	0.0634768	0.704934	NA	NA	NA	NA	NA	NA	NA
B2_ALL_leave_23andme	3:45823240:T:C	rs10490770	2.495e-61	0.48679	0.029461	ENSG00000144791	LIMD1	NA	HipSci_ge_iPSC	322	3:45575999:G:C	NA	2.66578e-12	-0.178849	0.024541	0.845697	2782	2.85672e-59	4.32429e-05	6.60591e-55	0.999955	1.63659e-06	9.28649e-05
B2_ALL_leave_23andme	3:45823240:T:C	rs10490770	2.495e-61	0.48679	0.029461	ENSG00000163818	LZTFL1	NA	HipSci_ge_iPSC	322	3:45931000:C:T	rs41289614	0.000277035	-0.108017	0.0293661	0.497536	NA	NA	NA	NA	NA	NA	NA
B2_ALL_leave_23andme	3:45823240:T:C	rs10490770	2.495e-61	0.48679	0.029461	ENSG00000211456	SACM1L	NA	HipSci_ge_iPSC	322	3:45561562:A:G	NA	0.010363	0.201948	0.078295	0.95671	NA	NA	NA	NA	NA	NA	NA
B2_ALL_leave_23andme	NA	NA	NA	NA	NA	ENSG00000163817	SLC6A20	NA	HipSci_ge_iPSC	NA	NA	NA	NA	NA	NA	NA	NA	NA	NA	NA	NA	NA	NA
B2_ALL_leave_23andme	NA	NA	NA	NA	NA	ENSG00000173578	XCR1	NA	HipSci_ge_iPSC	NA	NA	NA	NA	NA	NA	NA	NA	NA	NA	NA	NA	NA	NA
B2_ALL_leave_23andme	3:45823240:T:C	rs10490770	2.495e-61	0.48679	0.029461	ENSG00000173585	CCR9	ILMN_2337386	Kasela_2017_microarray_T-cell_CD4	280	3:45408663:T:C	rs3796365	0.00630122	0.0501219	0.0182025	0.0171746	NA	NA	NA	NA	NA	NA	NA
B2_ALL_leave_23andme	3:45823240:T:C	rs10490770	2.495e-61	0.48679	0.029461	ENSG00000172215	CXCR6	ILMN_1674640	Kasela_2017_microarray_T-cell_CD4	280	3:46011232:G:A	rs141766416	0.000862427	0.151583	0.0449769	0.368807	NA	NA	NA	NA	NA	NA	NA
B2_ALL_leave_23andme	3:45823240:T:C	rs10490770	2.495e-61	0.48679	0.029461	ENSG00000163820	FYCO1	ILMN_1709032	Kasela_2017_microarray_T-cell_CD4	280	3:45811580:C:T	rs11130076	6.13333e-05	0.0499794	0.0122715	0.0440089	2778	3.23171e-55	0.489194	3.05527e-55	0.462388	0.0484188	0.0431482
B2_ALL_leave_23andme	3:45823240:T:C	rs10490770	2.495e-61	0.48679	0.029461	ENSG00000144791	LIMD1	ILMN_1764747	Kasela_2017_microarray_T-cell_CD4	280	3:45893128:C:T	rs112535875	0.0034701	0.064532	0.0218817	0.628279	NA	NA	NA	NA	NA	NA	NA
B2_ALL_leave_23andme	3:45823240:T:C	rs10490770	2.495e-61	0.48679	0.029461	ENSG00000163818	LZTFL1	ILMN_1815705	Kasela_2017_microarray_T-cell_CD4	280	3:45940627:T:C	rs7634640	0.00210943	-0.0447971	0.0144281	0.43836	NA	NA	NA	NA	NA	NA	NA
B2_ALL_leave_23andme	3:45823240:T:C	rs10490770	2.495e-61	0.48679	0.029461	ENSG00000211456	SACM1L	ILMN_1765019	Kasela_2017_microarray_T-cell_CD4	280	3:45684080:CAG:C	rs80202285	8.76378e-11	0.142113	0.0210262	0.810353	2778	1.41371e-58	0.000213997	6.60474e-55	0.999778	7.64753e-06	6.91645e-06
B2_ALL_leave_23andme	3:45823240:T:C	rs10490770	2.495e-61	0.48679	0.029461	ENSG00000163817	SLC6A20	ILMN_2324109	Kasela_2017_microarray_T-cell_CD4	280	3:46053311:A:C	rs4396933	0.00197118	-0.0251523	0.00804723	0.146567	NA	NA	NA	NA	NA	NA	NA
B2_ALL_leave_23andme	3:45823240:T:C	rs10490770	2.495e-61	0.48679	0.029461	ENSG00000173578	XCR1	ILMN_1764034	Kasela_2017_microarray_T-cell_CD4	280	3:45557252:T:C	rs267280	0.00105183	0.0295832	0.00893002	0.0373791	NA	NA	NA	NA	NA	NA	NA
B2_ALL_leave_23andme	3:45823240:T:C	rs10490770	2.495e-61	0.48679	0.029461	ENSG00000173585	CCR9	ILMN_1664316	Kasela_2017_microarray_T-cell_CD8	269	3:46269430:T:C	rs4413345	0.00325387	-0.0409509	0.0137845	0.0828781	NA	NA	NA	NA	NA	NA	NA
B2_ALL_leave_23andme	3:45823240:T:C	rs10490770	2.495e-61	0.48679	0.029461	ENSG00000172215	CXCR6	ILMN_1674640	Kasela_2017_microarray_T-cell_CD8	269	3:46011232:G:A	rs141766416	3.46759e-07	0.348017	0.066492	0.365544	2778	4.90364e-55	0.742278	1.48564e-55	0.22482	0.0329019	0.0288325
B2_ALL_leave_23andme	3:45823240:T:C	rs10490770	2.495e-61	0.48679	0.029461	ENSG00000163820	FYCO1	ILMN_1709032	Kasela_2017_microarray_T-cell_CD8	269	3:46011232:G:A	rs141766416	0.000128756	0.363816	0.0935638	0.34478	NA	NA	NA	NA	NA	NA	NA
B2_ALL_leave_23andme	3:45823240:T:C	rs10490770	2.495e-61	0.48679	0.029461	ENSG00000144791	LIMD1	ILMN_1764747	Kasela_2017_microarray_T-cell_CD8	269	3:45556486:C:T	NA	0.00576486	0.0526562	0.0189112	0.720927	NA	NA	NA	NA	NA	NA	NA
B2_ALL_leave_23andme	3:45823240:T:C	rs10490770	2.495e-61	0.48679	0.029461	ENSG00000163818	LZTFL1	ILMN_1815705	Kasela_2017_microarray_T-cell_CD8	269	3:46289769:C:T	rs62244777	0.000460285	0.0749989	0.0211326	0.837338	NA	NA	NA	NA	NA	NA	NA
B2_ALL_leave_23andme	3:45823240:T:C	rs10490770	2.495e-61	0.48679	0.029461	ENSG00000211456	SACM1L	ILMN_1765019	Kasela_2017_microarray_T-cell_CD8	269	3:45684080:CAG:C	rs80202285	6.43374e-06	0.130283	0.0282744	0.606185	2778	2.26613e-55	0.34303	4.25182e-55	0.643583	0.013387	0.0121807
B2_ALL_leave_23andme	3:45823240:T:C	rs10490770	2.495e-61	0.48679	0.029461	ENSG00000163817	SLC6A20	ILMN_1687986	Kasela_2017_microarray_T-cell_CD8	269	3:46220844:A:T	rs73074163	0.00432429	-0.0620784	0.0215605	0.184947	NA	NA	NA	NA	NA	NA	NA
B2_ALL_leave_23andme	3:45823240:T:C	rs10490770	2.495e-61	0.48679	0.029461	ENSG00000173578	XCR1	ILMN_1773238	Kasela_2017_microarray_T-cell_CD8	269	3:45984026:T:C	rs11130082	0.00187073	-0.0207264	0.00659472	0.197723	NA	NA	NA	NA	NA	NA	NA
B2_ALL_leave_23andme	3:45823240:T:C	rs10490770	2.495e-61	0.48679	0.029461	ENSG00000173585	CCR9	NA	Lepik_2017_ge_blood	471	3:46235387:T:A	rs1388604	0.000531999	-0.178687	0.0512159	0.489857	NA	NA	NA	NA	NA	NA	NA
B2_ALL_leave_23andme	3:45823240:T:C	rs10490770	2.495e-61	0.48679	0.029461	ENSG00000172215	CXCR6	NA	Lepik_2017_ge_blood	471	3:46147998:T:C	rs34870159	1.68877e-07	-0.327381	0.0616195	0.0163012	NA	NA	NA	NA	NA	NA	NA
B2_ALL_leave_23andme	3:45823240:T:C	rs10490770	2.495e-61	0.48679	0.029461	ENSG00000163820	FYCO1	NA	Lepik_2017_ge_blood	471	3:45921260:T:C	NA	4.14478e-05	-0.0551615	0.0133255	0.139934	2692	3.98079e-55	0.602584	2.38594e-55	0.361094	0.0363224	0.0316931
B2_ALL_leave_23andme	3:45823240:T:C	rs10490770	2.495e-61	0.48679	0.029461	ENSG00000144791	LIMD1	NA	Lepik_2017_ge_blood	471	3:45636290:G:A	rs36136468	5.11788e-06	0.0542659	0.011759	0.0892425	NA	NA	NA	NA	NA	NA	NA
B2_ALL_leave_23andme	3:45823240:T:C	rs10490770	2.495e-61	0.48679	0.029461	ENSG00000163818	LZTFL1	NA	Lepik_2017_ge_blood	471	3:45688991:A:G	rs146182332	7.26698e-05	0.174735	0.0436401	0.00687572	NA	NA	NA	NA	NA	NA	NA
B2_ALL_leave_23andme	3:45823240:T:C	rs10490770	2.495e-61	0.48679	0.029461	ENSG00000211456	SACM1L	NA	Lepik_2017_ge_blood	471	3:45690552:T:C	rs2673053	9.70323e-34	0.109879	0.00835329	0.0756817	2692	1.04096e-82	1.57573e-28	6.60621e-55	1	1.30332e-29	0.0310419
B2_ALL_leave_23andme	NA	NA	NA	NA	NA	ENSG00000163817	SLC6A20	NA	Lepik_2017_ge_blood	NA	NA	NA	NA	NA	NA	NA	NA	NA	NA	NA	NA	NA	NA
B2_ALL_leave_23andme	3:45823240:T:C	rs10490770	2.495e-61	0.48679	0.029461	ENSG00000173578	XCR1	NA	Lepik_2017_ge_blood	471	3:46070693:C:T	rs1604069	5.62629e-05	0.201157	0.0494701	0.155636	NA	NA	NA	NA	NA	NA	NA
B2_ALL_leave_23andme	3:45823240:T:C	rs10490770	2.495e-61	0.48679	0.029461	ENSG00000173585	CCR9	ILMN_1664316	Naranbhai_2015_microarray_neutrophil_CD16	93	3:45767021:G:A	rs114474876	0.00382038	-0.323731	0.108606	0.631546	NA	NA	NA	NA	NA	NA	NA
B2_ALL_leave_23andme	3:45823240:T:C	rs10490770	2.495e-61	0.48679	0.029461	ENSG00000172215	CXCR6	ILMN_1674640	Naranbhai_2015_microarray_neutrophil_CD16	93	3:45679523:A:G	rs11719053	0.0028935	-0.505037	0.164259	0.732364	NA	NA	NA	NA	NA	NA	NA
B2_ALL_leave_23andme	3:45823240:T:C	rs10490770	2.495e-61	0.48679	0.029461	ENSG00000163820	FYCO1	ILMN_1709032	Naranbhai_2015_microarray_neutrophil_CD16	93	3:45391775:C:G	rs78674974	0.000823033	0.308769	0.0887628	0.29855	NA	NA	NA	NA	NA	NA	NA
B2_ALL_leave_23andme	3:45823240:T:C	rs10490770	2.495e-61	0.48679	0.029461	ENSG00000144791	LIMD1	ILMN_1764747	Naranbhai_2015_microarray_neutrophil_CD16	93	3:46015828:G:A	NA	0.00568273	0.495715	0.174351	0.577297	NA	NA	NA	NA	NA	NA	NA
B2_ALL_leave_23andme	3:45823240:T:C	rs10490770	2.495e-61	0.48679	0.029461	ENSG00000163818	LZTFL1	ILMN_1815705	Naranbhai_2015_microarray_neutrophil_CD16	93	3:45557211:A:G	rs116425179	0.00297064	-0.246664	0.0804559	0.118357	NA	NA	NA	NA	NA	NA	NA
B2_ALL_leave_23andme	3:45823240:T:C	rs10490770	2.495e-61	0.48679	0.029461	ENSG00000211456	SACM1L	ILMN_1765019	Naranbhai_2015_microarray_neutrophil_CD16	93	3:45780195:C:T	NA	0.000663157	0.340273	0.0959858	0.649909	NA	NA	NA	NA	NA	NA	NA
B2_ALL_leave_23andme	3:45823240:T:C	rs10490770	2.495e-61	0.48679	0.029461	ENSG00000163817	SLC6A20	ILMN_1698585	Naranbhai_2015_microarray_neutrophil_CD16	93	3:45797714:T:C	rs79441429	0.0013387	-1.67379	0.503249	0.274739	NA	NA	NA	NA	NA	NA	NA
B2_ALL_leave_23andme	3:45823240:T:C	rs10490770	2.495e-61	0.48679	0.029461	ENSG00000173578	XCR1	ILMN_2407954	Naranbhai_2015_microarray_neutrophil_CD16	93	3:45578496:C:T	rs13084796	0.000923263	0.297016	0.0862691	0.113468	NA	NA	NA	NA	NA	NA	NA
B2_ALL_leave_23andme	NA	NA	NA	NA	NA	ENSG00000173585	CCR9	NA	Nedelec_2016_ge_macrophage_Listeria	NA	NA	NA	NA	NA	NA	NA	NA	NA	NA	NA	NA	NA	NA
B2_ALL_leave_23andme	NA	NA	NA	NA	NA	ENSG00000172215	CXCR6	NA	Nedelec_2016_ge_macrophage_Listeria	NA	NA	NA	NA	NA	NA	NA	NA	NA	NA	NA	NA	NA	NA
B2_ALL_leave_23andme	3:45823240:T:C	rs10490770	2.495e-61	0.48679	0.029461	ENSG00000163820	FYCO1	NA	Nedelec_2016_ge_macrophage_Listeria	163	3:46000090:C:T	NA	6.51105e-05	0.125156	0.0304518	0.95457	NA	NA	NA	NA	NA	NA	NA
B2_ALL_leave_23andme	3:45823240:T:C	rs10490770	2.495e-61	0.48679	0.029461	ENSG00000144791	LIMD1	NA	Nedelec_2016_ge_macrophage_Listeria	163	3:45390182:T:G	NA	0.000681763	-0.387911	0.111801	0.0889027	NA	NA	NA	NA	NA	NA	NA
B2_ALL_leave_23andme	3:45823240:T:C	rs10490770	2.495e-61	0.48679	0.029461	ENSG00000163818	LZTFL1	NA	Nedelec_2016_ge_macrophage_Listeria	163	3:45887238:A:G	NA	0.00080229	-0.216918	0.0633869	0.823959	NA	NA	NA	NA	NA	NA	NA
B2_ALL_leave_23andme	3:45823240:T:C	rs10490770	2.495e-61	0.48679	0.029461	ENSG00000211456	SACM1L	NA	Nedelec_2016_ge_macrophage_Listeria	163	3:45565035:C:T	rs267262	0.000424015	0.0616144	0.0170881	0.675	NA	NA	NA	NA	NA	NA	NA
B2_ALL_leave_23andme	NA	NA	NA	NA	NA	ENSG00000163817	SLC6A20	NA	Nedelec_2016_ge_macrophage_Listeria	NA	NA	NA	NA	NA	NA	NA	NA	NA	NA	NA	NA	NA	NA
B2_ALL_leave_23andme	NA	NA	NA	NA	NA	ENSG00000173578	XCR1	NA	Nedelec_2016_ge_macrophage_Listeria	NA	NA	NA	NA	NA	NA	NA	NA	NA	NA	NA	NA	NA	NA
B2_ALL_leave_23andme	NA	NA	NA	NA	NA	ENSG00000173585	CCR9	NA	Nedelec_2016_ge_macrophage_naive	NA	NA	NA	NA	NA	NA	NA	NA	NA	NA	NA	NA	NA	NA
B2_ALL_leave_23andme	NA	NA	NA	NA	NA	ENSG00000172215	CXCR6	NA	Nedelec_2016_ge_macrophage_naive	NA	NA	NA	NA	NA	NA	NA	NA	NA	NA	NA	NA	NA	NA
B2_ALL_leave_23andme	3:45823240:T:C	rs10490770	2.495e-61	0.48679	0.029461	ENSG00000163820	FYCO1	NA	Nedelec_2016_ge_macrophage_naive	163	3:46005106:C:T	rs4547739	2.83545e-05	-0.161135	0.0372993	0.512885	2774	4.62301e-55	0.699798	1.7688e-55	0.267684	0.0325179	0.0282888
B2_ALL_leave_23andme	3:45823240:T:C	rs10490770	2.495e-61	0.48679	0.029461	ENSG00000144791	LIMD1	NA	Nedelec_2016_ge_macrophage_naive	163	3:46231693:G:A	rs62243914	0.00122174	0.165204	0.0501071	0.762483	NA	NA	NA	NA	NA	NA	NA
B2_ALL_leave_23andme	3:45823240:T:C	rs10490770	2.495e-61	0.48679	0.029461	ENSG00000163818	LZTFL1	NA	Nedelec_2016_ge_macrophage_naive	163	3:45992594:G:A	rs3947589	0.000398598	0.170004	0.046922	0.261871	2774	5.03087e-55	0.761536	1.32326e-55	0.200229	0.0382343	0.0307354
B2_ALL_leave_23andme	3:45823240:T:C	rs10490770	2.495e-61	0.48679	0.029461	ENSG00000211456	SACM1L	NA	Nedelec_2016_ge_macrophage_naive	163	3:45696233:G:A	NA	8.95968e-07	-0.25833	0.0503737	0.493896	NA	NA	NA	NA	NA	NA	NA
B2_ALL_leave_23andme	NA	NA	NA	NA	NA	ENSG00000163817	SLC6A20	NA	Nedelec_2016_ge_macrophage_naive	NA	NA	NA	NA	NA	NA	NA	NA	NA	NA	NA	NA	NA	NA
B2_ALL_leave_23andme	3:45823240:T:C	rs10490770	2.495e-61	0.48679	0.029461	ENSG00000173578	XCR1	NA	Nedelec_2016_ge_macrophage_naive	163	3:46217411:T:C	rs2201150	1.43439e-05	0.446997	0.0996172	0.580047	2774	4.05884e-55	0.614398	2.35943e-55	0.357097	0.0285053	0.0353415
B2_ALL_leave_23andme	NA	NA	NA	NA	NA	ENSG00000173585	CCR9	NA	Nedelec_2016_ge_macrophage_Salmonella	NA	NA	NA	NA	NA	NA	NA	NA	NA	NA	NA	NA	NA	NA
B2_ALL_leave_23andme	NA	NA	NA	NA	NA	ENSG00000172215	CXCR6	NA	Nedelec_2016_ge_macrophage_Salmonella	NA	NA	NA	NA	NA	NA	NA	NA	NA	NA	NA	NA	NA	NA
B2_ALL_leave_23andme	3:45823240:T:C	rs10490770	2.495e-61	0.48679	0.029461	ENSG00000163820	FYCO1	NA	Nedelec_2016_ge_macrophage_Salmonella	167	3:46066793:C:T	rs9824651	0.000348992	-0.141636	0.038718	0.819989	NA	NA	NA	NA	NA	NA	NA
B2_ALL_leave_23andme	3:45823240:T:C	rs10490770	2.495e-61	0.48679	0.029461	ENSG00000144791	LIMD1	NA	Nedelec_2016_ge_macrophage_Salmonella	167	3:45361699:A:G	rs13092994	0.000815756	0.173215	0.0507162	0.805553	NA	NA	NA	NA	NA	NA	NA
B2_ALL_leave_23andme	3:45823240:T:C	rs10490770	2.495e-61	0.48679	0.029461	ENSG00000163818	LZTFL1	NA	Nedelec_2016_ge_macrophage_Salmonella	167	3:45994772:T:G	rs55844314	3.02436e-05	0.300797	0.0699453	0.540308	NA	NA	NA	NA	NA	NA	NA
B2_ALL_leave_23andme	3:45823240:T:C	rs10490770	2.495e-61	0.48679	0.029461	ENSG00000211456	SACM1L	NA	Nedelec_2016_ge_macrophage_Salmonella	167	3:45568852:C:T	rs35203209	0.000205613	-0.0688259	0.0180948	0.748249	NA	NA	NA	NA	NA	NA	NA
B2_ALL_leave_23andme	NA	NA	NA	NA	NA	ENSG00000163817	SLC6A20	NA	Nedelec_2016_ge_macrophage_Salmonella	NA	NA	NA	NA	NA	NA	NA	NA	NA	NA	NA	NA	NA	NA
B2_ALL_leave_23andme	NA	NA	NA	NA	NA	ENSG00000173578	XCR1	NA	Nedelec_2016_ge_macrophage_Salmonella	NA	NA	NA	NA	NA	NA	NA	NA	NA	NA	NA	NA	NA	NA
B2_ALL_leave_23andme	3:45823240:T:C	rs10490770	2.495e-61	0.48679	0.029461	ENSG00000173585	CCR9	NA	Quach_2016_ge_monocyte_IAV	198	3:46130621:T:C	rs77572578	2.61841e-05	0.378315	0.0877056	0.536387	NA	NA	NA	NA	NA	NA	NA
B2_ALL_leave_23andme	3:45823240:T:C	rs10490770	2.495e-61	0.48679	0.029461	ENSG00000172215	CXCR6	NA	Quach_2016_ge_monocyte_IAV	198	3:45966595:G:A	NA	0.00149083	-0.63472	0.196813	0.0481599	NA	NA	NA	NA	NA	NA	NA
B2_ALL_leave_23andme	3:45823240:T:C	rs10490770	2.495e-61	0.48679	0.029461	ENSG00000163820	FYCO1	NA	Quach_2016_ge_monocyte_IAV	198	3:46000090:C:T	NA	1.95254e-07	0.0961089	0.0177681	0.997368	2739	4.53182e-56	0.0685994	6.13174e-55	0.928172	0.00322838	0.00345883
B2_ALL_leave_23andme	3:45823240:T:C	rs10490770	2.495e-61	0.48679	0.029461	ENSG00000144791	LIMD1	NA	Quach_2016_ge_monocyte_IAV	198	3:45637489:C:T	rs60729476	9.17263e-07	-0.238273	0.0468945	0.628352	NA	NA	NA	NA	NA	NA	NA
B2_ALL_leave_23andme	NA	NA	NA	NA	NA	ENSG00000163818	LZTFL1	NA	Quach_2016_ge_monocyte_IAV	NA	NA	NA	NA	NA	NA	NA	NA	NA	NA	NA	NA	NA	NA
B2_ALL_leave_23andme	3:45823240:T:C	rs10490770	2.495e-61	0.48679	0.029461	ENSG00000211456	SACM1L	NA	Quach_2016_ge_monocyte_IAV	198	3:45742983:A:G	rs142549737	4.33773e-14	0.30316	0.0370274	0.536739	2739	9.21046e-58	0.00139421	6.59656e-55	0.998539	6.67844e-05	7.89082e-05
B2_ALL_leave_23andme	NA	NA	NA	NA	NA	ENSG00000163817	SLC6A20	NA	Quach_2016_ge_monocyte_IAV	NA	NA	NA	NA	NA	NA	NA	NA	NA	NA	NA	NA	NA	NA
B2_ALL_leave_23andme	3:45823240:T:C	rs10490770	2.495e-61	0.48679	0.029461	ENSG00000173578	XCR1	NA	Quach_2016_ge_monocyte_IAV	198	3:46167366:T:C	rs13059906	4.41747e-12	-0.327977	0.0442577	0.18773	2739	7.01477e-59	0.000106185	6.60547e-55	0.999888	5.46309e-06	6.26814e-06
B2_ALL_leave_23andme	NA	NA	NA	NA	NA	ENSG00000173585	CCR9	NA	Quach_2016_ge_monocyte_LPS	NA	NA	NA	NA	NA	NA	NA	NA	NA	NA	NA	NA	NA	NA
B2_ALL_leave_23andme	3:45823240:T:C	rs10490770	2.495e-61	0.48679	0.029461	ENSG00000172215	CXCR6	NA	Quach_2016_ge_monocyte_LPS	184	3:45329333:T:C	rs11711464	0.00123713	-0.199964	0.0608658	0.770196	NA	NA	NA	NA	NA	NA	NA
B2_ALL_leave_23andme	3:45823240:T:C	rs10490770	2.495e-61	0.48679	0.029461	ENSG00000163820	FYCO1	NA	Quach_2016_ge_monocyte_LPS	184	3:46100540:T:C	rs1491953	1.98054e-05	-0.087965	0.0200346	0.617548	NA	NA	NA	NA	NA	NA	NA
B2_ALL_leave_23andme	3:45823240:T:C	rs10490770	2.495e-61	0.48679	0.029461	ENSG00000144791	LIMD1	NA	Quach_2016_ge_monocyte_LPS	184	3:45381271:C:T	rs75040931	0.000196389	0.116579	0.0306253	0.579074	NA	NA	NA	NA	NA	NA	NA
B2_ALL_leave_23andme	3:45823240:T:C	rs10490770	2.495e-61	0.48679	0.029461	ENSG00000163818	LZTFL1	NA	Quach_2016_ge_monocyte_LPS	184	3:45599526:A:G	rs75875480	0.00378502	0.526402	0.179291	0.492563	NA	NA	NA	NA	NA	NA	NA
B2_ALL_leave_23andme	3:45823240:T:C	rs10490770	2.495e-61	0.48679	0.029461	ENSG00000211456	SACM1L	NA	Quach_2016_ge_monocyte_LPS	184	3:45767021:G:A	rs114474876	2.23634e-17	0.258091	0.0272287	0.0782863	2739	1.12412e-58	0.000170162	6.60502e-55	0.99982	9.5004e-06	0.0328794
B2_ALL_leave_23andme	NA	NA	NA	NA	NA	ENSG00000163817	SLC6A20	NA	Quach_2016_ge_monocyte_LPS	NA	NA	NA	NA	NA	NA	NA	NA	NA	NA	NA	NA	NA	NA
B2_ALL_leave_23andme	3:45823240:T:C	rs10490770	2.495e-61	0.48679	0.029461	ENSG00000173578	XCR1	NA	Quach_2016_ge_monocyte_LPS	184	3:46052970:A:G	rs35657218	6.45288e-09	0.27401	0.0448156	0.362189	2739	4.65982e-57	0.0070537	6.55731e-55	0.992598	0.000348243	0.000355722
B2_ALL_leave_23andme	NA	NA	NA	NA	NA	ENSG00000173585	CCR9	NA	Quach_2016_ge_monocyte_naive	NA	NA	NA	NA	NA	NA	NA	NA	NA	NA	NA	NA	NA	NA
B2_ALL_leave_23andme	3:45823240:T:C	rs10490770	2.495e-61	0.48679	0.029461	ENSG00000172215	CXCR6	NA	Quach_2016_ge_monocyte_naive	200	3:46200985:T:C	rs13082995	0.000163289	-0.302887	0.0787036	0.270119	NA	NA	NA	NA	NA	NA	NA
B2_ALL_leave_23andme	3:45823240:T:C	rs10490770	2.495e-61	0.48679	0.029461	ENSG00000163820	FYCO1	NA	Quach_2016_ge_monocyte_naive	200	3:45999648:T:C	rs57651127	2.48025e-07	-0.126463	0.023607	0.212198	2739	4.10412e-56	0.0621251	6.17481e-55	0.934692	0.00318278	0.00609569
B2_ALL_leave_23andme	3:45823240:T:C	rs10490770	2.495e-61	0.48679	0.029461	ENSG00000144791	LIMD1	NA	Quach_2016_ge_monocyte_naive	200	3:45462183:G:A	rs75621017	0.00046274	-0.143206	0.0401714	0.599139	NA	NA	NA	NA	NA	NA	NA
B2_ALL_leave_23andme	3:45823240:T:C	rs10490770	2.495e-61	0.48679	0.029461	ENSG00000163818	LZTFL1	NA	Quach_2016_ge_monocyte_naive	200	3:46208857:T:C	rs1491961	0.000308504	0.105996	0.0288253	0.320757	NA	NA	NA	NA	NA	NA	NA
B2_ALL_leave_23andme	3:45823240:T:C	rs10490770	2.495e-61	0.48679	0.029461	ENSG00000211456	SACM1L	NA	Quach_2016_ge_monocyte_naive	200	3:45710737:G:T	rs6800556	9.25424e-17	-0.11901	0.0129868	0.0609406	2739	5.8452e-65	8.84805e-11	6.60621e-55	1	5.0233e-12	5.99235e-12
B2_ALL_leave_23andme	NA	NA	NA	NA	NA	ENSG00000163817	SLC6A20	NA	Quach_2016_ge_monocyte_naive	NA	NA	NA	NA	NA	NA	NA	NA	NA	NA	NA	NA	NA	NA
B2_ALL_leave_23andme	3:45823240:T:C	rs10490770	2.495e-61	0.48679	0.029461	ENSG00000173578	XCR1	NA	Quach_2016_ge_monocyte_naive	200	3:46164194:C:T	rs7616215	5.31628e-10	0.271044	0.0413479	0.756585	2739	2.66359e-58	0.000403196	6.60342e-55	0.999578	1.91877e-05	2.04261e-05
B2_ALL_leave_23andme	NA	NA	NA	NA	NA	ENSG00000173585	CCR9	NA	Quach_2016_ge_monocyte_Pam3CSK4	NA	NA	NA	NA	NA	NA	NA	NA	NA	NA	NA	NA	NA	NA
B2_ALL_leave_23andme	3:45823240:T:C	rs10490770	2.495e-61	0.48679	0.029461	ENSG00000172215	CXCR6	NA	Quach_2016_ge_monocyte_Pam3CSK4	196	3:45690240:A:C	rs3774666	0.000692796	0.275799	0.0799041	0.689622	NA	NA	NA	NA	NA	NA	NA
B2_ALL_leave_23andme	3:45823240:T:C	rs10490770	2.495e-61	0.48679	0.029461	ENSG00000163820	FYCO1	NA	Quach_2016_ge_monocyte_Pam3CSK4	196	3:45975107:T:G	rs3821884	1.93817e-08	-0.115435	0.0196364	0.777504	NA	NA	NA	NA	NA	NA	NA
B2_ALL_leave_23andme	3:45823240:T:C	rs10490770	2.495e-61	0.48679	0.029461	ENSG00000144791	LIMD1	NA	Quach_2016_ge_monocyte_Pam3CSK4	196	3:45565035:C:T	rs267262	4.24004e-05	-0.0925279	0.0220511	0.0720714	NA	NA	NA	NA	NA	NA	NA
B2_ALL_leave_23andme	3:45823240:T:C	rs10490770	2.495e-61	0.48679	0.029461	ENSG00000163818	LZTFL1	NA	Quach_2016_ge_monocyte_Pam3CSK4	196	3:45421985:C:T	rs11720669	0.0022428	0.541359	0.174631	0.171041	NA	NA	NA	NA	NA	NA	NA
B2_ALL_leave_23andme	3:45823240:T:C	rs10490770	2.495e-61	0.48679	0.029461	ENSG00000211456	SACM1L	NA	Quach_2016_ge_monocyte_Pam3CSK4	196	3:45767021:G:A	rs114474876	4.90967e-19	0.273635	0.0273683	0.0395223	2739	8.43554e-60	1.27691e-05	6.60612e-55	0.999986	7.59676e-07	0.0334762
B2_ALL_leave_23andme	NA	NA	NA	NA	NA	ENSG00000163817	SLC6A20	NA	Quach_2016_ge_monocyte_Pam3CSK4	NA	NA	NA	NA	NA	NA	NA	NA	NA	NA	NA	NA	NA	NA
B2_ALL_leave_23andme	3:45823240:T:C	rs10490770	2.495e-61	0.48679	0.029461	ENSG00000173578	XCR1	NA	Quach_2016_ge_monocyte_Pam3CSK4	196	3:46053131:C:T	rs34906043	6.97424e-11	0.283778	0.0409384	0.814008	2739	3.12556e-58	0.000473124	6.60293e-55	0.999504	2.25814e-05	2.33763e-05
B2_ALL_leave_23andme	NA	NA	NA	NA	NA	ENSG00000173585	CCR9	NA	Quach_2016_ge_monocyte_R848	NA	NA	NA	NA	NA	NA	NA	NA	NA	NA	NA	NA	NA	NA
B2_ALL_leave_23andme	3:45823240:T:C	rs10490770	2.495e-61	0.48679	0.029461	ENSG00000172215	CXCR6	NA	Quach_2016_ge_monocyte_R848	191	3:45942808:C:G	NA	0.00010394	0.297765	0.0749835	0.874204	NA	NA	NA	NA	NA	NA	NA
B2_ALL_leave_23andme	3:45823240:T:C	rs10490770	2.495e-61	0.48679	0.029461	ENSG00000163820	FYCO1	NA	Quach_2016_ge_monocyte_R848	191	3:46100540:T:C	rs1491953	6.00166e-05	-0.0759198	0.018464	0.658068	NA	NA	NA	NA	NA	NA	NA
B2_ALL_leave_23andme	3:45823240:T:C	rs10490770	2.495e-61	0.48679	0.029461	ENSG00000144791	LIMD1	NA	Quach_2016_ge_monocyte_R848	191	3:46232768:T:C	rs67676925	0.000759869	-0.234658	0.0684808	0.769702	NA	NA	NA	NA	NA	NA	NA
B2_ALL_leave_23andme	3:45823240:T:C	rs10490770	2.495e-61	0.48679	0.029461	ENSG00000163818	LZTFL1	NA	Quach_2016_ge_monocyte_R848	191	3:45369783:T:C	NA	0.000505292	-0.368356	0.103957	0.592671	NA	NA	NA	NA	NA	NA	NA
B2_ALL_leave_23andme	3:45823240:T:C	rs10490770	2.495e-61	0.48679	0.029461	ENSG00000211456	SACM1L	NA	Quach_2016_ge_monocyte_R848	191	3:45742983:A:G	rs142549737	9.62021e-26	0.306939	0.0248038	0.0657913	2739	1.33872e-64	2.02646e-10	6.60621e-55	1	1.14224e-11	0.0323598
B2_ALL_leave_23andme	NA	NA	NA	NA	NA	ENSG00000163817	SLC6A20	NA	Quach_2016_ge_monocyte_R848	NA	NA	NA	NA	NA	NA	NA	NA	NA	NA	NA	NA	NA	NA
B2_ALL_leave_23andme	3:45823240:T:C	rs10490770	2.495e-61	0.48679	0.029461	ENSG00000173578	XCR1	NA	Quach_2016_ge_monocyte_R848	191	3:46105568:G:C	rs7641164	9.86549e-08	0.216403	0.0389308	0.640662	2739	2.6131e-56	0.0395552	6.33249e-55	0.958562	0.00188252	0.00195395
B2_ALL_leave_23andme	NA	NA	NA	NA	NA	ENSG00000173585	CCR9	NA	ROSMAP_ge_brain_naive	NA	NA	NA	NA	NA	NA	NA	NA	NA	NA	NA	NA	NA	NA
B2_ALL_leave_23andme	NA	NA	NA	NA	NA	ENSG00000172215	CXCR6	NA	ROSMAP_ge_brain_naive	NA	NA	NA	NA	NA	NA	NA	NA	NA	NA	NA	NA	NA	NA
B2_ALL_leave_23andme	3:45823240:T:C	rs10490770	2.495e-61	0.48679	0.029461	ENSG00000163820	FYCO1	NA	ROSMAP_ge_brain_naive	576	3:45561562:A:G	NA	0.000420942	-0.177285	0.0499668	0.337232	NA	NA	NA	NA	NA	NA	NA
B2_ALL_leave_23andme	3:45823240:T:C	rs10490770	2.495e-61	0.48679	0.029461	ENSG00000144791	LIMD1	NA	ROSMAP_ge_brain_naive	576	3:45659963:T:C	rs2578694	1.23249e-38	-0.278949	0.0198373	0.0698067	2789	1.19125e-88	1.80323e-34	6.60621e-55	1	1.45811e-35	0.0411595
B2_ALL_leave_23andme	3:45823240:T:C	rs10490770	2.495e-61	0.48679	0.029461	ENSG00000163818	LZTFL1	NA	ROSMAP_ge_brain_naive	576	3:45931000:C:T	rs41289614	0.000365668	0.0725855	0.0202424	0.539819	NA	NA	NA	NA	NA	NA	NA
B2_ALL_leave_23andme	3:45823240:T:C	rs10490770	2.495e-61	0.48679	0.029461	ENSG00000211456	SACM1L	NA	ROSMAP_ge_brain_naive	576	3:45682398:C:G	rs9851400	0.00176989	0.0186796	0.00594589	0.815677	NA	NA	NA	NA	NA	NA	NA
B2_ALL_leave_23andme	3:45823240:T:C	rs10490770	2.495e-61	0.48679	0.029461	ENSG00000163817	SLC6A20	NA	ROSMAP_ge_brain_naive	576	3:45780945:A:G	rs17078339	0.000173295	0.11259	0.0297798	0.00841189	NA	NA	NA	NA	NA	NA	NA
B2_ALL_leave_23andme	NA	NA	NA	NA	NA	ENSG00000173578	XCR1	NA	ROSMAP_ge_brain_naive	NA	NA	NA	NA	NA	NA	NA	NA	NA	NA	NA	NA	NA	NA
B2_ALL_leave_23andme	3:45823240:T:C	rs10490770	2.495e-61	0.48679	0.029461	ENSG00000173585	CCR9	NA	Schmiedel_2018_ge_B-cell_naive	91	3:45614671:C:T	rs71325077	0.000131736	0.408981	0.101582	0.439148	NA	NA	NA	NA	NA	NA	NA
B2_ALL_leave_23andme	3:45823240:T:C	rs10490770	2.495e-61	0.48679	0.029461	ENSG00000172215	CXCR6	NA	Schmiedel_2018_ge_B-cell_naive	91	3:45656222:ATTG:A	rs138444060	0.00037334	0.278304	0.0747615	0.299359	NA	NA	NA	NA	NA	NA	NA
B2_ALL_leave_23andme	3:45823240:T:C	rs10490770	2.495e-61	0.48679	0.029461	ENSG00000163820	FYCO1	NA	Schmiedel_2018_ge_B-cell_naive	91	3:45926833:G:A	rs7631809	2.67187e-05	0.106003	0.0237247	0.919638	NA	NA	NA	NA	NA	NA	NA
B2_ALL_leave_23andme	3:45823240:T:C	rs10490770	2.495e-61	0.48679	0.029461	ENSG00000144791	LIMD1	NA	Schmiedel_2018_ge_B-cell_naive	91	3:45673667:CT:C	rs35737275	1.71585e-15	-0.242585	0.0243535	0.637299	2762	2.55633e-64	3.86959e-10	6.60621e-55	1	1.78505e-11	0.0209903
B2_ALL_leave_23andme	3:45823240:T:C	rs10490770	2.495e-61	0.48679	0.029461	ENSG00000163818	LZTFL1	NA	Schmiedel_2018_ge_B-cell_naive	91	3:45781426:T:C	rs4683140	7.04288e-05	0.148578	0.0353545	0.579253	2762	4.7482e-55	0.718749	1.6395e-55	0.24811	0.0331413	0.0272173
B2_ALL_leave_23andme	3:45823240:T:C	rs10490770	2.495e-61	0.48679	0.029461	ENSG00000211456	SACM1L	NA	Schmiedel_2018_ge_B-cell_naive	91	3:45725684:C:T	rs2742456	2.15378e-07	0.0932355	0.0163737	0.514872	2762	6.98393e-56	0.105718	5.87535e-55	0.889359	0.00492343	0.00470369
B2_ALL_leave_23andme	NA	NA	NA	NA	NA	ENSG00000163817	SLC6A20	NA	Schmiedel_2018_ge_B-cell_naive	NA	NA	NA	NA	NA	NA	NA	NA	NA	NA	NA	NA	NA	NA
B2_ALL_leave_23andme	NA	NA	NA	NA	NA	ENSG00000173578	XCR1	NA	Schmiedel_2018_ge_B-cell_naive	NA	NA	NA	NA	NA	NA	NA	NA	NA	NA	NA	NA	NA	NA
B2_ALL_leave_23andme	3:45823240:T:C	rs10490770	2.495e-61	0.48679	0.029461	ENSG00000173585	CCR9	NA	Schmiedel_2018_ge_CD4_T-cell_anti-CD3-CD28	89	3:45615070:A:G	rs13094153	0.0014579	-0.468008	0.1416	0.665305	NA	NA	NA	NA	NA	NA	NA
B2_ALL_leave_23andme	3:45823240:T:C	rs10490770	2.495e-61	0.48679	0.029461	ENSG00000172215	CXCR6	NA	Schmiedel_2018_ge_CD4_T-cell_anti-CD3-CD28	89	3:46032783:G:A	NA	0.000175118	-0.322358	0.0816127	0.722057	NA	NA	NA	NA	NA	NA	NA
B2_ALL_leave_23andme	3:45823240:T:C	rs10490770	2.495e-61	0.48679	0.029461	ENSG00000163820	FYCO1	NA	Schmiedel_2018_ge_CD4_T-cell_anti-CD3-CD28	89	3:46103489:G:T	rs34093271	4.16489e-07	0.131761	0.0237536	0.000155331	2762	1.78389e-55	0.270033	4.30439e-55	0.651411	0.0785561	0.0721468
B2_ALL_leave_23andme	3:45823240:T:C	rs10490770	2.495e-61	0.48679	0.029461	ENSG00000144791	LIMD1	NA	Schmiedel_2018_ge_CD4_T-cell_anti-CD3-CD28	89	3:45608372:G:A	rs2578692	1.03824e-06	0.101507	0.0190811	0.990724	2762	2.45226e-55	0.371205	4.04435e-55	0.612172	0.016623	0.0150765
B2_ALL_leave_23andme	3:45823240:T:C	rs10490770	2.495e-61	0.48679	0.029461	ENSG00000163818	LZTFL1	NA	Schmiedel_2018_ge_CD4_T-cell_anti-CD3-CD28	89	3:46201684:C:T	NA	0.00182192	-0.107093	0.0331253	0.868667	NA	NA	NA	NA	NA	NA	NA
B2_ALL_leave_23andme	3:45823240:T:C	rs10490770	2.495e-61	0.48679	0.029461	ENSG00000211456	SACM1L	NA	Schmiedel_2018_ge_CD4_T-cell_anti-CD3-CD28	89	3:45739696:T:G	rs3821890	7.19445e-20	0.386126	0.0311003	0.664781	2762	1.45941e-70	2.20915e-16	6.60621e-55	1	1.02465e-17	4.70119e-18
B2_ALL_leave_23andme	NA	NA	NA	NA	NA	ENSG00000163817	SLC6A20	NA	Schmiedel_2018_ge_CD4_T-cell_anti-CD3-CD28	NA	NA	NA	NA	NA	NA	NA	NA	NA	NA	NA	NA	NA	NA
B2_ALL_leave_23andme	NA	NA	NA	NA	NA	ENSG00000173578	XCR1	NA	Schmiedel_2018_ge_CD4_T-cell_anti-CD3-CD28	NA	NA	NA	NA	NA	NA	NA	NA	NA	NA	NA	NA	NA	NA
B2_ALL_leave_23andme	3:45823240:T:C	rs10490770	2.495e-61	0.48679	0.029461	ENSG00000173585	CCR9	NA	Schmiedel_2018_ge_CD4_T-cell_naive	88	3:45909419:G:A	rs75442536	0.0014779	-0.744134	0.225327	0.670251	NA	NA	NA	NA	NA	NA	NA
B2_ALL_leave_23andme	3:45823240:T:C	rs10490770	2.495e-61	0.48679	0.029461	ENSG00000172215	CXCR6	NA	Schmiedel_2018_ge_CD4_T-cell_naive	88	3:46294910:A:C	rs6441956	0.000219026	-0.441458	0.11356	0.404744	NA	NA	NA	NA	NA	NA	NA
B2_ALL_leave_23andme	3:45823240:T:C	rs10490770	2.495e-61	0.48679	0.029461	ENSG00000163820	FYCO1	NA	Schmiedel_2018_ge_CD4_T-cell_naive	88	3:46200037:G:C	rs35111399	9.8355e-05	-0.13912	0.0337829	0.0136446	NA	NA	NA	NA	NA	NA	NA
B2_ALL_leave_23andme	3:45823240:T:C	rs10490770	2.495e-61	0.48679	0.029461	ENSG00000144791	LIMD1	NA	Schmiedel_2018_ge_CD4_T-cell_naive	88	3:45670243:T:C	rs1318992	1.37684e-14	-0.219665	0.0229421	0.607	2762	1.00907e-63	1.52745e-09	6.60621e-55	1	7.10883e-11	0.0278473
B2_ALL_leave_23andme	3:45823240:T:C	rs10490770	2.495e-61	0.48679	0.029461	ENSG00000163818	LZTFL1	NA	Schmiedel_2018_ge_CD4_T-cell_naive	88	3:46309047:C:T	rs12494200	0.00108423	-0.212626	0.0625118	0.691817	NA	NA	NA	NA	NA	NA	NA
B2_ALL_leave_23andme	3:45823240:T:C	rs10490770	2.495e-61	0.48679	0.029461	ENSG00000211456	SACM1L	NA	Schmiedel_2018_ge_CD4_T-cell_naive	88	3:45724256:G:A	rs11716028	1.25636e-17	0.257344	0.0229404	0.220538	2762	3.03488e-66	4.59399e-12	6.60621e-55	1	2.35168e-13	1.17329e-13
B2_ALL_leave_23andme	NA	NA	NA	NA	NA	ENSG00000163817	SLC6A20	NA	Schmiedel_2018_ge_CD4_T-cell_naive	NA	NA	NA	NA	NA	NA	NA	NA	NA	NA	NA	NA	NA	NA
B2_ALL_leave_23andme	NA	NA	NA	NA	NA	ENSG00000173578	XCR1	NA	Schmiedel_2018_ge_CD4_T-cell_naive	NA	NA	NA	NA	NA	NA	NA	NA	NA	NA	NA	NA	NA	NA
B2_ALL_leave_23andme	3:45823240:T:C	rs10490770	2.495e-61	0.48679	0.029461	ENSG00000173585	CCR9	NA	Schmiedel_2018_ge_CD8_T-cell_anti-CD3-CD28	88	3:45770393:C:T	rs41289606	0.00683149	-2.18034	0.783455	0.785519	NA	NA	NA	NA	NA	NA	NA
B2_ALL_leave_23andme	3:45823240:T:C	rs10490770	2.495e-61	0.48679	0.029461	ENSG00000172215	CXCR6	NA	Schmiedel_2018_ge_CD8_T-cell_anti-CD3-CD28	88	3:45990465:C:T	rs2133660	0.00135872	0.180911	0.054336	0.630935	NA	NA	NA	NA	NA	NA	NA
B2_ALL_leave_23andme	3:45823240:T:C	rs10490770	2.495e-61	0.48679	0.029461	ENSG00000163820	FYCO1	NA	Schmiedel_2018_ge_CD8_T-cell_anti-CD3-CD28	88	3:45921260:T:C	NA	7.49687e-06	-0.100807	0.0209201	0.134839	2762	4.4129e-55	0.667992	1.94282e-55	0.294014	0.0379934	0.0320268
B2_ALL_leave_23andme	3:45823240:T:C	rs10490770	2.495e-61	0.48679	0.029461	ENSG00000144791	LIMD1	NA	Schmiedel_2018_ge_CD8_T-cell_anti-CD3-CD28	88	3:45684080:CAG:C	rs80202285	7.28916e-09	0.132592	0.0203045	0.919863	2762	4.55093e-56	0.0688887	6.13074e-55	0.928021	0.00309012	0.00290432
B2_ALL_leave_23andme	3:45823240:T:C	rs10490770	2.495e-61	0.48679	0.029461	ENSG00000163818	LZTFL1	NA	Schmiedel_2018_ge_CD8_T-cell_anti-CD3-CD28	88	3:46296328:T:A	NA	0.00210134	-0.081278	0.0254966	0.365822	NA	NA	NA	NA	NA	NA	NA
B2_ALL_leave_23andme	3:45823240:T:C	rs10490770	2.495e-61	0.48679	0.029461	ENSG00000211456	SACM1L	NA	Schmiedel_2018_ge_CD8_T-cell_anti-CD3-CD28	88	3:45694087:G:A	NA	1.94602e-15	0.475194	0.0473819	0.860782	2762	9.41713e-63	1.4255e-08	6.60621e-55	1	6.41975e-10	4.13632e-10
B2_ALL_leave_23andme	NA	NA	NA	NA	NA	ENSG00000163817	SLC6A20	NA	Schmiedel_2018_ge_CD8_T-cell_anti-CD3-CD28	NA	NA	NA	NA	NA	NA	NA	NA	NA	NA	NA	NA	NA	NA
B2_ALL_leave_23andme	NA	NA	NA	NA	NA	ENSG00000173578	XCR1	NA	Schmiedel_2018_ge_CD8_T-cell_anti-CD3-CD28	NA	NA	NA	NA	NA	NA	NA	NA	NA	NA	NA	NA	NA	NA
B2_ALL_leave_23andme	3:45823240:T:C	rs10490770	2.495e-61	0.48679	0.029461	ENSG00000173585	CCR9	NA	Schmiedel_2018_ge_CD8_T-cell_naive	89	3:45929975:C:T	NA	0.00119197	1.27504	0.378407	0.177396	NA	NA	NA	NA	NA	NA	NA
B2_ALL_leave_23andme	3:45823240:T:C	rs10490770	2.495e-61	0.48679	0.029461	ENSG00000172215	CXCR6	NA	Schmiedel_2018_ge_CD8_T-cell_naive	89	3:46124524:G:A	rs34067839	0.00234781	0.238135	0.0756072	0.536647	NA	NA	NA	NA	NA	NA	NA
B2_ALL_leave_23andme	3:45823240:T:C	rs10490770	2.495e-61	0.48679	0.029461	ENSG00000163820	FYCO1	NA	Schmiedel_2018_ge_CD8_T-cell_naive	89	3:46230671:G:T	rs1542756	0.00188547	-0.104124	0.0323187	0.0626131	NA	NA	NA	NA	NA	NA	NA
B2_ALL_leave_23andme	3:45823240:T:C	rs10490770	2.495e-61	0.48679	0.029461	ENSG00000144791	LIMD1	NA	Schmiedel_2018_ge_CD8_T-cell_naive	89	3:45673667:CT:C	rs35737275	7.19246e-16	-0.2294	0.0224324	0.555036	2762	7.17633e-66	1.0863e-11	6.60621e-55	1	5.04509e-13	0.0336328
B2_ALL_leave_23andme	3:45823240:T:C	rs10490770	2.495e-61	0.48679	0.029461	ENSG00000163818	LZTFL1	NA	Schmiedel_2018_ge_CD8_T-cell_naive	89	3:45632867:A:G	rs79457566	1.23756e-05	-0.312569	0.0667621	0.538856	NA	NA	NA	NA	NA	NA	NA
B2_ALL_leave_23andme	3:45823240:T:C	rs10490770	2.495e-61	0.48679	0.029461	ENSG00000211456	SACM1L	NA	Schmiedel_2018_ge_CD8_T-cell_naive	89	3:45694087:G:A	NA	1.59405e-16	0.257972	0.02439	0.110225	2762	2.85512e-64	4.32188e-10	6.60621e-55	1	2.46472e-11	1.30327e-11
B2_ALL_leave_23andme	NA	NA	NA	NA	NA	ENSG00000163817	SLC6A20	NA	Schmiedel_2018_ge_CD8_T-cell_naive	NA	NA	NA	NA	NA	NA	NA	NA	NA	NA	NA	NA	NA	NA
B2_ALL_leave_23andme	NA	NA	NA	NA	NA	ENSG00000173578	XCR1	NA	Schmiedel_2018_ge_CD8_T-cell_naive	NA	NA	NA	NA	NA	NA	NA	NA	NA	NA	NA	NA	NA	NA
B2_ALL_leave_23andme	3:45823240:T:C	rs10490770	2.495e-61	0.48679	0.029461	ENSG00000173585	CCR9	NA	Schmiedel_2018_ge_monocyte_CD16_naive	90	3:45404800:T:C	rs139820027	0.000488908	-1.15328	0.31651	0.0275362	NA	NA	NA	NA	NA	NA	NA
B2_ALL_leave_23andme	3:45823240:T:C	rs10490770	2.495e-61	0.48679	0.029461	ENSG00000172215	CXCR6	NA	Schmiedel_2018_ge_monocyte_CD16_naive	90	3:46305383:C:A	rs11712150	9.82185e-05	-0.466577	0.113459	0.189386	NA	NA	NA	NA	NA	NA	NA
B2_ALL_leave_23andme	3:45823240:T:C	rs10490770	2.495e-61	0.48679	0.029461	ENSG00000163820	FYCO1	NA	Schmiedel_2018_ge_monocyte_CD16_naive	90	3:46005106:C:T	rs4547739	0.000542622	-0.158408	0.0438546	0.682321	NA	NA	NA	NA	NA	NA	NA
B2_ALL_leave_23andme	3:45823240:T:C	rs10490770	2.495e-61	0.48679	0.029461	ENSG00000144791	LIMD1	NA	Schmiedel_2018_ge_monocyte_CD16_naive	90	3:45673667:CT:C	rs35737275	1.47988e-14	-0.277748	0.0292367	0.842041	2762	3.03767e-63	4.5982e-09	6.60621e-55	1	2.09605e-10	1.51204e-10
B2_ALL_leave_23andme	3:45823240:T:C	rs10490770	2.495e-61	0.48679	0.029461	ENSG00000163818	LZTFL1	NA	Schmiedel_2018_ge_monocyte_CD16_naive	90	3:45873960:G:A	rs77182227	0.0016896	0.150482	0.0462182	0.503361	NA	NA	NA	NA	NA	NA	NA
B2_ALL_leave_23andme	3:45823240:T:C	rs10490770	2.495e-61	0.48679	0.029461	ENSG00000211456	SACM1L	NA	Schmiedel_2018_ge_monocyte_CD16_naive	90	3:45760774:G:A	rs11717357	0.000163668	0.075405	0.0190098	0.0524438	NA	NA	NA	NA	NA	NA	NA
B2_ALL_leave_23andme	NA	NA	NA	NA	NA	ENSG00000163817	SLC6A20	NA	Schmiedel_2018_ge_monocyte_CD16_naive	NA	NA	NA	NA	NA	NA	NA	NA	NA	NA	NA	NA	NA	NA
B2_ALL_leave_23andme	NA	NA	NA	NA	NA	ENSG00000173578	XCR1	NA	Schmiedel_2018_ge_monocyte_CD16_naive	NA	NA	NA	NA	NA	NA	NA	NA	NA	NA	NA	NA	NA	NA
B2_ALL_leave_23andme	3:45823240:T:C	rs10490770	2.495e-61	0.48679	0.029461	ENSG00000173585	CCR9	NA	Schmiedel_2018_ge_monocyte_naive	91	3:45610554:G:A	rs267208	0.000676293	-0.236293	0.0666966	0.0511314	NA	NA	NA	NA	NA	NA	NA
B2_ALL_leave_23andme	3:45823240:T:C	rs10490770	2.495e-61	0.48679	0.029461	ENSG00000172215	CXCR6	NA	Schmiedel_2018_ge_monocyte_naive	91	3:45661221:G:A	rs78564990	0.000162601	-1.16185	0.292963	0.749032	NA	NA	NA	NA	NA	NA	NA
B2_ALL_leave_23andme	3:45823240:T:C	rs10490770	2.495e-61	0.48679	0.029461	ENSG00000163820	FYCO1	NA	Schmiedel_2018_ge_monocyte_naive	91	3:45997124:T:A	rs77132719	0.00241361	0.106658	0.0339933	0.0968205	NA	NA	NA	NA	NA	NA	NA
B2_ALL_leave_23andme	3:45823240:T:C	rs10490770	2.495e-61	0.48679	0.029461	ENSG00000144791	LIMD1	NA	Schmiedel_2018_ge_monocyte_naive	91	3:45669875:T:C	rs2673023	7.42283e-06	-0.103759	0.0215841	0.894422	NA	NA	NA	NA	NA	NA	NA
B2_ALL_leave_23andme	3:45823240:T:C	rs10490770	2.495e-61	0.48679	0.029461	ENSG00000163818	LZTFL1	NA	Schmiedel_2018_ge_monocyte_naive	91	3:45401572:G:A	NA	0.00344355	0.0733238	0.0242914	0.886132	NA	NA	NA	NA	NA	NA	NA
B2_ALL_leave_23andme	3:45823240:T:C	rs10490770	2.495e-61	0.48679	0.029461	ENSG00000211456	SACM1L	NA	Schmiedel_2018_ge_monocyte_naive	91	3:45705588:C:T	rs6777727	3.38174e-05	0.0751566	0.0170645	0.6076	2762	4.74285e-55	0.717938	1.64486e-55	0.24892	0.0331421	0.0277609
B2_ALL_leave_23andme	NA	NA	NA	NA	NA	ENSG00000163817	SLC6A20	NA	Schmiedel_2018_ge_monocyte_naive	NA	NA	NA	NA	NA	NA	NA	NA	NA	NA	NA	NA	NA	NA
B2_ALL_leave_23andme	NA	NA	NA	NA	NA	ENSG00000173578	XCR1	NA	Schmiedel_2018_ge_monocyte_naive	NA	NA	NA	NA	NA	NA	NA	NA	NA	NA	NA	NA	NA	NA
B2_ALL_leave_23andme	3:45823240:T:C	rs10490770	2.495e-61	0.48679	0.029461	ENSG00000173585	CCR9	NA	Schmiedel_2018_ge_NK-cell_naive	90	3:45561562:A:G	NA	0.000238525	-1.40717	0.36481	0.357792	NA	NA	NA	NA	NA	NA	NA
B2_ALL_leave_23andme	3:45823240:T:C	rs10490770	2.495e-61	0.48679	0.029461	ENSG00000172215	CXCR6	NA	Schmiedel_2018_ge_NK-cell_naive	90	3:45383657:T:C	rs9854023	0.000691388	-0.314874	0.0889986	0.1089	NA	NA	NA	NA	NA	NA	NA
B2_ALL_leave_23andme	3:45823240:T:C	rs10490770	2.495e-61	0.48679	0.029461	ENSG00000163820	FYCO1	NA	Schmiedel_2018_ge_NK-cell_naive	90	3:45875055:TA:T	rs35605052	0.00032746	0.117654	0.031259	0.00129898	NA	NA	NA	NA	NA	NA	NA
B2_ALL_leave_23andme	3:45823240:T:C	rs10490770	2.495e-61	0.48679	0.029461	ENSG00000144791	LIMD1	NA	Schmiedel_2018_ge_NK-cell_naive	90	3:45658633:A:G	NA	7.16889e-07	-0.138742	0.025665	0.0265237	2762	1.43181e-55	0.216737	5.07057e-55	0.767515	0.0157484	0.0503612
B2_ALL_leave_23andme	3:45823240:T:C	rs10490770	2.495e-61	0.48679	0.029461	ENSG00000163818	LZTFL1	NA	Schmiedel_2018_ge_NK-cell_naive	90	3:45881199:G:T	NA	3.24032e-07	0.650792	0.116177	0.832239	2762	4.97354e-55	0.752859	1.40843e-55	0.21313	0.0340105	0.0282802
B2_ALL_leave_23andme	3:45823240:T:C	rs10490770	2.495e-61	0.48679	0.029461	ENSG00000211456	SACM1L	NA	Schmiedel_2018_ge_NK-cell_naive	90	3:45696615:C:T	rs2742433	4.79719e-26	0.500072	0.0312525	0.405775	2762	2.21735e-90	3.35647e-36	6.60621e-55	1	1.61399e-37	4.39487e-38
B2_ALL_leave_23andme	3:45823240:T:C	rs10490770	2.495e-61	0.48679	0.029461	ENSG00000163817	SLC6A20	NA	Schmiedel_2018_ge_NK-cell_naive	90	3:45881199:G:T	NA	0.000214399	1.29735	0.333645	0.95417	NA	NA	NA	NA	NA	NA	NA
B2_ALL_leave_23andme	NA	NA	NA	NA	NA	ENSG00000173578	XCR1	NA	Schmiedel_2018_ge_NK-cell_naive	NA	NA	NA	NA	NA	NA	NA	NA	NA	NA	NA	NA	NA	NA
B2_ALL_leave_23andme	3:45823240:T:C	rs10490770	2.495e-61	0.48679	0.029461	ENSG00000173585	CCR9	NA	Schmiedel_2018_ge_Tfh_memory	89	3:45330113:G:T	rs929578	0.000805033	-0.329322	0.0942844	0.383886	NA	NA	NA	NA	NA	NA	NA
B2_ALL_leave_23andme	3:45823240:T:C	rs10490770	2.495e-61	0.48679	0.029461	ENSG00000172215	CXCR6	NA	Schmiedel_2018_ge_Tfh_memory	89	3:45834967:G:GA	rs11385942	3.7453e-08	-1.03705	0.169137	1.02927e-07	2762	1.08741e-55	0.164604	1.17921e-55	0.177184	0.658213	0.641039
B2_ALL_leave_23andme	3:45823240:T:C	rs10490770	2.495e-61	0.48679	0.029461	ENSG00000163820	FYCO1	NA	Schmiedel_2018_ge_Tfh_memory	89	3:46008273:T:C	rs13433997	0.000434018	-0.0987523	0.026821	0.0207141	NA	NA	NA	NA	NA	NA	NA
B2_ALL_leave_23andme	3:45823240:T:C	rs10490770	2.495e-61	0.48679	0.029461	ENSG00000144791	LIMD1	NA	Schmiedel_2018_ge_Tfh_memory	89	3:45670243:T:C	rs1318992	2.25658e-11	-0.167818	0.0213659	0.888365	2762	3.1671e-59	4.79413e-05	6.60588e-55	0.99995	2.15878e-06	0.0319845
B2_ALL_leave_23andme	3:45823240:T:C	rs10490770	2.495e-61	0.48679	0.029461	ENSG00000163818	LZTFL1	NA	Schmiedel_2018_ge_Tfh_memory	89	3:46030537:A:T	rs76356863	0.00186551	-0.444211	0.137729	0.858146	NA	NA	NA	NA	NA	NA	NA
B2_ALL_leave_23andme	3:45823240:T:C	rs10490770	2.495e-61	0.48679	0.029461	ENSG00000211456	SACM1L	NA	Schmiedel_2018_ge_Tfh_memory	89	3:45724256:G:A	rs11716028	1.05925e-12	0.188701	0.0220644	0.0877446	2762	1.26886e-59	1.92071e-05	6.60607e-55	0.99998	1.13635e-06	9.11681e-07
B2_ALL_leave_23andme	NA	NA	NA	NA	NA	ENSG00000163817	SLC6A20	NA	Schmiedel_2018_ge_Tfh_memory	NA	NA	NA	NA	NA	NA	NA	NA	NA	NA	NA	NA	NA	NA
B2_ALL_leave_23andme	NA	NA	NA	NA	NA	ENSG00000173578	XCR1	NA	Schmiedel_2018_ge_Tfh_memory	NA	NA	NA	NA	NA	NA	NA	NA	NA	NA	NA	NA	NA	NA
B2_ALL_leave_23andme	3:45823240:T:C	rs10490770	2.495e-61	0.48679	0.029461	ENSG00000173585	CCR9	NA	Schmiedel_2018_ge_Th1_memory	82	3:45653371:T:C	rs77312611	0.000402931	1.41405	0.379903	0.699675	NA	NA	NA	NA	NA	NA	NA
B2_ALL_leave_23andme	3:45823240:T:C	rs10490770	2.495e-61	0.48679	0.029461	ENSG00000172215	CXCR6	NA	Schmiedel_2018_ge_Th1_memory	82	3:45568963:C:CA	rs147043774	0.000254595	0.43452	0.112557	0.0576751	NA	NA	NA	NA	NA	NA	NA
B2_ALL_leave_23andme	3:45823240:T:C	rs10490770	2.495e-61	0.48679	0.029461	ENSG00000163820	FYCO1	NA	Schmiedel_2018_ge_Th1_memory	82	3:45939723:C:T	rs17078454	0.000102721	0.108467	0.0262862	0.22279	NA	NA	NA	NA	NA	NA	NA
B2_ALL_leave_23andme	3:45823240:T:C	rs10490770	2.495e-61	0.48679	0.029461	ENSG00000144791	LIMD1	NA	Schmiedel_2018_ge_Th1_memory	82	3:45673667:CT:C	rs35737275	2.82255e-07	-0.142817	0.0250567	0.269019	2762	1.51864e-55	0.22988	5.01051e-55	0.758432	0.0116876	0.0104646
B2_ALL_leave_23andme	3:45823240:T:C	rs10490770	2.495e-61	0.48679	0.029461	ENSG00000163818	LZTFL1	NA	Schmiedel_2018_ge_Th1_memory	82	3:45990949:A:T	NA	0.000776802	-0.162306	0.046119	0.36663	NA	NA	NA	NA	NA	NA	NA
B2_ALL_leave_23andme	3:45823240:T:C	rs10490770	2.495e-61	0.48679	0.029461	ENSG00000211456	SACM1L	NA	Schmiedel_2018_ge_Th1_memory	82	3:45760774:G:A	rs11717357	4.2023e-09	0.186953	0.0277486	0.168541	2762	1.57251e-56	0.0238035	6.44065e-55	0.974937	0.00125956	0.0323076
B2_ALL_leave_23andme	NA	NA	NA	NA	NA	ENSG00000163817	SLC6A20	NA	Schmiedel_2018_ge_Th1_memory	NA	NA	NA	NA	NA	NA	NA	NA	NA	NA	NA	NA	NA	NA
B2_ALL_leave_23andme	3:45823240:T:C	rs10490770	2.495e-61	0.48679	0.029461	ENSG00000173578	XCR1	NA	Schmiedel_2018_ge_Th1_memory	82	3:45942162:G:A	rs3774639	0.00015143	-0.385641	0.0960791	0.69481	NA	NA	NA	NA	NA	NA	NA
B2_ALL_leave_23andme	3:45823240:T:C	rs10490770	2.495e-61	0.48679	0.029461	ENSG00000173585	CCR9	NA	Schmiedel_2018_ge_Th1-17_memory	88	3:45394357:A:T	rs704923	0.0153643	0.559282	0.225406	0.423958	NA	NA	NA	NA	NA	NA	NA
B2_ALL_leave_23andme	3:45823240:T:C	rs10490770	2.495e-61	0.48679	0.029461	ENSG00000172215	CXCR6	NA	Schmiedel_2018_ge_Th1-17_memory	88	3:45990465:C:T	rs2133660	0.000499716	0.254331	0.069842	0.113704	NA	NA	NA	NA	NA	NA	NA
B2_ALL_leave_23andme	3:45823240:T:C	rs10490770	2.495e-61	0.48679	0.029461	ENSG00000163820	FYCO1	NA	Schmiedel_2018_ge_Th1-17_memory	88	3:45940385:A:C	NA	4.24896e-08	0.107275	0.017556	0.35655	2762	4.92933e-56	0.0746166	6.08896e-55	0.921696	0.00368774	0.00346987
B2_ALL_leave_23andme	3:45823240:T:C	rs10490770	2.495e-61	0.48679	0.029461	ENSG00000144791	LIMD1	NA	Schmiedel_2018_ge_Th1-17_memory	88	3:45674196:G:A	NA	1.813e-08	-0.150893	0.0238977	0.913512	2762	2.30806e-56	0.0349377	6.36492e-55	0.963473	0.00158923	0.00144942
B2_ALL_leave_23andme	3:45823240:T:C	rs10490770	2.495e-61	0.48679	0.029461	ENSG00000163818	LZTFL1	NA	Schmiedel_2018_ge_Th1-17_memory	88	3:45896290:C:G	rs3774642	0.00442446	-0.289887	0.0987266	0.835524	NA	NA	NA	NA	NA	NA	NA
B2_ALL_leave_23andme	3:45823240:T:C	rs10490770	2.495e-61	0.48679	0.029461	ENSG00000211456	SACM1L	NA	Schmiedel_2018_ge_Th1-17_memory	88	3:45682398:C:G	rs9851400	2.20307e-09	-0.139071	0.020417	0.38455	2762	6.99169e-57	0.0105835	6.53293e-55	0.988907	0.000509322	0.000453282
B2_ALL_leave_23andme	NA	NA	NA	NA	NA	ENSG00000163817	SLC6A20	NA	Schmiedel_2018_ge_Th1-17_memory	NA	NA	NA	NA	NA	NA	NA	NA	NA	NA	NA	NA	NA	NA
B2_ALL_leave_23andme	3:45823240:T:C	rs10490770	2.495e-61	0.48679	0.029461	ENSG00000173578	XCR1	NA	Schmiedel_2018_ge_Th1-17_memory	88	3:45589505:C:G	rs78919072	0.000223528	-1.12944	0.29098	0.796413	NA	NA	NA	NA	NA	NA	NA
B2_ALL_leave_23andme	3:45823240:T:C	rs10490770	2.495e-61	0.48679	0.029461	ENSG00000173585	CCR9	NA	Schmiedel_2018_ge_Th17_memory	89	3:45387850:A:G	NA	0.0195483	0.398299	0.16692	0.683195	NA	NA	NA	NA	NA	NA	NA
B2_ALL_leave_23andme	3:45823240:T:C	rs10490770	2.495e-61	0.48679	0.029461	ENSG00000172215	CXCR6	NA	Schmiedel_2018_ge_Th17_memory	89	3:46313348:T:C	rs6441963	2.31747e-05	-0.267846	0.0593357	0.745755	NA	NA	NA	NA	NA	NA	NA
B2_ALL_leave_23andme	3:45823240:T:C	rs10490770	2.495e-61	0.48679	0.029461	ENSG00000163820	FYCO1	NA	Schmiedel_2018_ge_Th17_memory	89	3:45939723:C:T	rs17078454	0.00146238	0.067169	0.0203287	0.203844	NA	NA	NA	NA	NA	NA	NA
B2_ALL_leave_23andme	3:45823240:T:C	rs10490770	2.495e-61	0.48679	0.029461	ENSG00000144791	LIMD1	NA	Schmiedel_2018_ge_Th17_memory	89	3:45673667:CT:C	rs35737275	8.96271e-13	-0.193277	0.0224992	0.389614	2762	7.40716e-61	1.12124e-06	6.6062e-55	0.999999	5.44876e-08	0.0348572
B2_ALL_leave_23andme	3:45823240:T:C	rs10490770	2.495e-61	0.48679	0.029461	ENSG00000163818	LZTFL1	NA	Schmiedel_2018_ge_Th17_memory	89	3:45796394:G:C	rs2271615	0.00178963	-0.165107	0.0509777	0.76838	NA	NA	NA	NA	NA	NA	NA
B2_ALL_leave_23andme	3:45823240:T:C	rs10490770	2.495e-61	0.48679	0.029461	ENSG00000211456	SACM1L	NA	Schmiedel_2018_ge_Th17_memory	89	3:45724256:G:A	rs11716028	2.52296e-12	0.160638	0.0192279	0.844181	2762	4.44066e-59	6.72195e-05	6.60574e-55	0.99993	3.03848e-06	2.03133e-06
B2_ALL_leave_23andme	NA	NA	NA	NA	NA	ENSG00000163817	SLC6A20	NA	Schmiedel_2018_ge_Th17_memory	NA	NA	NA	NA	NA	NA	NA	NA	NA	NA	NA	NA	NA	NA
B2_ALL_leave_23andme	NA	NA	NA	NA	NA	ENSG00000173578	XCR1	NA	Schmiedel_2018_ge_Th17_memory	NA	NA	NA	NA	NA	NA	NA	NA	NA	NA	NA	NA	NA	NA
B2_ALL_leave_23andme	3:45823240:T:C	rs10490770	2.495e-61	0.48679	0.029461	ENSG00000173585	CCR9	NA	Schmiedel_2018_ge_Th2_memory	89	3:45359223:G:A	NA	0.0031954	0.648005	0.212709	0.884575	NA	NA	NA	NA	NA	NA	NA
B2_ALL_leave_23andme	3:45823240:T:C	rs10490770	2.495e-61	0.48679	0.029461	ENSG00000172215	CXCR6	NA	Schmiedel_2018_ge_Th2_memory	89	3:45983521:A:G	rs4683159	0.000368499	0.349948	0.093794	0.145188	NA	NA	NA	NA	NA	NA	NA
B2_ALL_leave_23andme	3:45823240:T:C	rs10490770	2.495e-61	0.48679	0.029461	ENSG00000163820	FYCO1	NA	Schmiedel_2018_ge_Th2_memory	89	3:46058811:C:T	rs116277633	0.00794705	0.29428	0.107901	0.199246	NA	NA	NA	NA	NA	NA	NA
B2_ALL_leave_23andme	3:45823240:T:C	rs10490770	2.495e-61	0.48679	0.029461	ENSG00000144791	LIMD1	NA	Schmiedel_2018_ge_Th2_memory	89	3:45673667:CT:C	rs35737275	5.81506e-14	-0.198685	0.0215612	0.247617	2762	1.83461e-62	2.7771e-08	6.60621e-55	1	1.4396e-09	0.0369117
B2_ALL_leave_23andme	3:45823240:T:C	rs10490770	2.495e-61	0.48679	0.029461	ENSG00000163818	LZTFL1	NA	Schmiedel_2018_ge_Th2_memory	89	3:46097175:A:G	rs76126337	0.000169867	-0.619054	0.15638	0.571844	NA	NA	NA	NA	NA	NA	NA
B2_ALL_leave_23andme	3:45823240:T:C	rs10490770	2.495e-61	0.48679	0.029461	ENSG00000211456	SACM1L	NA	Schmiedel_2018_ge_Th2_memory	89	3:45684080:CAG:C	rs80202285	1.16179e-12	0.175338	0.0205524	0.753863	2762	3.67644e-59	5.56513e-05	6.60582e-55	0.999942	2.54243e-06	0.0286712
B2_ALL_leave_23andme	NA	NA	NA	NA	NA	ENSG00000163817	SLC6A20	NA	Schmiedel_2018_ge_Th2_memory	NA	NA	NA	NA	NA	NA	NA	NA	NA	NA	NA	NA	NA	NA
B2_ALL_leave_23andme	NA	NA	NA	NA	NA	ENSG00000173578	XCR1	NA	Schmiedel_2018_ge_Th2_memory	NA	NA	NA	NA	NA	NA	NA	NA	NA	NA	NA	NA	NA	NA
B2_ALL_leave_23andme	3:45823240:T:C	rs10490770	2.495e-61	0.48679	0.029461	ENSG00000173585	CCR9	NA	Schmiedel_2018_ge_Treg_memory	89	3:46291508:G:A	rs17284187	0.00787633	0.705562	0.258394	0.182778	NA	NA	NA	NA	NA	NA	NA
B2_ALL_leave_23andme	3:45823240:T:C	rs10490770	2.495e-61	0.48679	0.029461	ENSG00000172215	CXCR6	NA	Schmiedel_2018_ge_Treg_memory	89	3:45877900:T:C	rs7627901	0.000171421	-0.217218	0.0549083	0.388245	2762	4.92327e-55	0.745248	1.44738e-55	0.219023	0.0357282	0.0293712
B2_ALL_leave_23andme	3:45823240:T:C	rs10490770	2.495e-61	0.48679	0.029461	ENSG00000163820	FYCO1	NA	Schmiedel_2018_ge_Treg_memory	89	3:45931830:A:G	rs62245108	0.00110698	0.0746563	0.0220033	0.225066	NA	NA	NA	NA	NA	NA	NA
B2_ALL_leave_23andme	3:45823240:T:C	rs10490770	2.495e-61	0.48679	0.029461	ENSG00000144791	LIMD1	NA	Schmiedel_2018_ge_Treg_memory	89	3:45659963:T:C	rs2578694	1.31088e-14	-0.225923	0.023641	0.660262	2762	1.12401e-63	1.70145e-09	6.60621e-55	1	7.82924e-11	0.0292673
B2_ALL_leave_23andme	3:45823240:T:C	rs10490770	2.495e-61	0.48679	0.029461	ENSG00000163818	LZTFL1	NA	Schmiedel_2018_ge_Treg_memory	89	3:46004977:A:C	NA	7.6398e-05	-0.130827	0.0312525	0.490376	NA	NA	NA	NA	NA	NA	NA
B2_ALL_leave_23andme	3:45823240:T:C	rs10490770	2.495e-61	0.48679	0.029461	ENSG00000211456	SACM1L	NA	Schmiedel_2018_ge_Treg_memory	89	3:45684080:CAG:C	rs80202285	3.69976e-06	0.117411	0.0234959	0.679655	2762	4.06348e-55	0.615101	2.35855e-55	0.356965	0.0279342	0.0237694
B2_ALL_leave_23andme	NA	NA	NA	NA	NA	ENSG00000163817	SLC6A20	NA	Schmiedel_2018_ge_Treg_memory	NA	NA	NA	NA	NA	NA	NA	NA	NA	NA	NA	NA	NA	NA
B2_ALL_leave_23andme	NA	NA	NA	NA	NA	ENSG00000173578	XCR1	NA	Schmiedel_2018_ge_Treg_memory	NA	NA	NA	NA	NA	NA	NA	NA	NA	NA	NA	NA	NA	NA
B2_ALL_leave_23andme	3:45823240:T:C	rs10490770	2.495e-61	0.48679	0.029461	ENSG00000173585	CCR9	NA	Schmiedel_2018_ge_Treg_naive	89	3:46010210:G:A	rs55875328	3.58758e-05	0.597138	0.135855	0.00073146	2762	3.83686e-55	0.580796	2.02411e-55	0.30617	0.113034	0.0978692
B2_ALL_leave_23andme	3:45823240:T:C	rs10490770	2.495e-61	0.48679	0.029461	ENSG00000172215	CXCR6	NA	Schmiedel_2018_ge_Treg_naive	89	3:45388399:C:A	rs854187	0.00818077	0.640762	0.235854	0.445271	NA	NA	NA	NA	NA	NA	NA
B2_ALL_leave_23andme	3:45823240:T:C	rs10490770	2.495e-61	0.48679	0.029461	ENSG00000163820	FYCO1	NA	Schmiedel_2018_ge_Treg_naive	89	3:45942831:G:A	rs2234351	1.62265e-06	0.113257	0.0217496	0.458965	NA	NA	NA	NA	NA	NA	NA
B2_ALL_leave_23andme	3:45823240:T:C	rs10490770	2.495e-61	0.48679	0.029461	ENSG00000144791	LIMD1	NA	Schmiedel_2018_ge_Treg_naive	89	3:45670243:T:C	rs1318992	6.35994e-19	-0.253402	0.0213184	0.318669	2762	7.48948e-72	1.1337e-17	6.60621e-55	1	5.58965e-19	0.0344971
B2_ALL_leave_23andme	3:45823240:T:C	rs10490770	2.495e-61	0.48679	0.029461	ENSG00000163818	LZTFL1	NA	Schmiedel_2018_ge_Treg_naive	89	3:46135604:G:A	rs13068572	7.47639e-05	0.15932	0.0380041	0.0106818	2762	4.24846e-55	0.643101	1.94343e-55	0.294057	0.0628419	0.0538724
B2_ALL_leave_23andme	3:45823240:T:C	rs10490770	2.495e-61	0.48679	0.029461	ENSG00000211456	SACM1L	NA	Schmiedel_2018_ge_Treg_naive	89	3:45701857:C:T	rs34937296	2.37511e-17	0.217133	0.0196968	0.841948	2762	1.07333e-66	1.62474e-12	6.60621e-55	1	7.32859e-14	4.56302e-14
B2_ALL_leave_23andme	NA	NA	NA	NA	NA	ENSG00000163817	SLC6A20	NA	Schmiedel_2018_ge_Treg_naive	NA	NA	NA	NA	NA	NA	NA	NA	NA	NA	NA	NA	NA	NA
B2_ALL_leave_23andme	NA	NA	NA	NA	NA	ENSG00000173578	XCR1	NA	Schmiedel_2018_ge_Treg_naive	NA	NA	NA	NA	NA	NA	NA	NA	NA	NA	NA	NA	NA	NA
B2_ALL_leave_23andme	NA	NA	NA	NA	NA	ENSG00000173585	CCR9	NA	Schwartzentruber_2018_ge_sensory_neuron	NA	NA	NA	NA	NA	NA	NA	NA	NA	NA	NA	NA	NA	NA
B2_ALL_leave_23andme	NA	NA	NA	NA	NA	ENSG00000172215	CXCR6	NA	Schwartzentruber_2018_ge_sensory_neuron	NA	NA	NA	NA	NA	NA	NA	NA	NA	NA	NA	NA	NA	NA
B2_ALL_leave_23andme	3:45823240:T:C	rs10490770	2.495e-61	0.48679	0.029461	ENSG00000163820	FYCO1	NA	Schwartzentruber_2018_ge_sensory_neuron	98	3:45796686:C:T	rs76896797	0.000320323	0.481885	0.128387	0.355932	NA	NA	NA	NA	NA	NA	NA
B2_ALL_leave_23andme	3:45823240:T:C	rs10490770	2.495e-61	0.48679	0.029461	ENSG00000144791	LIMD1	NA	Schwartzentruber_2018_ge_sensory_neuron	98	3:45605554:ATTC:A	rs376672870	0.000258713	0.336878	0.0882888	0.615737	NA	NA	NA	NA	NA	NA	NA
B2_ALL_leave_23andme	3:45823240:T:C	rs10490770	2.495e-61	0.48679	0.029461	ENSG00000163818	LZTFL1	NA	Schwartzentruber_2018_ge_sensory_neuron	98	3:45912860:A:G	rs9810934	0.00187391	-0.175952	0.0547932	0.558502	NA	NA	NA	NA	NA	NA	NA
B2_ALL_leave_23andme	3:45823240:T:C	rs10490770	2.495e-61	0.48679	0.029461	ENSG00000211456	SACM1L	NA	Schwartzentruber_2018_ge_sensory_neuron	98	3:45703047:G:T	rs62242214	0.00627342	0.351473	0.125361	0.459343	NA	NA	NA	NA	NA	NA	NA
B2_ALL_leave_23andme	NA	NA	NA	NA	NA	ENSG00000163817	SLC6A20	NA	Schwartzentruber_2018_ge_sensory_neuron	NA	NA	NA	NA	NA	NA	NA	NA	NA	NA	NA	NA	NA	NA
B2_ALL_leave_23andme	NA	NA	NA	NA	NA	ENSG00000173578	XCR1	NA	Schwartzentruber_2018_ge_sensory_neuron	NA	NA	NA	NA	NA	NA	NA	NA	NA	NA	NA	NA	NA	NA
B2_ALL_leave_23andme	3:45823240:T:C	rs10490770	2.495e-61	0.48679	0.029461	ENSG00000173585	CCR9	NA	TwinsUK_ge_blood	195	3:45519352:G:A	rs6766379	0.00347692	0.269949	0.0911664	0.128571	NA	NA	NA	NA	NA	NA	NA
B2_ALL_leave_23andme	3:45823240:T:C	rs10490770	2.495e-61	0.48679	0.029461	ENSG00000172215	CXCR6	NA	TwinsUK_ge_blood	195	3:45921260:T:C	NA	1.88185e-05	0.204013	0.0464164	0.0217638	2777	3.41942e-55	0.517606	2.78111e-55	0.420861	0.0615322	0.0521769
B2_ALL_leave_23andme	3:45823240:T:C	rs10490770	2.495e-61	0.48679	0.029461	ENSG00000163820	FYCO1	NA	TwinsUK_ge_blood	195	3:45336997:G:A	rs141729816	0.00112078	0.309848	0.0935711	0.600521	NA	NA	NA	NA	NA	NA	NA
B2_ALL_leave_23andme	3:45823240:T:C	rs10490770	2.495e-61	0.48679	0.029461	ENSG00000144791	LIMD1	NA	TwinsUK_ge_blood	195	3:45648730:C:T	rs11710266	5.46961e-10	0.117827	0.0179615	0.599319	2777	7.21304e-58	0.00109186	6.5987e-55	0.998863	4.49247e-05	4.23752e-05
B2_ALL_leave_23andme	3:45823240:T:C	rs10490770	2.495e-61	0.48679	0.029461	ENSG00000163818	LZTFL1	NA	TwinsUK_ge_blood	195	3:46135604:G:A	rs13068572	7.2882e-05	-0.132833	0.0327153	0.0773352	NA	NA	NA	NA	NA	NA	NA
B2_ALL_leave_23andme	3:45823240:T:C	rs10490770	2.495e-61	0.48679	0.029461	ENSG00000211456	SACM1L	NA	TwinsUK_ge_blood	195	3:45682398:C:G	rs9851400	1.2358e-07	-0.0728671	0.0132313	0.548574	2777	1.07441e-55	0.162637	5.48677e-55	0.830533	0.00682976	0.0290252
B2_ALL_leave_23andme	NA	NA	NA	NA	NA	ENSG00000163817	SLC6A20	NA	TwinsUK_ge_blood	NA	NA	NA	NA	NA	NA	NA	NA	NA	NA	NA	NA	NA	NA
B2_ALL_leave_23andme	NA	NA	NA	NA	NA	ENSG00000173578	XCR1	NA	TwinsUK_ge_blood	NA	NA	NA	NA	NA	NA	NA	NA	NA	NA	NA	NA	NA	NA
B2_ALL_leave_23andme	NA	NA	NA	NA	NA	ENSG00000173585	CCR9	NA	TwinsUK_ge_fat	NA	NA	NA	NA	NA	NA	NA	NA	NA	NA	NA	NA	NA	NA
B2_ALL_leave_23andme	3:45823240:T:C	rs10490770	2.495e-61	0.48679	0.029461	ENSG00000172215	CXCR6	NA	TwinsUK_ge_fat	381	3:45352687:G:A	rs112624999	0.00454014	-0.418584	0.146585	0.245794	NA	NA	NA	NA	NA	NA	NA
B2_ALL_leave_23andme	3:45823240:T:C	rs10490770	2.495e-61	0.48679	0.029461	ENSG00000163820	FYCO1	NA	TwinsUK_ge_fat	381	3:46131954:A:C	rs6774742	2.74396e-14	-0.0875211	0.0110424	1.50996e-05	2777	1.52325e-62	2.30578e-08	6.6062e-55	1	1.66868e-07	1.62623e-07
B2_ALL_leave_23andme	3:45823240:T:C	rs10490770	2.495e-61	0.48679	0.029461	ENSG00000144791	LIMD1	NA	TwinsUK_ge_fat	381	3:45659963:T:C	rs2578694	1.17387e-29	-0.192879	0.0155794	0.061653	2777	6.14933e-79	9.30842e-25	6.60621e-55	1	7.87716e-26	0.0587259
B2_ALL_leave_23andme	3:45823240:T:C	rs10490770	2.495e-61	0.48679	0.029461	ENSG00000163818	LZTFL1	NA	TwinsUK_ge_fat	381	3:45655069:G:A	rs3733110	1.11238e-06	0.0869394	0.0175497	0.047527	2777	4.3435e-56	0.0657488	6.12895e-55	0.927743	0.00650808	0.00673271
B2_ALL_leave_23andme	3:45823240:T:C	rs10490770	2.495e-61	0.48679	0.029461	ENSG00000211456	SACM1L	NA	TwinsUK_ge_fat	381	3:45748480:T:G	rs11713933	0.000849634	0.032665	0.00971055	0.703623	NA	NA	NA	NA	NA	NA	NA
B2_ALL_leave_23andme	NA	NA	NA	NA	NA	ENSG00000163817	SLC6A20	NA	TwinsUK_ge_fat	NA	NA	NA	NA	NA	NA	NA	NA	NA	NA	NA	NA	NA	NA
B2_ALL_leave_23andme	3:45823240:T:C	rs10490770	2.495e-61	0.48679	0.029461	ENSG00000173578	XCR1	NA	TwinsUK_ge_fat	381	3:46004127:G:C	rs6441938	0.000729983	0.242583	0.0712046	0.708551	NA	NA	NA	NA	NA	NA	NA
B2_ALL_leave_23andme	3:45823240:T:C	rs10490770	2.495e-61	0.48679	0.029461	ENSG00000173585	CCR9	NA	TwinsUK_ge_LCL	418	3:45780639:G:A	rs62245066	0.00398516	0.471782	0.16291	0.558385	NA	NA	NA	NA	NA	NA	NA
B2_ALL_leave_23andme	3:45823240:T:C	rs10490770	2.495e-61	0.48679	0.029461	ENSG00000172215	CXCR6	NA	TwinsUK_ge_LCL	418	3:45907695:G:C	rs1471962	2.58042e-06	0.191733	0.0401977	0.00505352	2777	4.72032e-56	0.0714529	5.97488e-55	0.904387	0.0241606	0.0239449
B2_ALL_leave_23andme	3:45823240:T:C	rs10490770	2.495e-61	0.48679	0.029461	ENSG00000163820	FYCO1	NA	TwinsUK_ge_LCL	418	3:45963986:G:A	rs1545985	9.09104e-10	-0.0602437	0.00960275	0.202852	2777	1.89033e-58	0.000286144	6.60421e-55	0.999699	1.53329e-05	1.50128e-05
B2_ALL_leave_23andme	3:45823240:T:C	rs10490770	2.495e-61	0.48679	0.029461	ENSG00000144791	LIMD1	NA	TwinsUK_ge_LCL	418	3:45669875:T:C	rs2673023	9.91936e-41	-0.253422	0.0168988	0.207917	2777	1.26546e-92	1.91556e-38	6.60621e-55	1	9.90561e-40	0.00997571
B2_ALL_leave_23andme	3:45823240:T:C	rs10490770	2.495e-61	0.48679	0.029461	ENSG00000163818	LZTFL1	NA	TwinsUK_ge_LCL	418	3:45744423:T:G	rs73060324	0.00237349	0.140069	0.0457983	0.324907	NA	NA	NA	NA	NA	NA	NA
B2_ALL_leave_23andme	3:45823240:T:C	rs10490770	2.495e-61	0.48679	0.029461	ENSG00000211456	SACM1L	NA	TwinsUK_ge_LCL	418	3:45682398:C:G	rs9851400	5.29221e-05	-0.0336924	0.00824556	0.0425995	2777	2.83177e-55	0.428653	3.4723e-55	0.52552	0.0458268	0.0708772
B2_ALL_leave_23andme	NA	NA	NA	NA	NA	ENSG00000163817	SLC6A20	NA	TwinsUK_ge_LCL	NA	NA	NA	NA	NA	NA	NA	NA	NA	NA	NA	NA	NA	NA
B2_ALL_leave_23andme	NA	NA	NA	NA	NA	ENSG00000173578	XCR1	NA	TwinsUK_ge_LCL	NA	NA	NA	NA	NA	NA	NA	NA	NA	NA	NA	NA	NA	NA
B2_ALL_leave_23andme	NA	NA	NA	NA	NA	ENSG00000173585	CCR9	NA	TwinsUK_ge_skin	NA	NA	NA	NA	NA	NA	NA	NA	NA	NA	NA	NA	NA	NA
B2_ALL_leave_23andme	3:45823240:T:C	rs10490770	2.495e-61	0.48679	0.029461	ENSG00000172215	CXCR6	NA	TwinsUK_ge_skin	370	3:46100614:C:T	rs115686967	0.0169814	-0.49524	0.206489	0.43049	NA	NA	NA	NA	NA	NA	NA
B2_ALL_leave_23andme	3:45823240:T:C	rs10490770	2.495e-61	0.48679	0.029461	ENSG00000163820	FYCO1	NA	TwinsUK_ge_skin	370	3:45979960:T:G	rs35537559	8.67602e-13	-0.118734	0.0160017	0.592403	2777	8.4241e-61	1.27518e-06	6.6062e-55	0.999999	4.70906e-08	4.49096e-08
B2_ALL_leave_23andme	3:45823240:T:C	rs10490770	2.495e-61	0.48679	0.029461	ENSG00000144791	LIMD1	NA	TwinsUK_ge_skin	370	3:45653193:C:T	rs11709753	2.11933e-09	0.12287	0.0199889	0.478652	2777	3.8759e-58	0.000586705	6.60218e-55	0.99939	2.3042e-05	2.24106e-05
B2_ALL_leave_23andme	3:45823240:T:C	rs10490770	2.495e-61	0.48679	0.029461	ENSG00000163818	LZTFL1	NA	TwinsUK_ge_skin	370	3:45874730:C:T	rs12639224	0.00337871	0.0625271	0.0211894	0.0113363	NA	NA	NA	NA	NA	NA	NA
B2_ALL_leave_23andme	3:45823240:T:C	rs10490770	2.495e-61	0.48679	0.029461	ENSG00000211456	SACM1L	NA	TwinsUK_ge_skin	370	3:45762093:C:T	rs2191028	0.00195371	0.043282	0.0138708	0.802722	NA	NA	NA	NA	NA	NA	NA
B2_ALL_leave_23andme	3:45823240:T:C	rs10490770	2.495e-61	0.48679	0.029461	ENSG00000163817	SLC6A20	NA	TwinsUK_ge_skin	370	3:45807778:T:G	rs9843503	5.3506e-06	-0.537189	0.116253	0.0277849	2777	3.94132e-55	0.596609	2.19305e-55	0.331825	0.071566	0.0626847
B2_ALL_leave_23andme	3:45823240:T:C	rs10490770	2.495e-61	0.48679	0.029461	ENSG00000173578	XCR1	NA	TwinsUK_ge_skin	370	3:45853577:G:A	rs114932447	0.00211076	0.764665	0.246913	0.317682	NA	NA	NA	NA	NA	NA	NA
B2_ALL_leave_23andme	3:45823240:T:C	rs10490770	2.495e-61	0.48679	0.029461	ENSG00000173585	CCR9	NA	van_de_Bunt_2015_ge_pancreatic_islet	117	3:45776802:T:C	NA	0.0023674	0.639615	0.205195	0.23637	NA	NA	NA	NA	NA	NA	NA
B2_ALL_leave_23andme	3:45823240:T:C	rs10490770	2.495e-61	0.48679	0.029461	ENSG00000172215	CXCR6	NA	van_de_Bunt_2015_ge_pancreatic_islet	117	3:46285357:T:C	rs77116118	0.0016098	1.0773	0.3325	0.0646379	NA	NA	NA	NA	NA	NA	NA
B2_ALL_leave_23andme	3:45823240:T:C	rs10490770	2.495e-61	0.48679	0.029461	ENSG00000163820	FYCO1	NA	van_de_Bunt_2015_ge_pancreatic_islet	117	3:45352687:G:A	rs112624999	0.000262782	0.468452	0.123918	0.512715	NA	NA	NA	NA	NA	NA	NA
B2_ALL_leave_23andme	3:45823240:T:C	rs10490770	2.495e-61	0.48679	0.029461	ENSG00000144791	LIMD1	NA	van_de_Bunt_2015_ge_pancreatic_islet	117	3:45921310:T:C	rs6441934	0.00139394	-0.180371	0.0549061	0.470773	2777	4.88463e-55	0.7394	1.5029e-55	0.227432	0.0331684	0.0286638
B2_ALL_leave_23andme	3:45823240:T:C	rs10490770	2.495e-61	0.48679	0.029461	ENSG00000163818	LZTFL1	NA	van_de_Bunt_2015_ge_pancreatic_islet	117	3:45448608:G:C	rs7611631	0.00648043	-0.158538	0.0570468	0.485726	NA	NA	NA	NA	NA	NA	NA
B2_ALL_leave_23andme	3:45823240:T:C	rs10490770	2.495e-61	0.48679	0.029461	ENSG00000211456	SACM1L	NA	van_de_Bunt_2015_ge_pancreatic_islet	117	3:45861741:G:C	rs9868648	0.00125508	-0.122847	0.0370279	0.150298	NA	NA	NA	NA	NA	NA	NA
B2_ALL_leave_23andme	3:45823240:T:C	rs10490770	2.495e-61	0.48679	0.029461	ENSG00000163817	SLC6A20	NA	van_de_Bunt_2015_ge_pancreatic_islet	117	3:45809343:C:T	rs80108502	0.000713485	-0.807892	0.231521	0.442409	NA	NA	NA	NA	NA	NA	NA
B2_ALL_leave_23andme	NA	NA	NA	NA	NA	ENSG00000173578	XCR1	NA	van_de_Bunt_2015_ge_pancreatic_islet	NA	NA	NA	NA	NA	NA	NA	NA	NA	NA	NA	NA	NA	NA
B2_ALL_leave_23andme	3:45823240:T:C	rs10490770	2.495e-61	0.48679	0.029461	ENSG00000144791.9	LIMD1	NA	GTEx_v8_ge_Adipose_Subcutaneous	581	3:45641871:G:A	rs62242182	5.45721e-43	0.637896	0.0421679	0.656744	2729	3.91225e-94	5.92209e-40	6.60621e-55	1	1.91454e-41	0.0301265
B2_ALL_leave_23andme	3:45823240:T:C	rs10490770	2.495e-61	0.48679	0.029461	ENSG00000211456.10	SACM1L	NA	GTEx_v8_ge_Adipose_Subcutaneous	581	3:45724216:C:T	rs2742452	6.67608e-09	-0.127857	0.021676	0.0882186	2729	1.26808e-58	0.000191953	6.60484e-55	0.999793	1.47905e-05	1.48916e-05
B2_ALL_leave_23andme	3:45823240:T:C	rs10490770	2.495e-61	0.48679	0.029461	ENSG00000163817.15	SLC6A20	NA	GTEx_v8_ge_Adipose_Subcutaneous	581	3:45409840:A:G	rs9878643	9.54332e-06	0.18954	0.042381	0.00860419	NA	NA	NA	NA	NA	NA	NA
B2_ALL_leave_23andme	3:45823240:T:C	rs10490770	2.495e-61	0.48679	0.029461	ENSG00000163818.16	LZTFL1	NA	GTEx_v8_ge_Adipose_Subcutaneous	581	3:45970899:A:G	rs71325098	7.63912e-07	0.227277	0.0453956	0.000101222	2729	2.01047e-56	0.0304331	5.60523e-55	0.848237	0.12133	0.120404
B2_ALL_leave_23andme	NA	NA	NA	NA	NA	ENSG00000173585.15	CCR9	NA	GTEx_v8_ge_Adipose_Subcutaneous	NA	NA	NA	NA	NA	NA	NA	NA	NA	NA	NA	NA	NA	NA
B2_ALL_leave_23andme	3:45823240:T:C	rs10490770	2.495e-61	0.48679	0.029461	ENSG00000163820.14	FYCO1	NA	GTEx_v8_ge_Adipose_Subcutaneous	581	3:45919359:C:T	rs3796373	1.76736e-23	-0.25366	0.0241619	0.120028	2729	1.93427e-71	2.92797e-17	6.60621e-55	1	1.89201e-18	0.0235539
B2_ALL_leave_23andme	3:45823240:T:C	rs10490770	2.495e-61	0.48679	0.029461	ENSG00000172215.5	CXCR6	NA	GTEx_v8_ge_Adipose_Subcutaneous	581	3:46101471:T:C	rs6774629	7.55218e-09	0.238358	0.0405592	6.70272e-05	2729	1.02227e-57	0.00154744	6.5432e-55	0.990447	0.00800558	0.0781079
B2_ALL_leave_23andme	3:45823240:T:C	rs10490770	2.495e-61	0.48679	0.029461	ENSG00000173578.7	XCR1	NA	GTEx_v8_ge_Adipose_Subcutaneous	581	3:45985149:G:T	rs17078495	0.000249561	-0.159872	0.043341	0.24855	NA	NA	NA	NA	NA	NA	NA
B2_ALL_leave_23andme	3:45823240:T:C	rs10490770	2.495e-61	0.48679	0.029461	ENSG00000144791.9	LIMD1	NA	GTEx_v8_ge_Adipose_Visceral_Omentum	469	3:45669875:T:C	rs2673023	3.25538e-22	-0.457867	0.0444586	0.241131	2729	2.92598e-70	4.42914e-16	6.60621e-55	1	2.11325e-17	0.0642949
B2_ALL_leave_23andme	3:45823240:T:C	rs10490770	2.495e-61	0.48679	0.029461	ENSG00000211456.10	SACM1L	NA	GTEx_v8_ge_Adipose_Visceral_Omentum	469	3:45714858:C:G	NA	2.35146e-05	-0.108557	0.0253688	0.49368	2729	1.34195e-55	0.203134	5.21509e-55	0.789408	0.00745744	0.00700111
B2_ALL_leave_23andme	NA	NA	NA	NA	NA	ENSG00000163817.15	SLC6A20	NA	GTEx_v8_ge_Adipose_Visceral_Omentum	NA	NA	NA	NA	NA	NA	NA	NA	NA	NA	NA	NA	NA	NA
B2_ALL_leave_23andme	3:45823240:T:C	rs10490770	2.495e-61	0.48679	0.029461	ENSG00000163818.16	LZTFL1	NA	GTEx_v8_ge_Adipose_Visceral_Omentum	469	3:46269485:T:G	NA	0.000714871	0.217224	0.0636947	0.152011	NA	NA	NA	NA	NA	NA	NA
B2_ALL_leave_23andme	3:45823240:T:C	rs10490770	2.495e-61	0.48679	0.029461	ENSG00000173585.15	CCR9	NA	GTEx_v8_ge_Adipose_Visceral_Omentum	469	3:45575423:T:C	rs11130070	0.00178453	-0.27601	0.0877582	0.419234	NA	NA	NA	NA	NA	NA	NA
B2_ALL_leave_23andme	3:45823240:T:C	rs10490770	2.495e-61	0.48679	0.029461	ENSG00000163820.14	FYCO1	NA	GTEx_v8_ge_Adipose_Visceral_Omentum	469	3:45921260:T:C	NA	3.92133e-20	-0.292662	0.0301548	0.338584	2729	1.0755e-67	1.62802e-13	6.60621e-55	1	6.71345e-15	0.000588023
B2_ALL_leave_23andme	3:45823240:T:C	rs10490770	2.495e-61	0.48679	0.029461	ENSG00000172215.5	CXCR6	NA	GTEx_v8_ge_Adipose_Visceral_Omentum	469	3:45943855:C:G	rs6785091	0.000380785	-0.219274	0.0611878	0.101002	NA	NA	NA	NA	NA	NA	NA
B2_ALL_leave_23andme	3:45823240:T:C	rs10490770	2.495e-61	0.48679	0.029461	ENSG00000173578.7	XCR1	NA	GTEx_v8_ge_Adipose_Visceral_Omentum	469	3:46106738:G:C	rs9849715	0.000395975	0.243382	0.0681156	0.477862	NA	NA	NA	NA	NA	NA	NA
B2_ALL_leave_23andme	3:45823240:T:C	rs10490770	2.495e-61	0.48679	0.029461	ENSG00000144791.9	LIMD1	NA	GTEx_v8_ge_Adrenal_Gland	233	3:45641193:G:A	rs36002900	2.78746e-23	0.739349	0.0649867	0.37384	2729	1.49088e-72	2.25678e-18	6.60621e-55	1	1.04576e-19	0.024165
B2_ALL_leave_23andme	3:45823240:T:C	rs10490770	2.495e-61	0.48679	0.029461	ENSG00000211456.10	SACM1L	NA	GTEx_v8_ge_Adrenal_Gland	233	3:46146542:C:T	rs13060221	0.00102617	0.446335	0.133872	0.658182	NA	NA	NA	NA	NA	NA	NA
B2_ALL_leave_23andme	3:45823240:T:C	rs10490770	2.495e-61	0.48679	0.029461	ENSG00000163817.15	SLC6A20	NA	GTEx_v8_ge_Adrenal_Gland	233	3:45559376:T:G	rs267257	0.00206233	-0.24325	0.0778772	0.821183	NA	NA	NA	NA	NA	NA	NA
B2_ALL_leave_23andme	3:45823240:T:C	rs10490770	2.495e-61	0.48679	0.029461	ENSG00000163818.16	LZTFL1	NA	GTEx_v8_ge_Adrenal_Gland	233	3:46153198:C:G	rs35074966	0.000139772	0.493306	0.12693	0.777068	NA	NA	NA	NA	NA	NA	NA
B2_ALL_leave_23andme	NA	NA	NA	NA	NA	ENSG00000173585.15	CCR9	NA	GTEx_v8_ge_Adrenal_Gland	NA	NA	NA	NA	NA	NA	NA	NA	NA	NA	NA	NA	NA	NA
B2_ALL_leave_23andme	3:45823240:T:C	rs10490770	2.495e-61	0.48679	0.029461	ENSG00000163820.14	FYCO1	NA	GTEx_v8_ge_Adrenal_Gland	233	3:46078888:G:A	rs1491960	2.07327e-05	-0.16524	0.0378588	0.569687	2729	3.30764e-55	0.500686	3.15832e-55	0.478042	0.021272	0.0273487
B2_ALL_leave_23andme	3:45823240:T:C	rs10490770	2.495e-61	0.48679	0.029461	ENSG00000172215.5	CXCR6	NA	GTEx_v8_ge_Adrenal_Gland	233	3:45529338:G:A	rs62243394	0.00222902	0.377757	0.121881	0.436841	NA	NA	NA	NA	NA	NA	NA
B2_ALL_leave_23andme	NA	NA	NA	NA	NA	ENSG00000173578.7	XCR1	NA	GTEx_v8_ge_Adrenal_Gland	NA	NA	NA	NA	NA	NA	NA	NA	NA	NA	NA	NA	NA	NA
B2_ALL_leave_23andme	3:45823240:T:C	rs10490770	2.495e-61	0.48679	0.029461	ENSG00000144791.9	LIMD1	NA	GTEx_v8_ge_Artery_Aorta	387	3:45669875:T:C	rs2673023	1.52404e-69	-0.868085	0.0377433	0.110459	2729	3.24284e-153	4.90878e-99	6.60621e-55	1	4.3177e-57	2.44733e-06
B2_ALL_leave_23andme	3:45823240:T:C	rs10490770	2.495e-61	0.48679	0.029461	ENSG00000211456.10	SACM1L	NA	GTEx_v8_ge_Artery_Aorta	387	3:45779752:T:G	NA	0.000343727	-0.109024	0.0301231	0.52339	NA	NA	NA	NA	NA	NA	NA
B2_ALL_leave_23andme	NA	NA	NA	NA	NA	ENSG00000163817.15	SLC6A20	NA	GTEx_v8_ge_Artery_Aorta	NA	NA	NA	NA	NA	NA	NA	NA	NA	NA	NA	NA	NA	NA
B2_ALL_leave_23andme	3:45823240:T:C	rs10490770	2.495e-61	0.48679	0.029461	ENSG00000163818.16	LZTFL1	NA	GTEx_v8_ge_Artery_Aorta	387	3:46249796:G:A	rs28820028	0.00107839	-0.125219	0.0379494	0.497792	NA	NA	NA	NA	NA	NA	NA
B2_ALL_leave_23andme	NA	NA	NA	NA	NA	ENSG00000173585.15	CCR9	NA	GTEx_v8_ge_Artery_Aorta	NA	NA	NA	NA	NA	NA	NA	NA	NA	NA	NA	NA	NA	NA
B2_ALL_leave_23andme	3:45823240:T:C	rs10490770	2.495e-61	0.48679	0.029461	ENSG00000163820.14	FYCO1	NA	GTEx_v8_ge_Artery_Aorta	387	3:45986828:C:T	rs59226168	7.98719e-21	-0.257648	0.0256259	0.526991	2729	6.8077e-69	1.0305e-14	6.60621e-55	1	3.86205e-16	3.78376e-16
B2_ALL_leave_23andme	3:45823240:T:C	rs10490770	2.495e-61	0.48679	0.029461	ENSG00000172215.5	CXCR6	NA	GTEx_v8_ge_Artery_Aorta	387	3:46101471:T:C	rs6774629	9.49311e-06	0.240848	0.0535048	0.0022369	2729	1.15007e-55	0.17409	4.91064e-55	0.743172	0.0827377	0.0781212
B2_ALL_leave_23andme	3:45823240:T:C	rs10490770	2.495e-61	0.48679	0.029461	ENSG00000173578.7	XCR1	NA	GTEx_v8_ge_Artery_Aorta	387	3:45469774:A:G	rs3796364	0.00229512	-0.186859	0.0607856	0.924783	NA	NA	NA	NA	NA	NA	NA
B2_ALL_leave_23andme	3:45823240:T:C	rs10490770	2.495e-61	0.48679	0.029461	ENSG00000144791.9	LIMD1	NA	GTEx_v8_ge_Artery_Coronary	213	3:45639089:T:C	rs13082607	1.80105e-12	0.483645	0.0636442	0.89602	2729	8.03398e-60	1.21613e-05	6.60612e-55	0.999987	4.65673e-07	0.0180072
B2_ALL_leave_23andme	3:45823240:T:C	rs10490770	2.495e-61	0.48679	0.029461	ENSG00000211456.10	SACM1L	NA	GTEx_v8_ge_Artery_Coronary	213	3:45699608:A:G	rs2673048	1.27777e-06	-0.258525	0.0515016	0.4303	2729	8.35814e-56	0.126519	5.73395e-55	0.867953	0.00552761	0.00528115
B2_ALL_leave_23andme	3:45823240:T:C	rs10490770	2.495e-61	0.48679	0.029461	ENSG00000163817.15	SLC6A20	NA	GTEx_v8_ge_Artery_Coronary	213	3:45633247:G:A	rs3774669	0.000723678	-0.318936	0.0926559	0.0106045	NA	NA	NA	NA	NA	NA	NA
B2_ALL_leave_23andme	3:45823240:T:C	rs10490770	2.495e-61	0.48679	0.029461	ENSG00000163818.16	LZTFL1	NA	GTEx_v8_ge_Artery_Coronary	213	3:45978230:T:G	rs9844821	0.00104188	-0.364821	0.109375	0.146948	NA	NA	NA	NA	NA	NA	NA
B2_ALL_leave_23andme	NA	NA	NA	NA	NA	ENSG00000173585.15	CCR9	NA	GTEx_v8_ge_Artery_Coronary	NA	NA	NA	NA	NA	NA	NA	NA	NA	NA	NA	NA	NA	NA
B2_ALL_leave_23andme	3:45823240:T:C	rs10490770	2.495e-61	0.48679	0.029461	ENSG00000163820.14	FYCO1	NA	GTEx_v8_ge_Artery_Coronary	213	3:45980067:T:G	rs59767267	0.000175962	-0.17324	0.0451787	0.642759	NA	NA	NA	NA	NA	NA	NA
B2_ALL_leave_23andme	3:45823240:T:C	rs10490770	2.495e-61	0.48679	0.029461	ENSG00000172215.5	CXCR6	NA	GTEx_v8_ge_Artery_Coronary	213	3:45606524:C:G	NA	0.0128039	0.184019	0.0731594	0.237105	NA	NA	NA	NA	NA	NA	NA
B2_ALL_leave_23andme	3:45823240:T:C	rs10490770	2.495e-61	0.48679	0.029461	ENSG00000173578.7	XCR1	NA	GTEx_v8_ge_Artery_Coronary	213	3:46028178:C:CT	rs142599973	4.7185e-05	0.548021	0.13127	0.342015	NA	NA	NA	NA	NA	NA	NA
B2_ALL_leave_23andme	3:45823240:T:C	rs10490770	2.495e-61	0.48679	0.029461	ENSG00000144791.9	LIMD1	NA	GTEx_v8_ge_Artery_Tibial	584	3:45669875:T:C	rs2673023	9.87387e-66	-0.571433	0.0287229	0.0591997	2729	4.28969e-127	6.49342e-73	6.60621e-55	1	4.34981e-57	0.003835
B2_ALL_leave_23andme	3:45823240:T:C	rs10490770	2.495e-61	0.48679	0.029461	ENSG00000211456.10	SACM1L	NA	GTEx_v8_ge_Artery_Tibial	584	3:45714818:A:C	NA	2.51009e-10	-0.126153	0.0195441	0.228517	2729	9.2742e-60	1.40386e-05	6.60611e-55	0.999985	7.05445e-07	0.00599475
B2_ALL_leave_23andme	NA	NA	NA	NA	NA	ENSG00000163817.15	SLC6A20	NA	GTEx_v8_ge_Artery_Tibial	NA	NA	NA	NA	NA	NA	NA	NA	NA	NA	NA	NA	NA	NA
B2_ALL_leave_23andme	3:45823240:T:C	rs10490770	2.495e-61	0.48679	0.029461	ENSG00000163818.16	LZTFL1	NA	GTEx_v8_ge_Artery_Tibial	584	3:45780132:T:C	NA	0.000711149	-0.0956737	0.0280908	0.0585298	NA	NA	NA	NA	NA	NA	NA
B2_ALL_leave_23andme	NA	NA	NA	NA	NA	ENSG00000173585.15	CCR9	NA	GTEx_v8_ge_Artery_Tibial	NA	NA	NA	NA	NA	NA	NA	NA	NA	NA	NA	NA	NA	NA
B2_ALL_leave_23andme	3:45823240:T:C	rs10490770	2.495e-61	0.48679	0.029461	ENSG00000163820.14	FYCO1	NA	GTEx_v8_ge_Artery_Tibial	584	3:45914618:C:T	NA	3.29614e-18	-0.204474	0.0226292	0.0535904	2729	1.0023e-65	1.51722e-11	6.60621e-55	1	1.47683e-12	0.0189213
B2_ALL_leave_23andme	3:45823240:T:C	rs10490770	2.495e-61	0.48679	0.029461	ENSG00000172215.5	CXCR6	NA	GTEx_v8_ge_Artery_Tibial	584	3:45943855:C:G	rs6785091	3.41917e-10	-0.366904	0.0572929	1.71547e-07	2729	3.78431e-58	0.000572842	6.0643e-55	0.917807	0.0816206	0.10067
B2_ALL_leave_23andme	NA	NA	NA	NA	NA	ENSG00000173578.7	XCR1	NA	GTEx_v8_ge_Artery_Tibial	NA	NA	NA	NA	NA	NA	NA	NA	NA	NA	NA	NA	NA	NA
B2_ALL_leave_23andme	3:45823240:T:C	rs10490770	2.495e-61	0.48679	0.029461	ENSG00000144791.9	LIMD1	NA	GTEx_v8_ge_Brain_Amygdala	129	3:45636290:G:A	rs36136468	1.03406e-06	0.416783	0.0802614	0.730184	NA	NA	NA	NA	NA	NA	NA
B2_ALL_leave_23andme	3:45823240:T:C	rs10490770	2.495e-61	0.48679	0.029461	ENSG00000211456.10	SACM1L	NA	GTEx_v8_ge_Brain_Amygdala	129	3:45990059:A:G	rs148179364	0.000442992	1.20608	0.332342	0.0365819	2729	4.76172e-55	0.720796	1.44081e-55	0.217977	0.0612279	0.0503576
B2_ALL_leave_23andme	3:45823240:T:C	rs10490770	2.495e-61	0.48679	0.029461	ENSG00000163817.15	SLC6A20	NA	GTEx_v8_ge_Brain_Amygdala	129	3:45568963:C:CA	rs147043774	0.00249451	0.670258	0.216252	0.922633	NA	NA	NA	NA	NA	NA	NA
B2_ALL_leave_23andme	3:45823240:T:C	rs10490770	2.495e-61	0.48679	0.029461	ENSG00000163818.16	LZTFL1	NA	GTEx_v8_ge_Brain_Amygdala	129	3:45698896:G:A	NA	0.00482614	0.366911	0.127389	0.45527	NA	NA	NA	NA	NA	NA	NA
B2_ALL_leave_23andme	NA	NA	NA	NA	NA	ENSG00000173585.15	CCR9	NA	GTEx_v8_ge_Brain_Amygdala	NA	NA	NA	NA	NA	NA	NA	NA	NA	NA	NA	NA	NA	NA
B2_ALL_leave_23andme	3:45823240:T:C	rs10490770	2.495e-61	0.48679	0.029461	ENSG00000163820.14	FYCO1	NA	GTEx_v8_ge_Brain_Amygdala	129	3:45439616:T:A	rs77454942	0.00169207	0.314741	0.0976403	0.796429	NA	NA	NA	NA	NA	NA	NA
B2_ALL_leave_23andme	NA	NA	NA	NA	NA	ENSG00000172215.5	CXCR6	NA	GTEx_v8_ge_Brain_Amygdala	NA	NA	NA	NA	NA	NA	NA	NA	NA	NA	NA	NA	NA	NA
B2_ALL_leave_23andme	NA	NA	NA	NA	NA	ENSG00000173578.7	XCR1	NA	GTEx_v8_ge_Brain_Amygdala	NA	NA	NA	NA	NA	NA	NA	NA	NA	NA	NA	NA	NA	NA
B2_ALL_leave_23andme	3:45823240:T:C	rs10490770	2.495e-61	0.48679	0.029461	ENSG00000144791.9	LIMD1	NA	GTEx_v8_ge_Brain_Anterior_cingulate_cortex_BA24	147	3:45673667:CT:C	rs35737275	2.68971e-07	-0.328093	0.0602215	0.501485	2729	1.139e-55	0.172413	5.41781e-55	0.820095	0.00749202	0.00728619
B2_ALL_leave_23andme	3:45823240:T:C	rs10490770	2.495e-61	0.48679	0.029461	ENSG00000211456.10	SACM1L	NA	GTEx_v8_ge_Brain_Anterior_cingulate_cortex_BA24	147	3:46249796:G:A	rs28820028	0.00375285	0.155018	0.0524585	0.435605	NA	NA	NA	NA	NA	NA	NA
B2_ALL_leave_23andme	3:45823240:T:C	rs10490770	2.495e-61	0.48679	0.029461	ENSG00000163817.15	SLC6A20	NA	GTEx_v8_ge_Brain_Anterior_cingulate_cortex_BA24	147	3:45789394:A:C	rs7644870	0.00253837	0.320397	0.103941	0.702165	NA	NA	NA	NA	NA	NA	NA
B2_ALL_leave_23andme	3:45823240:T:C	rs10490770	2.495e-61	0.48679	0.029461	ENSG00000163818.16	LZTFL1	NA	GTEx_v8_ge_Brain_Anterior_cingulate_cortex_BA24	147	3:46100557:G:A	rs80266470	3.40641e-05	0.685158	0.15919	0.4488	NA	NA	NA	NA	NA	NA	NA
B2_ALL_leave_23andme	3:45823240:T:C	rs10490770	2.495e-61	0.48679	0.029461	ENSG00000173585.15	CCR9	NA	GTEx_v8_ge_Brain_Anterior_cingulate_cortex_BA24	147	3:45417874:G:A	rs62244092	0.00177049	-0.821243	0.256904	0.335106	NA	NA	NA	NA	NA	NA	NA
B2_ALL_leave_23andme	3:45823240:T:C	rs10490770	2.495e-61	0.48679	0.029461	ENSG00000163820.14	FYCO1	NA	GTEx_v8_ge_Brain_Anterior_cingulate_cortex_BA24	147	3:46095697:T:C	rs9838739	3.91932e-05	-0.424399	0.0994345	0.166925	NA	NA	NA	NA	NA	NA	NA
B2_ALL_leave_23andme	NA	NA	NA	NA	NA	ENSG00000172215.5	CXCR6	NA	GTEx_v8_ge_Brain_Anterior_cingulate_cortex_BA24	NA	NA	NA	NA	NA	NA	NA	NA	NA	NA	NA	NA	NA	NA
B2_ALL_leave_23andme	NA	NA	NA	NA	NA	ENSG00000173578.7	XCR1	NA	GTEx_v8_ge_Brain_Anterior_cingulate_cortex_BA24	NA	NA	NA	NA	NA	NA	NA	NA	NA	NA	NA	NA	NA	NA
B2_ALL_leave_23andme	3:45823240:T:C	rs10490770	2.495e-61	0.48679	0.029461	ENSG00000144791.9	LIMD1	NA	GTEx_v8_ge_Brain_Caudate_basal_ganglia	194	3:45673667:CT:C	rs35737275	4.55162e-17	-0.616957	0.0651079	0.207943	2729	1.19276e-64	1.80551e-10	6.60621e-55	1	9.58702e-12	0.0215357
B2_ALL_leave_23andme	3:45823240:T:C	rs10490770	2.495e-61	0.48679	0.029461	ENSG00000211456.10	SACM1L	NA	GTEx_v8_ge_Brain_Caudate_basal_ganglia	194	3:46249464:T:C	NA	4.40182e-05	-0.210669	0.0500917	0.217785	NA	NA	NA	NA	NA	NA	NA
B2_ALL_leave_23andme	3:45823240:T:C	rs10490770	2.495e-61	0.48679	0.029461	ENSG00000163817.15	SLC6A20	NA	GTEx_v8_ge_Brain_Caudate_basal_ganglia	194	3:45780195:C:T	NA	0.00217531	-0.530432	0.170134	0.287078	NA	NA	NA	NA	NA	NA	NA
B2_ALL_leave_23andme	3:45823240:T:C	rs10490770	2.495e-61	0.48679	0.029461	ENSG00000163818.16	LZTFL1	NA	GTEx_v8_ge_Brain_Caudate_basal_ganglia	194	3:45361699:A:G	rs13092994	0.00151326	0.107617	0.0333175	0.997925	NA	NA	NA	NA	NA	NA	NA
B2_ALL_leave_23andme	NA	NA	NA	NA	NA	ENSG00000173585.15	CCR9	NA	GTEx_v8_ge_Brain_Caudate_basal_ganglia	NA	NA	NA	NA	NA	NA	NA	NA	NA	NA	NA	NA	NA	NA
B2_ALL_leave_23andme	3:45823240:T:C	rs10490770	2.495e-61	0.48679	0.029461	ENSG00000163820.14	FYCO1	NA	GTEx_v8_ge_Brain_Caudate_basal_ganglia	194	3:45910186:T:C	NA	1.79526e-05	-0.160664	0.0362853	0.0168702	2729	3.80445e-55	0.575891	2.30508e-55	0.348776	0.075333	0.0608627
B2_ALL_leave_23andme	NA	NA	NA	NA	NA	ENSG00000172215.5	CXCR6	NA	GTEx_v8_ge_Brain_Caudate_basal_ganglia	NA	NA	NA	NA	NA	NA	NA	NA	NA	NA	NA	NA	NA	NA
B2_ALL_leave_23andme	NA	NA	NA	NA	NA	ENSG00000173578.7	XCR1	NA	GTEx_v8_ge_Brain_Caudate_basal_ganglia	NA	NA	NA	NA	NA	NA	NA	NA	NA	NA	NA	NA	NA	NA
B2_ALL_leave_23andme	3:45823240:T:C	rs10490770	2.495e-61	0.48679	0.029461	ENSG00000144791.9	LIMD1	NA	GTEx_v8_ge_Brain_Cerebellar_Hemisphere	175	3:45350004:C:G	rs55812124	0.015155	0.534781	0.217385	0.889771	2729	5.20342e-55	0.787657	1.20376e-55	0.182157	0.0301866	0.0258702
B2_ALL_leave_23andme	3:45823240:T:C	rs10490770	2.495e-61	0.48679	0.029461	ENSG00000211456.10	SACM1L	NA	GTEx_v8_ge_Brain_Cerebellar_Hemisphere	175	3:46164194:C:T	rs7616215	0.000140489	-0.156042	0.0398126	0.50952	2729	3.97738e-55	0.602067	2.46269e-55	0.372735	0.0251982	0.0210475
B2_ALL_leave_23andme	3:45823240:T:C	rs10490770	2.495e-61	0.48679	0.029461	ENSG00000163817.15	SLC6A20	NA	GTEx_v8_ge_Brain_Cerebellar_Hemisphere	175	3:46100557:G:A	rs80266470	0.000870046	1.69556	0.497883	0.466003	NA	NA	NA	NA	NA	NA	NA
B2_ALL_leave_23andme	3:45823240:T:C	rs10490770	2.495e-61	0.48679	0.029461	ENSG00000163818.16	LZTFL1	NA	GTEx_v8_ge_Brain_Cerebellar_Hemisphere	175	3:45324327:T:C	rs78300039	0.000244982	0.54591	0.144881	0.105736	NA	NA	NA	NA	NA	NA	NA
B2_ALL_leave_23andme	NA	NA	NA	NA	NA	ENSG00000173585.15	CCR9	NA	GTEx_v8_ge_Brain_Cerebellar_Hemisphere	NA	NA	NA	NA	NA	NA	NA	NA	NA	NA	NA	NA	NA	NA
B2_ALL_leave_23andme	3:45823240:T:C	rs10490770	2.495e-61	0.48679	0.029461	ENSG00000163820.14	FYCO1	NA	GTEx_v8_ge_Brain_Cerebellar_Hemisphere	175	3:46099278:T:C	NA	0.00066267	-0.169382	0.0485939	0.60325	NA	NA	NA	NA	NA	NA	NA
B2_ALL_leave_23andme	NA	NA	NA	NA	NA	ENSG00000172215.5	CXCR6	NA	GTEx_v8_ge_Brain_Cerebellar_Hemisphere	NA	NA	NA	NA	NA	NA	NA	NA	NA	NA	NA	NA	NA	NA
B2_ALL_leave_23andme	NA	NA	NA	NA	NA	ENSG00000173578.7	XCR1	NA	GTEx_v8_ge_Brain_Cerebellar_Hemisphere	NA	NA	NA	NA	NA	NA	NA	NA	NA	NA	NA	NA	NA	NA
B2_ALL_leave_23andme	3:45823240:T:C	rs10490770	2.495e-61	0.48679	0.029461	ENSG00000144791.9	LIMD1	NA	GTEx_v8_ge_Brain_Cerebellum	209	3:45641871:G:A	rs62242182	0.000869201	0.349224	0.103007	0.145428	2729	4.69771e-55	0.711106	1.6277e-55	0.246304	0.0425899	0.0370791
B2_ALL_leave_23andme	3:45823240:T:C	rs10490770	2.495e-61	0.48679	0.029461	ENSG00000211456.10	SACM1L	NA	GTEx_v8_ge_Brain_Cerebellum	209	3:45687396:T:C	rs2673054	5.39604e-06	-0.250125	0.0532302	0.497902	NA	NA	NA	NA	NA	NA	NA
B2_ALL_leave_23andme	3:45823240:T:C	rs10490770	2.495e-61	0.48679	0.029461	ENSG00000163817.15	SLC6A20	NA	GTEx_v8_ge_Brain_Cerebellum	209	3:45766258:T:G	rs115897987	0.000581629	-0.740644	0.211221	0.223508	NA	NA	NA	NA	NA	NA	NA
B2_ALL_leave_23andme	3:45823240:T:C	rs10490770	2.495e-61	0.48679	0.029461	ENSG00000163818.16	LZTFL1	NA	GTEx_v8_ge_Brain_Cerebellum	209	3:45688991:A:G	rs146182332	0.00042016	-0.386778	0.107484	0.182056	NA	NA	NA	NA	NA	NA	NA
B2_ALL_leave_23andme	NA	NA	NA	NA	NA	ENSG00000173585.15	CCR9	NA	GTEx_v8_ge_Brain_Cerebellum	NA	NA	NA	NA	NA	NA	NA	NA	NA	NA	NA	NA	NA	NA
B2_ALL_leave_23andme	3:45823240:T:C	rs10490770	2.495e-61	0.48679	0.029461	ENSG00000163820.14	FYCO1	NA	GTEx_v8_ge_Brain_Cerebellum	209	3:45892787:G:A	rs12638201	0.000294156	-0.285735	0.0772803	0.295545	NA	NA	NA	NA	NA	NA	NA
B2_ALL_leave_23andme	NA	NA	NA	NA	NA	ENSG00000172215.5	CXCR6	NA	GTEx_v8_ge_Brain_Cerebellum	NA	NA	NA	NA	NA	NA	NA	NA	NA	NA	NA	NA	NA	NA
B2_ALL_leave_23andme	NA	NA	NA	NA	NA	ENSG00000173578.7	XCR1	NA	GTEx_v8_ge_Brain_Cerebellum	NA	NA	NA	NA	NA	NA	NA	NA	NA	NA	NA	NA	NA	NA
B2_ALL_leave_23andme	3:45823240:T:C	rs10490770	2.495e-61	0.48679	0.029461	ENSG00000144791.9	LIMD1	NA	GTEx_v8_ge_Brain_Cortex	205	3:45658633:A:G	NA	1.02034e-12	-0.483038	0.0625169	0.17809	2729	2.16004e-60	3.26972e-06	6.60618e-55	0.999997	1.83447e-07	0.0242368
B2_ALL_leave_23andme	3:45823240:T:C	rs10490770	2.495e-61	0.48679	0.029461	ENSG00000211456.10	SACM1L	NA	GTEx_v8_ge_Brain_Cortex	205	3:45385938:G:C	NA	0.000107229	0.140413	0.0353719	0.225278	NA	NA	NA	NA	NA	NA	NA
B2_ALL_leave_23andme	3:45823240:T:C	rs10490770	2.495e-61	0.48679	0.029461	ENSG00000163817.15	SLC6A20	NA	GTEx_v8_ge_Brain_Cortex	205	3:45767021:G:A	rs114474876	0.00728203	-0.591207	0.217563	0.427728	NA	NA	NA	NA	NA	NA	NA
B2_ALL_leave_23andme	3:45823240:T:C	rs10490770	2.495e-61	0.48679	0.029461	ENSG00000163818.16	LZTFL1	NA	GTEx_v8_ge_Brain_Cortex	205	3:45805749:A:G	rs17078348	0.00193483	0.145886	0.0463038	0.057636	NA	NA	NA	NA	NA	NA	NA
B2_ALL_leave_23andme	3:45823240:T:C	rs10490770	2.495e-61	0.48679	0.029461	ENSG00000173585.15	CCR9	NA	GTEx_v8_ge_Brain_Cortex	205	3:45658633:A:G	NA	0.00065963	-0.342015	0.0985069	0.605859	NA	NA	NA	NA	NA	NA	NA
B2_ALL_leave_23andme	3:45823240:T:C	rs10490770	2.495e-61	0.48679	0.029461	ENSG00000163820.14	FYCO1	NA	GTEx_v8_ge_Brain_Cortex	205	3:45992594:G:A	rs3947589	0.000562328	-0.267549	0.0760564	0.108665	NA	NA	NA	NA	NA	NA	NA
B2_ALL_leave_23andme	NA	NA	NA	NA	NA	ENSG00000172215.5	CXCR6	NA	GTEx_v8_ge_Brain_Cortex	NA	NA	NA	NA	NA	NA	NA	NA	NA	NA	NA	NA	NA	NA
B2_ALL_leave_23andme	NA	NA	NA	NA	NA	ENSG00000173578.7	XCR1	NA	GTEx_v8_ge_Brain_Cortex	NA	NA	NA	NA	NA	NA	NA	NA	NA	NA	NA	NA	NA	NA
B2_ALL_leave_23andme	3:45823240:T:C	rs10490770	2.495e-61	0.48679	0.029461	ENSG00000144791.9	LIMD1	NA	GTEx_v8_ge_Brain_Frontal_Cortex_BA9	175	3:45669875:T:C	rs2673023	1.56521e-09	-0.381866	0.0589089	0.0771237	2729	1.33608e-57	0.00202246	6.59187e-55	0.99783	0.000147324	0.000153636
B2_ALL_leave_23andme	3:45823240:T:C	rs10490770	2.495e-61	0.48679	0.029461	ENSG00000211456.10	SACM1L	NA	GTEx_v8_ge_Brain_Frontal_Cortex_BA9	175	3:45657136:C:G	rs7615783	0.00519619	0.270884	0.0953512	0.568769	NA	NA	NA	NA	NA	NA	NA
B2_ALL_leave_23andme	3:45823240:T:C	rs10490770	2.495e-61	0.48679	0.029461	ENSG00000163817.15	SLC6A20	NA	GTEx_v8_ge_Brain_Frontal_Cortex_BA9	175	3:45352687:G:A	rs112624999	0.00452113	0.634762	0.219815	0.32373	NA	NA	NA	NA	NA	NA	NA
B2_ALL_leave_23andme	3:45823240:T:C	rs10490770	2.495e-61	0.48679	0.029461	ENSG00000163818.16	LZTFL1	NA	GTEx_v8_ge_Brain_Frontal_Cortex_BA9	175	3:45424728:C:T	rs9864402	0.00127459	0.250836	0.0762223	0.903825	NA	NA	NA	NA	NA	NA	NA
B2_ALL_leave_23andme	3:45823240:T:C	rs10490770	2.495e-61	0.48679	0.029461	ENSG00000173585.15	CCR9	NA	GTEx_v8_ge_Brain_Frontal_Cortex_BA9	175	3:45495953:G:A	NA	0.00250501	1.20616	0.391549	0.765598	NA	NA	NA	NA	NA	NA	NA
B2_ALL_leave_23andme	3:45823240:T:C	rs10490770	2.495e-61	0.48679	0.029461	ENSG00000163820.14	FYCO1	NA	GTEx_v8_ge_Brain_Frontal_Cortex_BA9	175	3:45921260:T:C	NA	1.98511e-05	-0.138728	0.031364	0.372079	2729	3.72316e-55	0.563585	2.7138e-55	0.410744	0.0256707	0.0202439
B2_ALL_leave_23andme	NA	NA	NA	NA	NA	ENSG00000172215.5	CXCR6	NA	GTEx_v8_ge_Brain_Frontal_Cortex_BA9	NA	NA	NA	NA	NA	NA	NA	NA	NA	NA	NA	NA	NA	NA
B2_ALL_leave_23andme	NA	NA	NA	NA	NA	ENSG00000173578.7	XCR1	NA	GTEx_v8_ge_Brain_Frontal_Cortex_BA9	NA	NA	NA	NA	NA	NA	NA	NA	NA	NA	NA	NA	NA	NA
B2_ALL_leave_23andme	3:45823240:T:C	rs10490770	2.495e-61	0.48679	0.029461	ENSG00000144791.9	LIMD1	NA	GTEx_v8_ge_Brain_Hippocampus	165	3:45636290:G:A	rs36136468	3.98031e-05	0.316958	0.0743977	0.054707	NA	NA	NA	NA	NA	NA	NA
B2_ALL_leave_23andme	3:45823240:T:C	rs10490770	2.495e-61	0.48679	0.029461	ENSG00000211456.10	SACM1L	NA	GTEx_v8_ge_Brain_Hippocampus	165	3:45699608:A:G	rs2673048	2.98755e-06	-0.208506	0.0426069	0.00469417	2729	1.23101e-55	0.186342	5.12766e-55	0.776113	0.0375449	0.0354251
B2_ALL_leave_23andme	3:45823240:T:C	rs10490770	2.495e-61	0.48679	0.029461	ENSG00000163817.15	SLC6A20	NA	GTEx_v8_ge_Brain_Hippocampus	165	3:46132150:C:T	rs17282175	0.00438763	0.442345	0.152444	0.273986	NA	NA	NA	NA	NA	NA	NA
B2_ALL_leave_23andme	3:45823240:T:C	rs10490770	2.495e-61	0.48679	0.029461	ENSG00000163818.16	LZTFL1	NA	GTEx_v8_ge_Brain_Hippocampus	165	3:46313128:A:G	rs140058837	0.000196069	-0.471325	0.122812	0.705969	NA	NA	NA	NA	NA	NA	NA
B2_ALL_leave_23andme	NA	NA	NA	NA	NA	ENSG00000173585.15	CCR9	NA	GTEx_v8_ge_Brain_Hippocampus	NA	NA	NA	NA	NA	NA	NA	NA	NA	NA	NA	NA	NA	NA
B2_ALL_leave_23andme	3:45823240:T:C	rs10490770	2.495e-61	0.48679	0.029461	ENSG00000163820.14	FYCO1	NA	GTEx_v8_ge_Brain_Hippocampus	165	3:45999648:T:C	rs57651127	0.00012829	-0.422048	0.106763	0.0697461	NA	NA	NA	NA	NA	NA	NA
B2_ALL_leave_23andme	NA	NA	NA	NA	NA	ENSG00000172215.5	CXCR6	NA	GTEx_v8_ge_Brain_Hippocampus	NA	NA	NA	NA	NA	NA	NA	NA	NA	NA	NA	NA	NA	NA
B2_ALL_leave_23andme	NA	NA	NA	NA	NA	ENSG00000173578.7	XCR1	NA	GTEx_v8_ge_Brain_Hippocampus	NA	NA	NA	NA	NA	NA	NA	NA	NA	NA	NA	NA	NA	NA
B2_ALL_leave_23andme	3:45823240:T:C	rs10490770	2.495e-61	0.48679	0.029461	ENSG00000144791.9	LIMD1	NA	GTEx_v8_ge_Brain_Hypothalamus	170	3:45669875:T:C	rs2673023	6.45138e-06	-0.321575	0.0683753	0.168396	NA	NA	NA	NA	NA	NA	NA
B2_ALL_leave_23andme	3:45823240:T:C	rs10490770	2.495e-61	0.48679	0.029461	ENSG00000211456.10	SACM1L	NA	GTEx_v8_ge_Brain_Hypothalamus	170	3:45600689:C:A	rs59285107	0.000588259	-0.16099	0.0456893	0.886263	NA	NA	NA	NA	NA	NA	NA
B2_ALL_leave_23andme	3:45823240:T:C	rs10490770	2.495e-61	0.48679	0.029461	ENSG00000163817.15	SLC6A20	NA	GTEx_v8_ge_Brain_Hypothalamus	170	3:46289769:C:T	rs62244777	0.00178706	-0.553169	0.173442	0.538827	NA	NA	NA	NA	NA	NA	NA
B2_ALL_leave_23andme	3:45823240:T:C	rs10490770	2.495e-61	0.48679	0.029461	ENSG00000163818.16	LZTFL1	NA	GTEx_v8_ge_Brain_Hypothalamus	170	3:45660658:C:G	rs145878654	0.00189599	0.260867	0.0822699	0.450518	NA	NA	NA	NA	NA	NA	NA
B2_ALL_leave_23andme	NA	NA	NA	NA	NA	ENSG00000173585.15	CCR9	NA	GTEx_v8_ge_Brain_Hypothalamus	NA	NA	NA	NA	NA	NA	NA	NA	NA	NA	NA	NA	NA	NA
B2_ALL_leave_23andme	3:45823240:T:C	rs10490770	2.495e-61	0.48679	0.029461	ENSG00000163820.14	FYCO1	NA	GTEx_v8_ge_Brain_Hypothalamus	170	3:46132839:T:C	rs78380307	0.000111136	0.227448	0.0570525	0.0262738	NA	NA	NA	NA	NA	NA	NA
B2_ALL_leave_23andme	3:45823240:T:C	rs10490770	2.495e-61	0.48679	0.029461	ENSG00000172215.5	CXCR6	NA	GTEx_v8_ge_Brain_Hypothalamus	170	3:46062638:G:A	rs34463536	0.00108133	0.410231	0.122698	0.58281	NA	NA	NA	NA	NA	NA	NA
B2_ALL_leave_23andme	NA	NA	NA	NA	NA	ENSG00000173578.7	XCR1	NA	GTEx_v8_ge_Brain_Hypothalamus	NA	NA	NA	NA	NA	NA	NA	NA	NA	NA	NA	NA	NA	NA
B2_ALL_leave_23andme	3:45823240:T:C	rs10490770	2.495e-61	0.48679	0.029461	ENSG00000144791.9	LIMD1	NA	GTEx_v8_ge_Brain_Nucleus_accumbens_basal_ganglia	202	3:45636290:G:A	rs36136468	6.19842e-18	0.560601	0.0575557	0.110766	2729	8.1971e-66	1.24082e-11	6.60621e-55	1	8.20758e-13	7.90082e-13
B2_ALL_leave_23andme	3:45823240:T:C	rs10490770	2.495e-61	0.48679	0.029461	ENSG00000211456.10	SACM1L	NA	GTEx_v8_ge_Brain_Nucleus_accumbens_basal_ganglia	202	3:45771773:T:C	rs56004364	0.00106251	0.134342	0.0402993	0.553847	NA	NA	NA	NA	NA	NA	NA
B2_ALL_leave_23andme	3:45823240:T:C	rs10490770	2.495e-61	0.48679	0.029461	ENSG00000163817.15	SLC6A20	NA	GTEx_v8_ge_Brain_Nucleus_accumbens_basal_ganglia	202	3:45762577:C:T	rs2286489	0.00183973	0.255752	0.0807505	0.371483	NA	NA	NA	NA	NA	NA	NA
B2_ALL_leave_23andme	3:45823240:T:C	rs10490770	2.495e-61	0.48679	0.029461	ENSG00000163818.16	LZTFL1	NA	GTEx_v8_ge_Brain_Nucleus_accumbens_basal_ganglia	202	3:45686269:A:G	NA	0.0012524	0.209201	0.063695	0.911302	NA	NA	NA	NA	NA	NA	NA
B2_ALL_leave_23andme	NA	NA	NA	NA	NA	ENSG00000173585.15	CCR9	NA	GTEx_v8_ge_Brain_Nucleus_accumbens_basal_ganglia	NA	NA	NA	NA	NA	NA	NA	NA	NA	NA	NA	NA	NA	NA
B2_ALL_leave_23andme	3:45823240:T:C	rs10490770	2.495e-61	0.48679	0.029461	ENSG00000163820.14	FYCO1	NA	GTEx_v8_ge_Brain_Nucleus_accumbens_basal_ganglia	202	3:45921260:T:C	NA	8.75099e-07	-0.174401	0.034092	0.0750517	2729	2.71684e-55	0.411256	3.6824e-55	0.557353	0.0313909	0.0277409
B2_ALL_leave_23andme	NA	NA	NA	NA	NA	ENSG00000172215.5	CXCR6	NA	GTEx_v8_ge_Brain_Nucleus_accumbens_basal_ganglia	NA	NA	NA	NA	NA	NA	NA	NA	NA	NA	NA	NA	NA	NA
B2_ALL_leave_23andme	NA	NA	NA	NA	NA	ENSG00000173578.7	XCR1	NA	GTEx_v8_ge_Brain_Nucleus_accumbens_basal_ganglia	NA	NA	NA	NA	NA	NA	NA	NA	NA	NA	NA	NA	NA	NA
B2_ALL_leave_23andme	3:45823240:T:C	rs10490770	2.495e-61	0.48679	0.029461	ENSG00000144791.9	LIMD1	NA	GTEx_v8_ge_Brain_Putamen_basal_ganglia	170	3:45673667:CT:C	rs35737275	1.46648e-10	-0.487065	0.0699285	0.436293	2729	2.80214e-58	0.000424168	6.60328e-55	0.999557	1.85359e-05	0.0232405
B2_ALL_leave_23andme	3:45823240:T:C	rs10490770	2.495e-61	0.48679	0.029461	ENSG00000211456.10	SACM1L	NA	GTEx_v8_ge_Brain_Putamen_basal_ganglia	170	3:45358158:C:A	rs35694089	0.00366231	-0.183576	0.0620284	0.572007	NA	NA	NA	NA	NA	NA	NA
B2_ALL_leave_23andme	3:45823240:T:C	rs10490770	2.495e-61	0.48679	0.029461	ENSG00000163817.15	SLC6A20	NA	GTEx_v8_ge_Brain_Putamen_basal_ganglia	170	3:46234629:AC:A	rs5848787	0.00486573	0.301321	0.105176	0.770324	NA	NA	NA	NA	NA	NA	NA
B2_ALL_leave_23andme	3:45823240:T:C	rs10490770	2.495e-61	0.48679	0.029461	ENSG00000163818.16	LZTFL1	NA	GTEx_v8_ge_Brain_Putamen_basal_ganglia	170	3:45978230:T:G	rs9844821	0.00157192	-0.337279	0.104447	0.537732	NA	NA	NA	NA	NA	NA	NA
B2_ALL_leave_23andme	NA	NA	NA	NA	NA	ENSG00000173585.15	CCR9	NA	GTEx_v8_ge_Brain_Putamen_basal_ganglia	NA	NA	NA	NA	NA	NA	NA	NA	NA	NA	NA	NA	NA	NA
B2_ALL_leave_23andme	3:45823240:T:C	rs10490770	2.495e-61	0.48679	0.029461	ENSG00000163820.14	FYCO1	NA	GTEx_v8_ge_Brain_Putamen_basal_ganglia	170	3:45796521:G:T	rs2271616	0.00843257	-0.150351	0.0562049	0.031757	NA	NA	NA	NA	NA	NA	NA
B2_ALL_leave_23andme	NA	NA	NA	NA	NA	ENSG00000172215.5	CXCR6	NA	GTEx_v8_ge_Brain_Putamen_basal_ganglia	NA	NA	NA	NA	NA	NA	NA	NA	NA	NA	NA	NA	NA	NA
B2_ALL_leave_23andme	NA	NA	NA	NA	NA	ENSG00000173578.7	XCR1	NA	GTEx_v8_ge_Brain_Putamen_basal_ganglia	NA	NA	NA	NA	NA	NA	NA	NA	NA	NA	NA	NA	NA	NA
B2_ALL_leave_23andme	3:45823240:T:C	rs10490770	2.495e-61	0.48679	0.029461	ENSG00000144791.9	LIMD1	NA	GTEx_v8_ge_Brain_Spinal_cord_cervical_c-1	126	3:45468555:G:A	rs3774691	1.77375e-09	1.10173	0.166476	0.76905	NA	NA	NA	NA	NA	NA	NA
B2_ALL_leave_23andme	3:45823240:T:C	rs10490770	2.495e-61	0.48679	0.029461	ENSG00000211456.10	SACM1L	NA	GTEx_v8_ge_Brain_Spinal_cord_cervical_c-1	126	3:45611944:G:A	rs900327	1.07398e-06	0.348162	0.0670375	0.137585	2729	2.07675e-55	0.314364	4.40953e-55	0.667447	0.0181891	0.0289475
B2_ALL_leave_23andme	3:45823240:T:C	rs10490770	2.495e-61	0.48679	0.029461	ENSG00000163817.15	SLC6A20	NA	GTEx_v8_ge_Brain_Spinal_cord_cervical_c-1	126	3:45360748:A:G	rs13086975	0.00298385	-0.388586	0.12769	0.383793	NA	NA	NA	NA	NA	NA	NA
B2_ALL_leave_23andme	3:45823240:T:C	rs10490770	2.495e-61	0.48679	0.029461	ENSG00000163818.16	LZTFL1	NA	GTEx_v8_ge_Brain_Spinal_cord_cervical_c-1	126	3:45875294:G:A	rs34901975	0.000506128	0.449104	0.124975	0.0791938	NA	NA	NA	NA	NA	NA	NA
B2_ALL_leave_23andme	3:45823240:T:C	rs10490770	2.495e-61	0.48679	0.029461	ENSG00000173585.15	CCR9	NA	GTEx_v8_ge_Brain_Spinal_cord_cervical_c-1	126	3:46153198:C:G	rs35074966	0.00138191	1.02717	0.312247	0.130877	NA	NA	NA	NA	NA	NA	NA
B2_ALL_leave_23andme	3:45823240:T:C	rs10490770	2.495e-61	0.48679	0.029461	ENSG00000163820.14	FYCO1	NA	GTEx_v8_ge_Brain_Spinal_cord_cervical_c-1	126	3:45910186:T:C	NA	1.30153e-05	-0.379687	0.0828017	0.0399351	2729	3.89161e-55	0.589084	2.41183e-55	0.364994	0.0459215	0.038416
B2_ALL_leave_23andme	3:45823240:T:C	rs10490770	2.495e-61	0.48679	0.029461	ENSG00000172215.5	CXCR6	NA	GTEx_v8_ge_Brain_Spinal_cord_cervical_c-1	126	3:45810913:G:A	NA	0.000782002	0.480286	0.138647	0.382492	NA	NA	NA	NA	NA	NA	NA
B2_ALL_leave_23andme	NA	NA	NA	NA	NA	ENSG00000173578.7	XCR1	NA	GTEx_v8_ge_Brain_Spinal_cord_cervical_c-1	NA	NA	NA	NA	NA	NA	NA	NA	NA	NA	NA	NA	NA	NA
B2_ALL_leave_23andme	3:45823240:T:C	rs10490770	2.495e-61	0.48679	0.029461	ENSG00000144791.9	LIMD1	NA	GTEx_v8_ge_Brain_Substantia_nigra	114	3:45549987:G:A	rs13320027	0.000155793	0.649403	0.16438	0.669962	NA	NA	NA	NA	NA	NA	NA
B2_ALL_leave_23andme	3:45823240:T:C	rs10490770	2.495e-61	0.48679	0.029461	ENSG00000211456.10	SACM1L	NA	GTEx_v8_ge_Brain_Substantia_nigra	114	3:45398463:C:A	rs3774698	0.00159517	-0.250587	0.0769424	0.48558	NA	NA	NA	NA	NA	NA	NA
B2_ALL_leave_23andme	3:45823240:T:C	rs10490770	2.495e-61	0.48679	0.029461	ENSG00000163817.15	SLC6A20	NA	GTEx_v8_ge_Brain_Substantia_nigra	114	3:45895372:G:A	rs78426777	0.00672705	1.22567	0.441683	0.124659	NA	NA	NA	NA	NA	NA	NA
B2_ALL_leave_23andme	3:45823240:T:C	rs10490770	2.495e-61	0.48679	0.029461	ENSG00000163818.16	LZTFL1	NA	GTEx_v8_ge_Brain_Substantia_nigra	114	3:45703154:T:G	rs114078070	0.00342531	1.08265	0.359999	0.0799658	NA	NA	NA	NA	NA	NA	NA
B2_ALL_leave_23andme	NA	NA	NA	NA	NA	ENSG00000173585.15	CCR9	NA	GTEx_v8_ge_Brain_Substantia_nigra	NA	NA	NA	NA	NA	NA	NA	NA	NA	NA	NA	NA	NA	NA
B2_ALL_leave_23andme	3:45823240:T:C	rs10490770	2.495e-61	0.48679	0.029461	ENSG00000163820.14	FYCO1	NA	GTEx_v8_ge_Brain_Substantia_nigra	114	3:45764564:T:C	rs7634267	0.00109227	0.454863	0.134739	0.154859	NA	NA	NA	NA	NA	NA	NA
B2_ALL_leave_23andme	3:45823240:T:C	rs10490770	2.495e-61	0.48679	0.029461	ENSG00000172215.5	CXCR6	NA	GTEx_v8_ge_Brain_Substantia_nigra	114	3:46278869:G:A	rs79964203	0.00301705	1.16489	0.381966	0.14929	NA	NA	NA	NA	NA	NA	NA
B2_ALL_leave_23andme	NA	NA	NA	NA	NA	ENSG00000173578.7	XCR1	NA	GTEx_v8_ge_Brain_Substantia_nigra	NA	NA	NA	NA	NA	NA	NA	NA	NA	NA	NA	NA	NA	NA
B2_ALL_leave_23andme	3:45823240:T:C	rs10490770	2.495e-61	0.48679	0.029461	ENSG00000144791.9	LIMD1	NA	GTEx_v8_ge_Breast_Mammary_Tissue	396	3:45669875:T:C	rs2673023	1.2503e-26	-0.661429	0.0565444	0.269723	2729	2.48321e-75	3.75891e-21	6.60621e-55	1	1.70281e-22	1.54561e-22
B2_ALL_leave_23andme	3:45823240:T:C	rs10490770	2.495e-61	0.48679	0.029461	ENSG00000211456.10	SACM1L	NA	GTEx_v8_ge_Breast_Mammary_Tissue	396	3:45633247:G:A	rs3774669	0.000260906	-0.151092	0.0409259	0.315251	NA	NA	NA	NA	NA	NA	NA
B2_ALL_leave_23andme	3:45823240:T:C	rs10490770	2.495e-61	0.48679	0.029461	ENSG00000163817.15	SLC6A20	NA	GTEx_v8_ge_Breast_Mammary_Tissue	396	3:45807268:G:C	NA	3.13613e-06	0.407266	0.0858447	7.63844e-06	2729	2.80891e-56	0.0425193	9.27565e-56	0.138771	0.81871	0.80755
B2_ALL_leave_23andme	3:45823240:T:C	rs10490770	2.495e-61	0.48679	0.029461	ENSG00000163818.16	LZTFL1	NA	GTEx_v8_ge_Breast_Mammary_Tissue	396	3:45910186:T:C	NA	0.000335778	-0.109602	0.0302393	0.0818345	NA	NA	NA	NA	NA	NA	NA
B2_ALL_leave_23andme	3:45823240:T:C	rs10490770	2.495e-61	0.48679	0.029461	ENSG00000173585.15	CCR9	NA	GTEx_v8_ge_Breast_Mammary_Tissue	396	3:45888730:A:G	rs6441932	0.00125331	0.202231	0.0621309	0.186249	NA	NA	NA	NA	NA	NA	NA
B2_ALL_leave_23andme	3:45823240:T:C	rs10490770	2.495e-61	0.48679	0.029461	ENSG00000163820.14	FYCO1	NA	GTEx_v8_ge_Breast_Mammary_Tissue	396	3:45967999:C:T	rs3796376	1.55736e-12	-0.303275	0.0412334	0.234179	2729	2.06231e-60	3.12178e-06	6.60618e-55	0.999997	1.50501e-07	0.0211775
B2_ALL_leave_23andme	3:45823240:T:C	rs10490770	2.495e-61	0.48679	0.029461	ENSG00000172215.5	CXCR6	NA	GTEx_v8_ge_Breast_Mammary_Tissue	396	3:46066793:C:T	rs9824651	0.00309978	-0.160624	0.0539018	0.344328	NA	NA	NA	NA	NA	NA	NA
B2_ALL_leave_23andme	3:45823240:T:C	rs10490770	2.495e-61	0.48679	0.029461	ENSG00000173578.7	XCR1	NA	GTEx_v8_ge_Breast_Mammary_Tissue	396	3:46152615:C:T	NA	0.000274156	-0.217347	0.0590826	0.679397	NA	NA	NA	NA	NA	NA	NA
B2_ALL_leave_23andme	3:45823240:T:C	rs10490770	2.495e-61	0.48679	0.029461	ENSG00000144791.9	LIMD1	NA	GTEx_v8_ge_Cells_Cultured_fibroblasts	483	3:45639089:T:C	rs13082607	1.79397e-36	0.402823	0.0288956	0.849005	2729	3.05485e-87	4.62422e-33	6.60621e-55	1	1.48301e-34	0.0122598
B2_ALL_leave_23andme	3:45823240:T:C	rs10490770	2.495e-61	0.48679	0.029461	ENSG00000211456.10	SACM1L	NA	GTEx_v8_ge_Cells_Cultured_fibroblasts	483	3:45710737:G:T	rs6800556	8.82645e-06	-0.110525	0.0245582	0.0395694	2729	5.97287e-56	0.090413	5.9399e-55	0.899118	0.0104687	0.0102168
B2_ALL_leave_23andme	NA	NA	NA	NA	NA	ENSG00000163817.15	SLC6A20	NA	GTEx_v8_ge_Cells_Cultured_fibroblasts	NA	NA	NA	NA	NA	NA	NA	NA	NA	NA	NA	NA	NA	NA
B2_ALL_leave_23andme	3:45823240:T:C	rs10490770	2.495e-61	0.48679	0.029461	ENSG00000163818.16	LZTFL1	NA	GTEx_v8_ge_Cells_Cultured_fibroblasts	483	3:45882719:T:C	rs9868455	7.96495e-05	-0.077321	0.0194012	0.0164194	2729	3.66684e-55	0.55506	2.24409e-55	0.339484	0.105456	0.0889988
B2_ALL_leave_23andme	NA	NA	NA	NA	NA	ENSG00000173585.15	CCR9	NA	GTEx_v8_ge_Cells_Cultured_fibroblasts	NA	NA	NA	NA	NA	NA	NA	NA	NA	NA	NA	NA	NA	NA
B2_ALL_leave_23andme	3:45823240:T:C	rs10490770	2.495e-61	0.48679	0.029461	ENSG00000163820.14	FYCO1	NA	GTEx_v8_ge_Cells_Cultured_fibroblasts	483	3:45921260:T:C	NA	1.77934e-35	-0.324087	0.0236576	0.0433863	2729	1.05604e-85	1.59856e-31	6.60621e-55	1	1.7005e-32	0.00230668
B2_ALL_leave_23andme	3:45823240:T:C	rs10490770	2.495e-61	0.48679	0.029461	ENSG00000172215.5	CXCR6	NA	GTEx_v8_ge_Cells_Cultured_fibroblasts	483	3:46022918:GTAAC:G	rs34768887	4.32097e-08	0.243289	0.0435872	0.182382	2729	2.05055e-57	0.00310397	6.58461e-55	0.99673	0.000165694	0.0217842
B2_ALL_leave_23andme	NA	NA	NA	NA	NA	ENSG00000173578.7	XCR1	NA	GTEx_v8_ge_Cells_Cultured_fibroblasts	NA	NA	NA	NA	NA	NA	NA	NA	NA	NA	NA	NA	NA	NA
B2_ALL_leave_23andme	3:45823240:T:C	rs10490770	2.495e-61	0.48679	0.029461	ENSG00000144791.9	LIMD1	NA	GTEx_v8_ge_Cells_EBV-transformed_lymphocytes	147	3:45641871:G:A	rs62242182	3.66241e-11	0.542469	0.0745668	0.347876	2729	8.05249e-59	0.000121893	6.60536e-55	0.999872	5.73492e-06	5.18489e-06
B2_ALL_leave_23andme	3:45823240:T:C	rs10490770	2.495e-61	0.48679	0.029461	ENSG00000211456.10	SACM1L	NA	GTEx_v8_ge_Cells_EBV-transformed_lymphocytes	147	3:45766207:G:C	rs9867918	0.000643443	-0.356457	0.101753	0.87705	NA	NA	NA	NA	NA	NA	NA
B2_ALL_leave_23andme	NA	NA	NA	NA	NA	ENSG00000163817.15	SLC6A20	NA	GTEx_v8_ge_Cells_EBV-transformed_lymphocytes	NA	NA	NA	NA	NA	NA	NA	NA	NA	NA	NA	NA	NA	NA
B2_ALL_leave_23andme	3:45823240:T:C	rs10490770	2.495e-61	0.48679	0.029461	ENSG00000163818.16	LZTFL1	NA	GTEx_v8_ge_Cells_EBV-transformed_lymphocytes	147	3:45963986:G:A	rs1545985	0.000941575	0.309602	0.0913235	0.559534	NA	NA	NA	NA	NA	NA	NA
B2_ALL_leave_23andme	3:45823240:T:C	rs10490770	2.495e-61	0.48679	0.029461	ENSG00000173585.15	CCR9	NA	GTEx_v8_ge_Cells_EBV-transformed_lymphocytes	147	3:45346335:T:C	rs74388308	0.00668111	-0.495034	0.179391	0.0917873	NA	NA	NA	NA	NA	NA	NA
B2_ALL_leave_23andme	3:45823240:T:C	rs10490770	2.495e-61	0.48679	0.029461	ENSG00000163820.14	FYCO1	NA	GTEx_v8_ge_Cells_EBV-transformed_lymphocytes	147	3:45978230:T:G	rs9844821	1.08696e-07	-0.591409	0.104736	0.306921	NA	NA	NA	NA	NA	NA	NA
B2_ALL_leave_23andme	3:45823240:T:C	rs10490770	2.495e-61	0.48679	0.029461	ENSG00000172215.5	CXCR6	NA	GTEx_v8_ge_Cells_EBV-transformed_lymphocytes	147	3:45893526:C:T	rs56058226	0.000206354	0.416997	0.108974	0.449023	NA	NA	NA	NA	NA	NA	NA
B2_ALL_leave_23andme	3:45823240:T:C	rs10490770	2.495e-61	0.48679	0.029461	ENSG00000173578.7	XCR1	NA	GTEx_v8_ge_Cells_EBV-transformed_lymphocytes	147	3:46053949:TC:T	rs35680675	0.00102221	-0.306079	0.0909477	0.421568	NA	NA	NA	NA	NA	NA	NA
B2_ALL_leave_23andme	3:45823240:T:C	rs10490770	2.495e-61	0.48679	0.029461	ENSG00000144791.9	LIMD1	NA	GTEx_v8_ge_Colon_Sigmoid	318	3:45669875:T:C	rs2673023	1.00739e-32	-0.717728	0.0522626	0.987973	2729	1.46907e-84	2.22378e-30	6.60621e-55	1	8.20617e-32	0.0218452
B2_ALL_leave_23andme	3:45823240:T:C	rs10490770	2.495e-61	0.48679	0.029461	ENSG00000211456.10	SACM1L	NA	GTEx_v8_ge_Colon_Sigmoid	318	3:45583697:G:A	rs11710291	0.00130467	0.169372	0.0521155	0.81303	NA	NA	NA	NA	NA	NA	NA
B2_ALL_leave_23andme	3:45823240:T:C	rs10490770	2.495e-61	0.48679	0.029461	ENSG00000163817.15	SLC6A20	NA	GTEx_v8_ge_Colon_Sigmoid	318	3:45791067:T:C	rs55698844	0.000766381	-0.401817	0.118026	0.613161	NA	NA	NA	NA	NA	NA	NA
B2_ALL_leave_23andme	3:45823240:T:C	rs10490770	2.495e-61	0.48679	0.029461	ENSG00000163818.16	LZTFL1	NA	GTEx_v8_ge_Colon_Sigmoid	318	3:45333085:T:C	rs62242418	0.0011388	-0.13513	0.0410732	0.18318	NA	NA	NA	NA	NA	NA	NA
B2_ALL_leave_23andme	3:45823240:T:C	rs10490770	2.495e-61	0.48679	0.029461	ENSG00000173585.15	CCR9	NA	GTEx_v8_ge_Colon_Sigmoid	318	3:45780132:T:C	NA	0.00334703	0.192272	0.0649359	0.167512	NA	NA	NA	NA	NA	NA	NA
B2_ALL_leave_23andme	3:45823240:T:C	rs10490770	2.495e-61	0.48679	0.029461	ENSG00000163820.14	FYCO1	NA	GTEx_v8_ge_Colon_Sigmoid	318	3:45882719:T:C	rs9868455	1.38326e-06	-0.165181	0.0334292	0.691612	2729	2.5554e-55	0.386817	3.95439e-55	0.598557	0.0146254	0.0133062
B2_ALL_leave_23andme	3:45823240:T:C	rs10490770	2.495e-61	0.48679	0.029461	ENSG00000172215.5	CXCR6	NA	GTEx_v8_ge_Colon_Sigmoid	318	3:46180545:A:G	rs115102354	0.000149248	-0.606456	0.157583	0.0451695	NA	NA	NA	NA	NA	NA	NA
B2_ALL_leave_23andme	3:45823240:T:C	rs10490770	2.495e-61	0.48679	0.029461	ENSG00000173578.7	XCR1	NA	GTEx_v8_ge_Colon_Sigmoid	318	3:45480177:C:T	rs56335636	0.000858384	-0.450898	0.133717	0.501091	NA	NA	NA	NA	NA	NA	NA
B2_ALL_leave_23andme	3:45823240:T:C	rs10490770	2.495e-61	0.48679	0.029461	ENSG00000144791.9	LIMD1	NA	GTEx_v8_ge_Colon_Transverse	368	3:45669875:T:C	rs2673023	3.08982e-47	-0.571997	0.0328967	0.650306	2729	5.99625e-107	9.07669e-53	6.60621e-55	1	3.46229e-54	0.0164766
B2_ALL_leave_23andme	3:45823240:T:C	rs10490770	2.495e-61	0.48679	0.029461	ENSG00000211456.10	SACM1L	NA	GTEx_v8_ge_Colon_Transverse	368	3:45710737:G:T	rs6800556	1.57078e-08	-0.134646	0.0231597	0.910894	2729	2.51164e-58	0.000380193	6.6036e-55	0.999606	1.37284e-05	0.025165
B2_ALL_leave_23andme	3:45823240:T:C	rs10490770	2.495e-61	0.48679	0.029461	ENSG00000163817.15	SLC6A20	NA	GTEx_v8_ge_Colon_Transverse	368	3:45796521:G:T	rs2271616	5.22439e-05	0.257443	0.0627135	0.0186496	2729	4.52361e-55	0.684751	1.45449e-55	0.21998	0.0952695	0.079385
B2_ALL_leave_23andme	3:45823240:T:C	rs10490770	2.495e-61	0.48679	0.029461	ENSG00000163818.16	LZTFL1	NA	GTEx_v8_ge_Colon_Transverse	368	3:45843633:A:G	rs113546465	0.000702594	-0.322276	0.094112	0.403815	NA	NA	NA	NA	NA	NA	NA
B2_ALL_leave_23andme	3:45823240:T:C	rs10490770	2.495e-61	0.48679	0.029461	ENSG00000173585.15	CCR9	NA	GTEx_v8_ge_Colon_Transverse	368	3:46137047:A:G	rs75166905	8.63818e-06	0.305144	0.0673976	0.0557038	2729	3.18916e-55	0.482752	3.13287e-55	0.474145	0.0431035	0.0307767
B2_ALL_leave_23andme	3:45823240:T:C	rs10490770	2.495e-61	0.48679	0.029461	ENSG00000163820.14	FYCO1	NA	GTEx_v8_ge_Colon_Transverse	368	3:45910110:G:T	rs9836836	3.49491e-08	-0.119277	0.0210614	0.275868	2729	9.41959e-57	0.0142587	6.50755e-55	0.985065	0.000676321	0.0256082
B2_ALL_leave_23andme	3:45823240:T:C	rs10490770	2.495e-61	0.48679	0.029461	ENSG00000172215.5	CXCR6	NA	GTEx_v8_ge_Colon_Transverse	368	3:46061700:G:A	rs73830719	0.00183025	0.308416	0.0980743	0.519206	NA	NA	NA	NA	NA	NA	NA
B2_ALL_leave_23andme	3:45823240:T:C	rs10490770	2.495e-61	0.48679	0.029461	ENSG00000173578.7	XCR1	NA	GTEx_v8_ge_Colon_Transverse	368	3:46050796:A:T	rs4683167	9.86732e-10	0.271769	0.0430442	0.189143	2729	8.81612e-59	0.000133452	6.60528e-55	0.999859	7.33431e-06	0.0208569
B2_ALL_leave_23andme	3:45823240:T:C	rs10490770	2.495e-61	0.48679	0.029461	ENSG00000144791.9	LIMD1	NA	GTEx_v8_ge_Esophagus_Gastroesophageal_Junction	330	3:45669875:T:C	rs2673023	1.04074e-47	-0.721456	0.0405129	0.18695	2729	1.92954e-109	2.9208e-55	6.60621e-55	1	2.03471e-56	0.0192079
B2_ALL_leave_23andme	3:45823240:T:C	rs10490770	2.495e-61	0.48679	0.029461	ENSG00000211456.10	SACM1L	NA	GTEx_v8_ge_Esophagus_Gastroesophageal_Junction	330	3:45599943:CA:C	rs3836518	1.89971e-05	-0.250279	0.0575021	0.446005	2729	1.67822e-55	0.254036	4.85919e-55	0.735529	0.0104351	0.00995719
B2_ALL_leave_23andme	3:45823240:T:C	rs10490770	2.495e-61	0.48679	0.029461	ENSG00000163817.15	SLC6A20	NA	GTEx_v8_ge_Esophagus_Gastroesophageal_Junction	330	3:45829711:A:G	rs2064061	0.00199382	-0.196264	0.0628834	0.00409909	NA	NA	NA	NA	NA	NA	NA
B2_ALL_leave_23andme	3:45823240:T:C	rs10490770	2.495e-61	0.48679	0.029461	ENSG00000163818.16	LZTFL1	NA	GTEx_v8_ge_Esophagus_Gastroesophageal_Junction	330	3:46123379:C:T	NA	0.000143085	-0.602721	0.156271	0.0065412	NA	NA	NA	NA	NA	NA	NA
B2_ALL_leave_23andme	NA	NA	NA	NA	NA	ENSG00000173585.15	CCR9	NA	GTEx_v8_ge_Esophagus_Gastroesophageal_Junction	NA	NA	NA	NA	NA	NA	NA	NA	NA	NA	NA	NA	NA	NA
B2_ALL_leave_23andme	3:45823240:T:C	rs10490770	2.495e-61	0.48679	0.029461	ENSG00000163820.14	FYCO1	NA	GTEx_v8_ge_Esophagus_Gastroesophageal_Junction	330	3:45921310:T:C	rs6441934	9.6972e-09	-0.180343	0.0304762	0.55812	2729	7.05867e-57	0.0106849	6.53289e-55	0.988902	0.00041357	0.0294301
B2_ALL_leave_23andme	3:45823240:T:C	rs10490770	2.495e-61	0.48679	0.029461	ENSG00000172215.5	CXCR6	NA	GTEx_v8_ge_Esophagus_Gastroesophageal_Junction	330	3:46237659:C:T	rs78919248	0.00119024	-0.524112	0.160013	0.198254	NA	NA	NA	NA	NA	NA	NA
B2_ALL_leave_23andme	3:45823240:T:C	rs10490770	2.495e-61	0.48679	0.029461	ENSG00000173578.7	XCR1	NA	GTEx_v8_ge_Esophagus_Gastroesophageal_Junction	330	3:45886646:G:A	rs41289608	0.00115963	-0.530365	0.161545	0.354314	NA	NA	NA	NA	NA	NA	NA
B2_ALL_leave_23andme	3:45823240:T:C	rs10490770	2.495e-61	0.48679	0.029461	ENSG00000144791.9	LIMD1	NA	GTEx_v8_ge_Esophagus_Mucosa	497	3:45669875:T:C	rs2673023	1.80558e-26	-0.489447	0.0429285	0.268389	2729	1.02352e-74	1.54933e-20	6.60621e-55	1	7.00054e-22	0.0182182
B2_ALL_leave_23andme	3:45823240:T:C	rs10490770	2.495e-61	0.48679	0.029461	ENSG00000211456.10	SACM1L	NA	GTEx_v8_ge_Esophagus_Mucosa	497	3:45811570:C:G	rs7625017	0.00358202	0.09977	0.0340621	0.669074	NA	NA	NA	NA	NA	NA	NA
B2_ALL_leave_23andme	NA	NA	NA	NA	NA	ENSG00000163817.15	SLC6A20	NA	GTEx_v8_ge_Esophagus_Mucosa	NA	NA	NA	NA	NA	NA	NA	NA	NA	NA	NA	NA	NA	NA
B2_ALL_leave_23andme	3:45823240:T:C	rs10490770	2.495e-61	0.48679	0.029461	ENSG00000163818.16	LZTFL1	NA	GTEx_v8_ge_Esophagus_Mucosa	497	3:45914618:C:T	NA	0.000117073	-0.138869	0.0357155	0.00115248	NA	NA	NA	NA	NA	NA	NA
B2_ALL_leave_23andme	NA	NA	NA	NA	NA	ENSG00000173585.15	CCR9	NA	GTEx_v8_ge_Esophagus_Mucosa	NA	NA	NA	NA	NA	NA	NA	NA	NA	NA	NA	NA	NA	NA
B2_ALL_leave_23andme	3:45823240:T:C	rs10490770	2.495e-61	0.48679	0.029461	ENSG00000163820.14	FYCO1	NA	GTEx_v8_ge_Esophagus_Mucosa	497	3:46050863:G:A	rs4683169	2.07231e-18	-0.273098	0.0297921	0.15445	2729	8.63005e-66	1.30636e-11	6.60621e-55	1	7.51573e-13	0.0142234
B2_ALL_leave_23andme	3:45823240:T:C	rs10490770	2.495e-61	0.48679	0.029461	ENSG00000172215.5	CXCR6	NA	GTEx_v8_ge_Esophagus_Mucosa	497	3:46217411:T:C	rs2201150	0.000450944	0.114365	0.0323444	0.0939259	NA	NA	NA	NA	NA	NA	NA
B2_ALL_leave_23andme	3:45823240:T:C	rs10490770	2.495e-61	0.48679	0.029461	ENSG00000173578.7	XCR1	NA	GTEx_v8_ge_Esophagus_Mucosa	497	3:46022918:GTAAC:G	rs34768887	4.08756e-22	0.428284	0.0418671	0.0462389	2729	3.53879e-70	5.35677e-16	6.60621e-55	1	5.66522e-17	5.16817e-17
B2_ALL_leave_23andme	3:45823240:T:C	rs10490770	2.495e-61	0.48679	0.029461	ENSG00000144791.9	LIMD1	NA	GTEx_v8_ge_Esophagus_Muscularis	465	3:45669875:T:C	rs2673023	8.69333e-59	-0.736463	0.0382292	0.645574	2729	4.81016e-121	7.28128e-67	6.60621e-55	1	4.31772e-57	0.00612606
B2_ALL_leave_23andme	3:45823240:T:C	rs10490770	2.495e-61	0.48679	0.029461	ENSG00000211456.10	SACM1L	NA	GTEx_v8_ge_Esophagus_Muscularis	465	3:45714858:C:G	NA	9.15412e-05	-0.0869208	0.0219901	0.532102	2729	2.93344e-55	0.444044	3.56808e-55	0.540079	0.0158774	0.0142027
B2_ALL_leave_23andme	3:45823240:T:C	rs10490770	2.495e-61	0.48679	0.029461	ENSG00000163817.15	SLC6A20	NA	GTEx_v8_ge_Esophagus_Muscularis	465	3:45868036:C:T	rs73064431	4.5369e-07	0.485946	0.0947146	4.55778e-06	2729	2.15154e-56	0.0325685	1.76378e-55	0.265585	0.701846	0.687836
B2_ALL_leave_23andme	3:45823240:T:C	rs10490770	2.495e-61	0.48679	0.029461	ENSG00000163818.16	LZTFL1	NA	GTEx_v8_ge_Esophagus_Muscularis	465	3:45723005:G:A	rs77926264	0.00137869	0.215293	0.0668204	0.249045	NA	NA	NA	NA	NA	NA	NA
B2_ALL_leave_23andme	NA	NA	NA	NA	NA	ENSG00000173585.15	CCR9	NA	GTEx_v8_ge_Esophagus_Muscularis	NA	NA	NA	NA	NA	NA	NA	NA	NA	NA	NA	NA	NA	NA
B2_ALL_leave_23andme	3:45823240:T:C	rs10490770	2.495e-61	0.48679	0.029461	ENSG00000163820.14	FYCO1	NA	GTEx_v8_ge_Esophagus_Muscularis	465	3:45940627:T:C	rs7634640	8.14583e-13	-0.160964	0.0217454	0.630857	2729	8.04319e-61	1.21752e-06	6.6062e-55	0.999999	4.17159e-08	0.0066389
B2_ALL_leave_23andme	3:45823240:T:C	rs10490770	2.495e-61	0.48679	0.029461	ENSG00000172215.5	CXCR6	NA	GTEx_v8_ge_Esophagus_Muscularis	465	3:46230965:T:C	rs1542754	1.33312e-05	-0.235696	0.053443	0.046184	NA	NA	NA	NA	NA	NA	NA
B2_ALL_leave_23andme	3:45823240:T:C	rs10490770	2.495e-61	0.48679	0.029461	ENSG00000173578.7	XCR1	NA	GTEx_v8_ge_Esophagus_Muscularis	465	3:45773256:A:G	rs17279465	0.000753487	-0.169137	0.0498068	0.12293	NA	NA	NA	NA	NA	NA	NA
B2_ALL_leave_23andme	3:45823240:T:C	rs10490770	2.495e-61	0.48679	0.029461	ENSG00000144791.9	LIMD1	NA	GTEx_v8_ge_Heart_Atrial_Appendage	372	3:45673667:CT:C	rs35737275	1.94117e-29	-0.547999	0.0435893	0.436086	2729	9.45717e-79	1.43156e-24	6.60621e-55	1	5.65842e-26	6.08818e-26
B2_ALL_leave_23andme	3:45823240:T:C	rs10490770	2.495e-61	0.48679	0.029461	ENSG00000211456.10	SACM1L	NA	GTEx_v8_ge_Heart_Atrial_Appendage	372	3:45893128:C:T	rs112535875	0.00098383	0.38317	0.115144	0.683606	NA	NA	NA	NA	NA	NA	NA
B2_ALL_leave_23andme	NA	NA	NA	NA	NA	ENSG00000163817.15	SLC6A20	NA	GTEx_v8_ge_Heart_Atrial_Appendage	NA	NA	NA	NA	NA	NA	NA	NA	NA	NA	NA	NA	NA	NA
B2_ALL_leave_23andme	3:45823240:T:C	rs10490770	2.495e-61	0.48679	0.029461	ENSG00000163818.16	LZTFL1	NA	GTEx_v8_ge_Heart_Atrial_Appendage	372	3:45914615:G:A	rs73064444	0.00586417	0.391282	0.141002	0.0510635	NA	NA	NA	NA	NA	NA	NA
B2_ALL_leave_23andme	NA	NA	NA	NA	NA	ENSG00000173585.15	CCR9	NA	GTEx_v8_ge_Heart_Atrial_Appendage	NA	NA	NA	NA	NA	NA	NA	NA	NA	NA	NA	NA	NA	NA
B2_ALL_leave_23andme	3:45823240:T:C	rs10490770	2.495e-61	0.48679	0.029461	ENSG00000163820.14	FYCO1	NA	GTEx_v8_ge_Heart_Atrial_Appendage	372	3:46130208:G:T	rs13320534	2.57016e-05	-0.130811	0.0306016	0.495175	2729	3.05538e-55	0.462502	3.43505e-55	0.519938	0.0175598	0.0195765
B2_ALL_leave_23andme	3:45823240:T:C	rs10490770	2.495e-61	0.48679	0.029461	ENSG00000172215.5	CXCR6	NA	GTEx_v8_ge_Heart_Atrial_Appendage	372	3:45926551:T:G	rs2373087	0.000141718	-0.360239	0.0934599	0.0453934	NA	NA	NA	NA	NA	NA	NA
B2_ALL_leave_23andme	NA	NA	NA	NA	NA	ENSG00000173578.7	XCR1	NA	GTEx_v8_ge_Heart_Atrial_Appendage	NA	NA	NA	NA	NA	NA	NA	NA	NA	NA	NA	NA	NA	NA
B2_ALL_leave_23andme	3:45823240:T:C	rs10490770	2.495e-61	0.48679	0.029461	ENSG00000144791.9	LIMD1	NA	GTEx_v8_ge_Heart_Left_Ventricle	386	3:45669875:T:C	rs2673023	1.19856e-16	-0.360794	0.0411796	0.410724	2729	1.52294e-64	2.30531e-10	6.60621e-55	1	9.36068e-12	9.48112e-12
B2_ALL_leave_23andme	3:45823240:T:C	rs10490770	2.495e-61	0.48679	0.029461	ENSG00000211456.10	SACM1L	NA	GTEx_v8_ge_Heart_Left_Ventricle	386	3:45755459:C:T	rs2251109	0.000139624	-0.112386	0.0291452	0.657946	NA	NA	NA	NA	NA	NA	NA
B2_ALL_leave_23andme	NA	NA	NA	NA	NA	ENSG00000163817.15	SLC6A20	NA	GTEx_v8_ge_Heart_Left_Ventricle	NA	NA	NA	NA	NA	NA	NA	NA	NA	NA	NA	NA	NA	NA
B2_ALL_leave_23andme	3:45823240:T:C	rs10490770	2.495e-61	0.48679	0.029461	ENSG00000163818.16	LZTFL1	NA	GTEx_v8_ge_Heart_Left_Ventricle	386	3:46287136:T:C	rs13071469	0.000403604	0.298163	0.0833809	0.422327	NA	NA	NA	NA	NA	NA	NA
B2_ALL_leave_23andme	NA	NA	NA	NA	NA	ENSG00000173585.15	CCR9	NA	GTEx_v8_ge_Heart_Left_Ventricle	NA	NA	NA	NA	NA	NA	NA	NA	NA	NA	NA	NA	NA	NA
B2_ALL_leave_23andme	3:45823240:T:C	rs10490770	2.495e-61	0.48679	0.029461	ENSG00000163820.14	FYCO1	NA	GTEx_v8_ge_Heart_Left_Ventricle	386	3:45877900:T:C	rs7627901	0.000576689	-0.0746726	0.0214721	0.0133441	NA	NA	NA	NA	NA	NA	NA
B2_ALL_leave_23andme	3:45823240:T:C	rs10490770	2.495e-61	0.48679	0.029461	ENSG00000172215.5	CXCR6	NA	GTEx_v8_ge_Heart_Left_Ventricle	386	3:45888730:A:G	rs6441932	7.86692e-07	-0.241767	0.0479734	0.00684631	2729	4.0218e-56	0.0608791	6.10488e-55	0.924083	0.0150384	0.0301211
B2_ALL_leave_23andme	NA	NA	NA	NA	NA	ENSG00000173578.7	XCR1	NA	GTEx_v8_ge_Heart_Left_Ventricle	NA	NA	NA	NA	NA	NA	NA	NA	NA	NA	NA	NA	NA	NA
B2_ALL_leave_23andme	3:45823240:T:C	rs10490770	2.495e-61	0.48679	0.029461	ENSG00000144791.9	LIMD1	NA	GTEx_v8_ge_Kidney_Cortex	73	3:45669875:T:C	rs2673023	5.2181e-05	-0.471557	0.10614	0.646316	NA	NA	NA	NA	NA	NA	NA
B2_ALL_leave_23andme	3:45823240:T:C	rs10490770	2.495e-61	0.48679	0.029461	ENSG00000211456.10	SACM1L	NA	GTEx_v8_ge_Kidney_Cortex	73	3:45484866:A:G	NA	0.00514974	-0.418068	0.142598	0.729659	NA	NA	NA	NA	NA	NA	NA
B2_ALL_leave_23andme	3:45823240:T:C	rs10490770	2.495e-61	0.48679	0.029461	ENSG00000163817.15	SLC6A20	NA	GTEx_v8_ge_Kidney_Cortex	73	3:45823514:T:C	NA	0.00805656	-0.240686	0.0870522	0.620039	NA	NA	NA	NA	NA	NA	NA
B2_ALL_leave_23andme	3:45823240:T:C	rs10490770	2.495e-61	0.48679	0.029461	ENSG00000163818.16	LZTFL1	NA	GTEx_v8_ge_Kidney_Cortex	73	3:45893435:G:A	rs6775854	0.00117269	-0.969882	0.281003	0.0271549	NA	NA	NA	NA	NA	NA	NA
B2_ALL_leave_23andme	3:45823240:T:C	rs10490770	2.495e-61	0.48679	0.029461	ENSG00000173585.15	CCR9	NA	GTEx_v8_ge_Kidney_Cortex	73	3:45611944:G:A	rs900327	0.00174073	-0.433501	0.130696	0.720597	NA	NA	NA	NA	NA	NA	NA
B2_ALL_leave_23andme	3:45823240:T:C	rs10490770	2.495e-61	0.48679	0.029461	ENSG00000163820.14	FYCO1	NA	GTEx_v8_ge_Kidney_Cortex	73	3:46309225:T:C	rs57093591	0.0024033	0.441547	0.137773	0.356826	NA	NA	NA	NA	NA	NA	NA
B2_ALL_leave_23andme	3:45823240:T:C	rs10490770	2.495e-61	0.48679	0.029461	ENSG00000172215.5	CXCR6	NA	GTEx_v8_ge_Kidney_Cortex	73	3:45997568:G:C	NA	0.00309612	-0.527594	0.169343	0.296502	NA	NA	NA	NA	NA	NA	NA
B2_ALL_leave_23andme	NA	NA	NA	NA	NA	ENSG00000173578.7	XCR1	NA	GTEx_v8_ge_Kidney_Cortex	NA	NA	NA	NA	NA	NA	NA	NA	NA	NA	NA	NA	NA	NA
B2_ALL_leave_23andme	3:45823240:T:C	rs10490770	2.495e-61	0.48679	0.029461	ENSG00000144791.9	LIMD1	NA	GTEx_v8_ge_Liver	208	3:45606524:C:G	NA	8.38076e-07	0.363324	0.070993	0.579474	2729	8.95836e-56	0.135605	5.67432e-55	0.858926	0.00546865	0.00528955
B2_ALL_leave_23andme	3:45823240:T:C	rs10490770	2.495e-61	0.48679	0.029461	ENSG00000211456.10	SACM1L	NA	GTEx_v8_ge_Liver	208	3:45728595:A:C	rs2673067	0.00205374	-0.117851	0.0376376	0.259381	NA	NA	NA	NA	NA	NA	NA
B2_ALL_leave_23andme	3:45823240:T:C	rs10490770	2.495e-61	0.48679	0.029461	ENSG00000163817.15	SLC6A20	NA	GTEx_v8_ge_Liver	208	3:45918023:A:T	rs7130	0.00067365	0.402718	0.116234	0.0710599	NA	NA	NA	NA	NA	NA	NA
B2_ALL_leave_23andme	3:45823240:T:C	rs10490770	2.495e-61	0.48679	0.029461	ENSG00000163818.16	LZTFL1	NA	GTEx_v8_ge_Liver	208	3:45636290:G:A	rs36136468	0.000770913	-0.272795	0.0796327	0.00915065	NA	NA	NA	NA	NA	NA	NA
B2_ALL_leave_23andme	3:45823240:T:C	rs10490770	2.495e-61	0.48679	0.029461	ENSG00000173585.15	CCR9	NA	GTEx_v8_ge_Liver	208	3:45804108:C:G	rs78435772	3.731e-05	0.959925	0.226575	0.153367	2729	4.71936e-55	0.714383	1.61114e-55	0.243799	0.0418187	0.0347485
B2_ALL_leave_23andme	3:45823240:T:C	rs10490770	2.495e-61	0.48679	0.029461	ENSG00000163820.14	FYCO1	NA	GTEx_v8_ge_Liver	208	3:45929350:G:C	NA	4.20785e-05	-0.321868	0.0765135	0.121907	2729	4.44597e-55	0.672999	1.88204e-55	0.284806	0.0421951	0.0353486
B2_ALL_leave_23andme	3:45823240:T:C	rs10490770	2.495e-61	0.48679	0.029461	ENSG00000172215.5	CXCR6	NA	GTEx_v8_ge_Liver	208	3:45921260:T:C	NA	0.000360929	0.303678	0.0833976	0.0182426	NA	NA	NA	NA	NA	NA	NA
B2_ALL_leave_23andme	NA	NA	NA	NA	NA	ENSG00000173578.7	XCR1	NA	GTEx_v8_ge_Liver	NA	NA	NA	NA	NA	NA	NA	NA	NA	NA	NA	NA	NA	NA
B2_ALL_leave_23andme	3:45823240:T:C	rs10490770	2.495e-61	0.48679	0.029461	ENSG00000144791.9	LIMD1	NA	GTEx_v8_ge_Lung	515	3:45669875:T:C	rs2673023	3.54462e-25	-0.417184	0.0378188	0.163547	2729	2.11564e-73	3.2025e-19	6.60621e-55	1	1.81746e-20	1.92911e-20
B2_ALL_leave_23andme	3:45823240:T:C	rs10490770	2.495e-61	0.48679	0.029461	ENSG00000211456.10	SACM1L	NA	GTEx_v8_ge_Lung	515	3:45705588:C:T	rs6777727	0.000194685	0.110109	0.029306	0.940564	2729	4.78622e-55	0.724504	1.66985e-55	0.252724	0.0227722	0.0195309
B2_ALL_leave_23andme	3:45823240:T:C	rs10490770	2.495e-61	0.48679	0.029461	ENSG00000163817.15	SLC6A20	NA	GTEx_v8_ge_Lung	515	3:45800150:G:A	rs9813750	0.00328	-0.157001	0.0531087	0.00809083	NA	NA	NA	NA	NA	NA	NA
B2_ALL_leave_23andme	3:45823240:T:C	rs10490770	2.495e-61	0.48679	0.029461	ENSG00000163818.16	LZTFL1	NA	GTEx_v8_ge_Lung	515	3:45666131:C:G	rs139763127	0.00270398	-0.249888	0.0828416	0.0124179	NA	NA	NA	NA	NA	NA	NA
B2_ALL_leave_23andme	3:45823240:T:C	rs10490770	2.495e-61	0.48679	0.029461	ENSG00000173585.15	CCR9	NA	GTEx_v8_ge_Lung	515	3:46028178:C:CT	rs142599973	0.00513432	0.301886	0.10734	0.464944	NA	NA	NA	NA	NA	NA	NA
B2_ALL_leave_23andme	3:45823240:T:C	rs10490770	2.495e-61	0.48679	0.029461	ENSG00000163820.14	FYCO1	NA	GTEx_v8_ge_Lung	515	3:45921260:T:C	NA	8.19451e-16	-0.221441	0.0264927	0.703167	2729	2.69852e-63	4.08483e-09	6.60621e-55	1	1.32906e-10	0.00380167
B2_ALL_leave_23andme	3:45823240:T:C	rs10490770	2.495e-61	0.48679	0.029461	ENSG00000172215.5	CXCR6	NA	GTEx_v8_ge_Lung	515	3:46221232:T:TA	rs34444973	1.85494e-05	-0.247547	0.0571884	0.416804	NA	NA	NA	NA	NA	NA	NA
B2_ALL_leave_23andme	3:45823240:T:C	rs10490770	2.495e-61	0.48679	0.029461	ENSG00000173578.7	XCR1	NA	GTEx_v8_ge_Lung	515	3:46056309:T:C	rs9818635	0.000710692	0.167373	0.0490934	0.398773	NA	NA	NA	NA	NA	NA	NA
B2_ALL_leave_23andme	3:45823240:T:C	rs10490770	2.495e-61	0.48679	0.029461	ENSG00000144791.9	LIMD1	NA	GTEx_v8_ge_Minor_Salivary_Gland	144	3:45669875:T:C	rs2673023	5.71373e-15	-0.523705	0.0585178	0.773533	2729	1.25927e-62	1.9062e-08	6.60621e-55	1	8.5349e-10	8.25565e-10
B2_ALL_leave_23andme	3:45823240:T:C	rs10490770	2.495e-61	0.48679	0.029461	ENSG00000211456.10	SACM1L	NA	GTEx_v8_ge_Minor_Salivary_Gland	144	3:46260117:C:T	rs140597534	0.00318252	0.73076	0.242714	0.560457	NA	NA	NA	NA	NA	NA	NA
B2_ALL_leave_23andme	3:45823240:T:C	rs10490770	2.495e-61	0.48679	0.029461	ENSG00000163817.15	SLC6A20	NA	GTEx_v8_ge_Minor_Salivary_Gland	144	3:45561562:A:G	NA	0.00444429	-0.538612	0.185722	0.0562925	NA	NA	NA	NA	NA	NA	NA
B2_ALL_leave_23andme	3:45823240:T:C	rs10490770	2.495e-61	0.48679	0.029461	ENSG00000163818.16	LZTFL1	NA	GTEx_v8_ge_Minor_Salivary_Gland	144	3:45338364:G:A	rs60508060	0.00172796	0.841564	0.262487	0.396258	NA	NA	NA	NA	NA	NA	NA
B2_ALL_leave_23andme	3:45823240:T:C	rs10490770	2.495e-61	0.48679	0.029461	ENSG00000173585.15	CCR9	NA	GTEx_v8_ge_Minor_Salivary_Gland	144	3:45629909:C:T	rs4401397	0.000117788	0.438984	0.110225	0.0155338	NA	NA	NA	NA	NA	NA	NA
B2_ALL_leave_23andme	3:45823240:T:C	rs10490770	2.495e-61	0.48679	0.029461	ENSG00000163820.14	FYCO1	NA	GTEx_v8_ge_Minor_Salivary_Gland	144	3:45954416:G:A	rs62242787	7.40249e-08	-0.408129	0.0711153	0.929416	2729	8.08948e-56	0.122453	5.7614e-55	0.872109	0.00543875	0.00512555
B2_ALL_leave_23andme	3:45823240:T:C	rs10490770	2.495e-61	0.48679	0.029461	ENSG00000172215.5	CXCR6	NA	GTEx_v8_ge_Minor_Salivary_Gland	144	3:45521602:A:G	rs114769183	0.000927728	-0.759026	0.223456	0.145344	NA	NA	NA	NA	NA	NA	NA
B2_ALL_leave_23andme	3:45823240:T:C	rs10490770	2.495e-61	0.48679	0.029461	ENSG00000173578.7	XCR1	NA	GTEx_v8_ge_Minor_Salivary_Gland	144	3:45696233:G:A	NA	0.00434398	0.537496	0.184849	0.627335	NA	NA	NA	NA	NA	NA	NA
B2_ALL_leave_23andme	3:45823240:T:C	rs10490770	2.495e-61	0.48679	0.029461	ENSG00000144791.9	LIMD1	NA	GTEx_v8_ge_Muscle_Skeletal	706	3:45658633:A:G	NA	1.95919e-07	-0.165312	0.0314213	0.267035	2729	4.52884e-56	0.0685543	6.13341e-55	0.928426	0.00301984	0.00298597
B2_ALL_leave_23andme	3:45823240:T:C	rs10490770	2.495e-61	0.48679	0.029461	ENSG00000211456.10	SACM1L	NA	GTEx_v8_ge_Muscle_Skeletal	706	3:45746539:T:C	rs13091906	0.00121273	-0.10702	0.0329241	0.0412868	NA	NA	NA	NA	NA	NA	NA
B2_ALL_leave_23andme	3:45823240:T:C	rs10490770	2.495e-61	0.48679	0.029461	ENSG00000163817.15	SLC6A20	NA	GTEx_v8_ge_Muscle_Skeletal	706	3:45801823:C:T	rs17763537	8.19745e-08	0.373806	0.0688903	3.02252e-07	2729	2.55515e-57	0.00386781	8.78195e-56	0.131205	0.864927	0.834743
B2_ALL_leave_23andme	3:45823240:T:C	rs10490770	2.495e-61	0.48679	0.029461	ENSG00000163818.16	LZTFL1	NA	GTEx_v8_ge_Muscle_Skeletal	706	3:45963986:G:A	rs1545985	2.03734e-05	-0.127827	0.0297754	0.0864208	2729	3.91966e-55	0.593329	2.36725e-55	0.358241	0.0484298	0.0422386
B2_ALL_leave_23andme	NA	NA	NA	NA	NA	ENSG00000173585.15	CCR9	NA	GTEx_v8_ge_Muscle_Skeletal	NA	NA	NA	NA	NA	NA	NA	NA	NA	NA	NA	NA	NA	NA
B2_ALL_leave_23andme	3:45823240:T:C	rs10490770	2.495e-61	0.48679	0.029461	ENSG00000163820.14	FYCO1	NA	GTEx_v8_ge_Muscle_Skeletal	706	3:45966210:T:C	rs1994490	2.66862e-48	0.26053	0.01636	0.955466	2729	4.20832e-101	6.37025e-47	6.60621e-55	1	1.87793e-48	0.00849174
B2_ALL_leave_23andme	3:45823240:T:C	rs10490770	2.495e-61	0.48679	0.029461	ENSG00000172215.5	CXCR6	NA	GTEx_v8_ge_Muscle_Skeletal	706	3:45983179:T:C	rs931704	4.0486e-48	0.41054	0.0258391	2.20809e-07	2729	1.77041e-100	2.67992e-46	6.60621e-55	1	7.09255e-44	0.0422045
B2_ALL_leave_23andme	NA	NA	NA	NA	NA	ENSG00000173578.7	XCR1	NA	GTEx_v8_ge_Muscle_Skeletal	NA	NA	NA	NA	NA	NA	NA	NA	NA	NA	NA	NA	NA	NA
B2_ALL_leave_23andme	3:45823240:T:C	rs10490770	2.495e-61	0.48679	0.029461	ENSG00000144791.9	LIMD1	NA	GTEx_v8_ge_Nerve_Tibial	532	3:45669875:T:C	rs2673023	4.66165e-66	-0.813257	0.0400214	0.254026	2729	1.5484e-129	2.34386e-75	6.60621e-55	1	4.3178e-57	1.04266e-06
B2_ALL_leave_23andme	3:45823240:T:C	rs10490770	2.495e-61	0.48679	0.029461	ENSG00000211456.10	SACM1L	NA	GTEx_v8_ge_Nerve_Tibial	532	3:45746635:T:C	rs12490293	6.17296e-06	0.105672	0.023106	0.172338	2729	7.41108e-56	0.112184	5.82492e-55	0.881722	0.00609426	0.00598239
B2_ALL_leave_23andme	3:45823240:T:C	rs10490770	2.495e-61	0.48679	0.029461	ENSG00000163817.15	SLC6A20	NA	GTEx_v8_ge_Nerve_Tibial	532	3:45830416:G:A	rs67959919	5.19366e-06	0.226358	0.0490905	6.38655e-06	2729	2.14224e-56	0.0324276	4.86873e-56	0.071908	0.895664	0.881354
B2_ALL_leave_23andme	3:45823240:T:C	rs10490770	2.495e-61	0.48679	0.029461	ENSG00000163818.16	LZTFL1	NA	GTEx_v8_ge_Nerve_Tibial	532	3:45963986:G:A	rs1545985	0.00122258	-0.0916407	0.0281649	0.0569692	NA	NA	NA	NA	NA	NA	NA
B2_ALL_leave_23andme	3:45823240:T:C	rs10490770	2.495e-61	0.48679	0.029461	ENSG00000173585.15	CCR9	NA	GTEx_v8_ge_Nerve_Tibial	532	3:46022918:GTAAC:G	rs34768887	5.23135e-07	-0.207936	0.0408553	0.0232683	2729	3.2381e-56	0.0490161	6.23143e-55	0.943254	0.00772979	0.0174613
B2_ALL_leave_23andme	3:45823240:T:C	rs10490770	2.495e-61	0.48679	0.029461	ENSG00000163820.14	FYCO1	NA	GTEx_v8_ge_Nerve_Tibial	532	3:45921260:T:C	NA	4.02327e-48	-0.424613	0.0258377	0.128967	2729	2.65418e-102	4.0177e-48	6.60621e-55	1	2.49039e-49	2.7061e-10
B2_ALL_leave_23andme	3:45823240:T:C	rs10490770	2.495e-61	0.48679	0.029461	ENSG00000172215.5	CXCR6	NA	GTEx_v8_ge_Nerve_Tibial	532	3:46055306:T:C	rs77399277	4.06785e-09	-0.428989	0.071539	0.000401972	2729	5.54373e-58	0.00083917	6.59051e-55	0.997622	0.00153927	0.0149979
B2_ALL_leave_23andme	3:45823240:T:C	rs10490770	2.495e-61	0.48679	0.029461	ENSG00000173578.7	XCR1	NA	GTEx_v8_ge_Nerve_Tibial	532	3:46303996:C:T	rs7635588	0.00142013	0.197486	0.0615235	0.629386	NA	NA	NA	NA	NA	NA	NA
B2_ALL_leave_23andme	3:45823240:T:C	rs10490770	2.495e-61	0.48679	0.029461	ENSG00000144791.9	LIMD1	NA	GTEx_v8_ge_Ovary	167	3:45669875:T:C	rs2673023	1.86943e-22	-0.778972	0.0653353	0.869888	2729	5.77858e-74	8.7472e-20	6.60621e-55	1	3.7175e-21	0.0183331
B2_ALL_leave_23andme	3:45823240:T:C	rs10490770	2.495e-61	0.48679	0.029461	ENSG00000211456.10	SACM1L	NA	GTEx_v8_ge_Ovary	167	3:45653365:G:A	rs78237340	8.17716e-07	-0.392493	0.0756563	0.833133	2729	4.65207e-55	0.704197	1.75743e-55	0.265968	0.029835	0.0248294
B2_ALL_leave_23andme	NA	NA	NA	NA	NA	ENSG00000163817.15	SLC6A20	NA	GTEx_v8_ge_Ovary	NA	NA	NA	NA	NA	NA	NA	NA	NA	NA	NA	NA	NA	NA
B2_ALL_leave_23andme	3:45823240:T:C	rs10490770	2.495e-61	0.48679	0.029461	ENSG00000163818.16	LZTFL1	NA	GTEx_v8_ge_Ovary	167	3:46294178:G:A	rs4683206	0.00268727	-0.186175	0.0608088	0.470191	NA	NA	NA	NA	NA	NA	NA
B2_ALL_leave_23andme	3:45823240:T:C	rs10490770	2.495e-61	0.48679	0.029461	ENSG00000173585.15	CCR9	NA	GTEx_v8_ge_Ovary	167	3:45863056:C:G	rs71325089	0.0104301	0.353222	0.13586	0.927578	NA	NA	NA	NA	NA	NA	NA
B2_ALL_leave_23andme	3:45823240:T:C	rs10490770	2.495e-61	0.48679	0.029461	ENSG00000163820.14	FYCO1	NA	GTEx_v8_ge_Ovary	167	3:45980067:T:G	rs59767267	2.44342e-07	-0.357365	0.0654917	0.00188219	2729	6.27106e-56	0.0949268	5.85885e-55	0.886834	0.0182394	0.0177973
B2_ALL_leave_23andme	3:45823240:T:C	rs10490770	2.495e-61	0.48679	0.029461	ENSG00000172215.5	CXCR6	NA	GTEx_v8_ge_Ovary	167	3:45937314:C:T	rs9869848	0.000117503	0.330976	0.0832704	0.20996	NA	NA	NA	NA	NA	NA	NA
B2_ALL_leave_23andme	3:45823240:T:C	rs10490770	2.495e-61	0.48679	0.029461	ENSG00000173578.7	XCR1	NA	GTEx_v8_ge_Ovary	167	3:46269485:T:G	NA	0.00550556	-0.542788	0.192192	0.354499	NA	NA	NA	NA	NA	NA	NA
B2_ALL_leave_23andme	3:45823240:T:C	rs10490770	2.495e-61	0.48679	0.029461	ENSG00000144791.9	LIMD1	NA	GTEx_v8_ge_Pancreas	305	3:45669875:T:C	rs2673023	2.2212e-47	-0.903645	0.0499123	0.419335	2729	5.67255e-111	8.5867e-57	6.60621e-55	1	4.7002e-57	0.00750802
B2_ALL_leave_23andme	3:45823240:T:C	rs10490770	2.495e-61	0.48679	0.029461	ENSG00000211456.10	SACM1L	NA	GTEx_v8_ge_Pancreas	305	3:45764574:C:T	rs9857669	0.000212218	-0.178419	0.0474614	0.368801	NA	NA	NA	NA	NA	NA	NA
B2_ALL_leave_23andme	3:45823240:T:C	rs10490770	2.495e-61	0.48679	0.029461	ENSG00000163817.15	SLC6A20	NA	GTEx_v8_ge_Pancreas	305	3:45775122:C:T	rs13062383	1.87426e-06	0.34739	0.0711577	0.246755	2729	3.20889e-55	0.485739	3.23607e-55	0.489805	0.0244565	0.0275482
B2_ALL_leave_23andme	3:45823240:T:C	rs10490770	2.495e-61	0.48679	0.029461	ENSG00000163818.16	LZTFL1	NA	GTEx_v8_ge_Pancreas	305	3:46238703:C:G	NA	5.64815e-05	0.180053	0.0439426	0.37703	NA	NA	NA	NA	NA	NA	NA
B2_ALL_leave_23andme	NA	NA	NA	NA	NA	ENSG00000173585.15	CCR9	NA	GTEx_v8_ge_Pancreas	NA	NA	NA	NA	NA	NA	NA	NA	NA	NA	NA	NA	NA	NA
B2_ALL_leave_23andme	3:45823240:T:C	rs10490770	2.495e-61	0.48679	0.029461	ENSG00000163820.14	FYCO1	NA	GTEx_v8_ge_Pancreas	305	3:45969577:C:G	rs7646474	0.000276187	0.631428	0.171162	0.793494	NA	NA	NA	NA	NA	NA	NA
B2_ALL_leave_23andme	3:45823240:T:C	rs10490770	2.495e-61	0.48679	0.029461	ENSG00000172215.5	CXCR6	NA	GTEx_v8_ge_Pancreas	305	3:46146215:G:A	rs4683184	0.00309242	0.199467	0.066767	0.477593	NA	NA	NA	NA	NA	NA	NA
B2_ALL_leave_23andme	NA	NA	NA	NA	NA	ENSG00000173578.7	XCR1	NA	GTEx_v8_ge_Pancreas	NA	NA	NA	NA	NA	NA	NA	NA	NA	NA	NA	NA	NA	NA
B2_ALL_leave_23andme	3:45823240:T:C	rs10490770	2.495e-61	0.48679	0.029461	ENSG00000144791.9	LIMD1	NA	GTEx_v8_ge_Pituitary	237	3:45669875:T:C	rs2673023	1.29306e-37	-1.01511	0.0632568	0.737731	2729	2.44861e-95	3.70654e-41	6.60621e-55	1	1.38596e-42	1.11273e-42
B2_ALL_leave_23andme	3:45823240:T:C	rs10490770	2.495e-61	0.48679	0.029461	ENSG00000211456.10	SACM1L	NA	GTEx_v8_ge_Pituitary	237	3:45997981:G:C	rs115046204	0.000588801	0.570295	0.163248	0.390222	NA	NA	NA	NA	NA	NA	NA
B2_ALL_leave_23andme	3:45823240:T:C	rs10490770	2.495e-61	0.48679	0.029461	ENSG00000163817.15	SLC6A20	NA	GTEx_v8_ge_Pituitary	237	3:45793584:G:A	rs9852457	8.50036e-05	0.563506	0.140407	0.336382	2729	4.79739e-55	0.726195	1.59281e-55	0.241043	0.0327623	0.0259449
B2_ALL_leave_23andme	3:45823240:T:C	rs10490770	2.495e-61	0.48679	0.029461	ENSG00000163818.16	LZTFL1	NA	GTEx_v8_ge_Pituitary	237	3:45830418:C:T	rs3774643	0.000397763	-0.21934	0.0608705	0.0167994	NA	NA	NA	NA	NA	NA	NA
B2_ALL_leave_23andme	3:45823240:T:C	rs10490770	2.495e-61	0.48679	0.029461	ENSG00000173585.15	CCR9	NA	GTEx_v8_ge_Pituitary	237	3:45561161:G:A	rs17078032	0.00698183	-0.255813	0.0938307	0.440801	NA	NA	NA	NA	NA	NA	NA
B2_ALL_leave_23andme	3:45823240:T:C	rs10490770	2.495e-61	0.48679	0.029461	ENSG00000163820.14	FYCO1	NA	GTEx_v8_ge_Pituitary	237	3:45965804:C:T	rs62242789	3.96029e-09	-0.413872	0.0671571	0.246051	2729	3.50443e-56	0.0530475	6.23841e-55	0.94432	0.00263263	0.0331965
B2_ALL_leave_23andme	3:45823240:T:C	rs10490770	2.495e-61	0.48679	0.029461	ENSG00000172215.5	CXCR6	NA	GTEx_v8_ge_Pituitary	237	3:45741174:C:T	rs80331373	0.00113504	0.418492	0.126691	0.0157731	NA	NA	NA	NA	NA	NA	NA
B2_ALL_leave_23andme	NA	NA	NA	NA	NA	ENSG00000173578.7	XCR1	NA	GTEx_v8_ge_Pituitary	NA	NA	NA	NA	NA	NA	NA	NA	NA	NA	NA	NA	NA	NA
B2_ALL_leave_23andme	3:45823240:T:C	rs10490770	2.495e-61	0.48679	0.029461	ENSG00000144791.9	LIMD1	NA	GTEx_v8_ge_Prostate	221	3:45648730:C:T	rs11710266	3.99126e-19	0.753595	0.0750844	0.0769632	2729	7.16275e-67	1.08425e-12	6.60621e-55	1	7.66181e-14	0.0140902
B2_ALL_leave_23andme	3:45823240:T:C	rs10490770	2.495e-61	0.48679	0.029461	ENSG00000211456.10	SACM1L	NA	GTEx_v8_ge_Prostate	221	3:45540467:C:G	rs17077990	0.00329756	0.115198	0.0386812	0.657086	NA	NA	NA	NA	NA	NA	NA
B2_ALL_leave_23andme	3:45823240:T:C	rs10490770	2.495e-61	0.48679	0.029461	ENSG00000163817.15	SLC6A20	NA	GTEx_v8_ge_Prostate	221	3:45361206:A:G	rs67704961	0.00124549	-0.304428	0.0928156	0.288574	NA	NA	NA	NA	NA	NA	NA
B2_ALL_leave_23andme	3:45823240:T:C	rs10490770	2.495e-61	0.48679	0.029461	ENSG00000163818.16	LZTFL1	NA	GTEx_v8_ge_Prostate	221	3:45428839:G:A	NA	0.00945309	0.136606	0.0520754	0.0381889	NA	NA	NA	NA	NA	NA	NA
B2_ALL_leave_23andme	3:45823240:T:C	rs10490770	2.495e-61	0.48679	0.029461	ENSG00000173585.15	CCR9	NA	GTEx_v8_ge_Prostate	221	3:45507587:C:T	rs75641141	0.011681	0.439848	0.172658	0.488983	NA	NA	NA	NA	NA	NA	NA
B2_ALL_leave_23andme	3:45823240:T:C	rs10490770	2.495e-61	0.48679	0.029461	ENSG00000163820.14	FYCO1	NA	GTEx_v8_ge_Prostate	221	3:45926833:G:A	rs7631809	1.29902e-06	-0.206245	0.0411824	0.973103	2729	1.17427e-55	0.177752	5.38503e-55	0.815132	0.00711571	0.00670567
B2_ALL_leave_23andme	3:45823240:T:C	rs10490770	2.495e-61	0.48679	0.029461	ENSG00000172215.5	CXCR6	NA	GTEx_v8_ge_Prostate	221	3:45438632:A:G	rs13058885	0.000111085	0.265059	0.0670733	0.4393	NA	NA	NA	NA	NA	NA	NA
B2_ALL_leave_23andme	NA	NA	NA	NA	NA	ENSG00000173578.7	XCR1	NA	GTEx_v8_ge_Prostate	NA	NA	NA	NA	NA	NA	NA	NA	NA	NA	NA	NA	NA	NA
B2_ALL_leave_23andme	3:45823240:T:C	rs10490770	2.495e-61	0.48679	0.029461	ENSG00000144791.9	LIMD1	NA	GTEx_v8_ge_Skin_Not_Sun_Exposed_Suprapubic	517	3:45641193:G:A	rs36002900	4.58596e-39	0.55051	0.0381242	0.41836	2729	2.85747e-90	4.32543e-36	6.60621e-55	1	1.64815e-37	0.0198934
B2_ALL_leave_23andme	3:45823240:T:C	rs10490770	2.495e-61	0.48679	0.029461	ENSG00000211456.10	SACM1L	NA	GTEx_v8_ge_Skin_Not_Sun_Exposed_Suprapubic	517	3:45707140:A:G	NA	2.16183e-18	0.190452	0.0208322	0.508029	2729	5.71252e-68	8.6472e-14	6.60621e-55	1	3.08043e-15	2.98209e-15
B2_ALL_leave_23andme	3:45823240:T:C	rs10490770	2.495e-61	0.48679	0.029461	ENSG00000163817.15	SLC6A20	NA	GTEx_v8_ge_Skin_Not_Sun_Exposed_Suprapubic	517	3:45796521:G:T	rs2271616	1.92519e-05	0.346986	0.0803232	0.0190033	2729	4.47536e-55	0.677448	1.35384e-55	0.2047	0.117853	0.10127
B2_ALL_leave_23andme	3:45823240:T:C	rs10490770	2.495e-61	0.48679	0.029461	ENSG00000163818.16	LZTFL1	NA	GTEx_v8_ge_Skin_Not_Sun_Exposed_Suprapubic	517	3:45810913:G:A	NA	0.000619407	-0.124756	0.0361876	0.0837065	NA	NA	NA	NA	NA	NA	NA
B2_ALL_leave_23andme	3:45823240:T:C	rs10490770	2.495e-61	0.48679	0.029461	ENSG00000173585.15	CCR9	NA	GTEx_v8_ge_Skin_Not_Sun_Exposed_Suprapubic	517	3:45921260:T:C	NA	0.000885349	-0.205164	0.0612945	0.598025	NA	NA	NA	NA	NA	NA	NA
B2_ALL_leave_23andme	3:45823240:T:C	rs10490770	2.495e-61	0.48679	0.029461	ENSG00000163820.14	FYCO1	NA	GTEx_v8_ge_Skin_Not_Sun_Exposed_Suprapubic	517	3:45914618:C:T	NA	1.36298e-18	-0.257166	0.027949	0.226166	2729	1.93599e-66	2.93057e-12	6.60621e-55	1	1.42706e-13	9.64868e-07
B2_ALL_leave_23andme	3:45823240:T:C	rs10490770	2.495e-61	0.48679	0.029461	ENSG00000172215.5	CXCR6	NA	GTEx_v8_ge_Skin_Not_Sun_Exposed_Suprapubic	517	3:45813680:T:C	rs4683143	0.000213098	0.12114	0.0324455	0.00141812	NA	NA	NA	NA	NA	NA	NA
B2_ALL_leave_23andme	3:45823240:T:C	rs10490770	2.495e-61	0.48679	0.029461	ENSG00000173578.7	XCR1	NA	GTEx_v8_ge_Skin_Not_Sun_Exposed_Suprapubic	517	3:46017647:T:G	rs6764042	6.55869e-22	-0.310293	0.0305807	0.0235269	2729	1.3795e-70	2.08819e-16	6.60621e-55	1	3.18e-17	0.0276991
B2_ALL_leave_23andme	3:45823240:T:C	rs10490770	2.495e-61	0.48679	0.029461	ENSG00000144791.9	LIMD1	NA	GTEx_v8_ge_Skin_Sun_Exposed_Lower_leg	605	3:45669875:T:C	rs2673023	1.9597e-50	-0.627813	0.0377189	0.148341	2729	8.2351e-104	1.24657e-49	6.60621e-55	1	7.19712e-51	0.0174905
B2_ALL_leave_23andme	3:45823240:T:C	rs10490770	2.495e-61	0.48679	0.029461	ENSG00000211456.10	SACM1L	NA	GTEx_v8_ge_Skin_Sun_Exposed_Lower_leg	605	3:45712173:C:G	NA	1.08015e-24	0.242355	0.0224608	0.00840948	2729	4.99859e-73	7.5665e-19	6.60621e-55	1	2.14084e-19	0.161647
B2_ALL_leave_23andme	3:45823240:T:C	rs10490770	2.495e-61	0.48679	0.029461	ENSG00000163817.15	SLC6A20	NA	GTEx_v8_ge_Skin_Sun_Exposed_Lower_leg	605	3:45796394:G:C	rs2271615	9.5307e-06	0.321359	0.0718835	0.0913344	2729	4.1283e-55	0.624913	2.17087e-55	0.328517	0.0465703	0.039938
B2_ALL_leave_23andme	3:45823240:T:C	rs10490770	2.495e-61	0.48679	0.029461	ENSG00000163818.16	LZTFL1	NA	GTEx_v8_ge_Skin_Sun_Exposed_Lower_leg	605	3:45963986:G:A	rs1545985	1.77805e-05	-0.121105	0.0279668	0.0831607	2729	3.70591e-55	0.560974	2.60719e-55	0.394569	0.0444573	0.0395949
B2_ALL_leave_23andme	3:45823240:T:C	rs10490770	2.495e-61	0.48679	0.029461	ENSG00000173585.15	CCR9	NA	GTEx_v8_ge_Skin_Sun_Exposed_Lower_leg	605	3:45996955:G:A	rs13084541	7.95136e-05	-0.220588	0.0554711	0.933993	NA	NA	NA	NA	NA	NA	NA
B2_ALL_leave_23andme	3:45823240:T:C	rs10490770	2.495e-61	0.48679	0.029461	ENSG00000163820.14	FYCO1	NA	GTEx_v8_ge_Skin_Sun_Exposed_Lower_leg	605	3:45960157:G:C	NA	2.19098e-17	-0.250368	0.0285126	0.528229	2729	2.18118e-65	3.30172e-11	6.60621e-55	1	1.11148e-12	0.037671
B2_ALL_leave_23andme	3:45823240:T:C	rs10490770	2.495e-61	0.48679	0.029461	ENSG00000172215.5	CXCR6	NA	GTEx_v8_ge_Skin_Sun_Exposed_Lower_leg	605	3:45963986:G:A	rs1545985	0.000106246	0.140483	0.0359745	0.00618455	NA	NA	NA	NA	NA	NA	NA
B2_ALL_leave_23andme	3:45823240:T:C	rs10490770	2.495e-61	0.48679	0.029461	ENSG00000173578.7	XCR1	NA	GTEx_v8_ge_Skin_Sun_Exposed_Lower_leg	605	3:46089476:C:CT	rs113599748	9.35416e-05	0.359994	0.0914467	0.180371	NA	NA	NA	NA	NA	NA	NA
B2_ALL_leave_23andme	3:45823240:T:C	rs10490770	2.495e-61	0.48679	0.029461	ENSG00000144791.9	LIMD1	NA	GTEx_v8_ge_Small_Intestine_Terminal_Ileum	174	3:45641871:G:A	rs62242182	1.70689e-23	0.581148	0.0476278	0.797684	2729	1.03092e-75	1.56054e-21	6.60621e-55	1	6.26577e-23	4.77706e-23
B2_ALL_leave_23andme	3:45823240:T:C	rs10490770	2.495e-61	0.48679	0.029461	ENSG00000211456.10	SACM1L	NA	GTEx_v8_ge_Small_Intestine_Terminal_Ileum	174	3:45705588:C:T	rs6777727	3.31421e-07	0.389775	0.0725298	0.158747	2729	8.49263e-56	0.128555	5.70819e-55	0.86405	0.0073945	0.00718088
B2_ALL_leave_23andme	3:45823240:T:C	rs10490770	2.495e-61	0.48679	0.029461	ENSG00000163817.15	SLC6A20	NA	GTEx_v8_ge_Small_Intestine_Terminal_Ileum	174	3:45661221:G:A	rs78564990	0.0194051	-0.259497	0.109669	0.932533	NA	NA	NA	NA	NA	NA	NA
B2_ALL_leave_23andme	3:45823240:T:C	rs10490770	2.495e-61	0.48679	0.029461	ENSG00000163818.16	LZTFL1	NA	GTEx_v8_ge_Small_Intestine_Terminal_Ileum	174	3:45346664:G:T	rs111826348	0.000941466	-0.648228	0.191633	0.655004	NA	NA	NA	NA	NA	NA	NA
B2_ALL_leave_23andme	3:45823240:T:C	rs10490770	2.495e-61	0.48679	0.029461	ENSG00000173585.15	CCR9	NA	GTEx_v8_ge_Small_Intestine_Terminal_Ileum	174	3:46044653:G:A	rs114289482	6.00153e-05	-0.383754	0.0925939	0.220014	NA	NA	NA	NA	NA	NA	NA
B2_ALL_leave_23andme	3:45823240:T:C	rs10490770	2.495e-61	0.48679	0.029461	ENSG00000163820.14	FYCO1	NA	GTEx_v8_ge_Small_Intestine_Terminal_Ileum	174	3:45800446:C:T	rs35896106	0.00482799	-0.203741	0.0710877	0.117659	NA	NA	NA	NA	NA	NA	NA
B2_ALL_leave_23andme	3:45823240:T:C	rs10490770	2.495e-61	0.48679	0.029461	ENSG00000172215.5	CXCR6	NA	GTEx_v8_ge_Small_Intestine_Terminal_Ileum	174	3:45991906:C:A	rs79174309	0.00202647	0.685871	0.217873	0.840063	NA	NA	NA	NA	NA	NA	NA
B2_ALL_leave_23andme	3:45823240:T:C	rs10490770	2.495e-61	0.48679	0.029461	ENSG00000173578.7	XCR1	NA	GTEx_v8_ge_Small_Intestine_Terminal_Ileum	174	3:45983179:T:C	rs931704	6.77048e-07	-0.275015	0.0527246	0.0285731	2729	3.85192e-56	0.0583076	6.1823e-55	0.93582	0.00587211	0.00570675
B2_ALL_leave_23andme	3:45823240:T:C	rs10490770	2.495e-61	0.48679	0.029461	ENSG00000144791.9	LIMD1	NA	GTEx_v8_ge_Spleen	227	3:45669875:T:C	rs2673023	1.79546e-30	-0.916252	0.066171	0.0435551	2729	6.04181e-83	9.14567e-29	6.60621e-55	1	7.8394e-30	0.000577061
B2_ALL_leave_23andme	3:45823240:T:C	rs10490770	2.495e-61	0.48679	0.029461	ENSG00000211456.10	SACM1L	NA	GTEx_v8_ge_Spleen	227	3:45764574:C:T	rs9857669	0.000777805	-0.172368	0.0504496	0.710636	NA	NA	NA	NA	NA	NA	NA
B2_ALL_leave_23andme	3:45823240:T:C	rs10490770	2.495e-61	0.48679	0.029461	ENSG00000163817.15	SLC6A20	NA	GTEx_v8_ge_Spleen	227	3:46064909:T:C	rs7633782	0.00134372	0.344391	0.105787	0.0811777	NA	NA	NA	NA	NA	NA	NA
B2_ALL_leave_23andme	3:45823240:T:C	rs10490770	2.495e-61	0.48679	0.029461	ENSG00000163818.16	LZTFL1	NA	GTEx_v8_ge_Spleen	227	3:46237156:T:G	rs6793850	0.00469022	0.170429	0.0595498	0.889159	NA	NA	NA	NA	NA	NA	NA
B2_ALL_leave_23andme	3:45823240:T:C	rs10490770	2.495e-61	0.48679	0.029461	ENSG00000173585.15	CCR9	NA	GTEx_v8_ge_Spleen	227	3:45982550:C:T	rs75817942	0.000407386	0.576523	0.160141	0.567507	NA	NA	NA	NA	NA	NA	NA
B2_ALL_leave_23andme	3:45823240:T:C	rs10490770	2.495e-61	0.48679	0.029461	ENSG00000163820.14	FYCO1	NA	GTEx_v8_ge_Spleen	227	3:45962815:C:T	rs4683157	1.63457e-06	-0.203403	0.0410738	0.260745	2729	8.28626e-56	0.125431	5.7362e-55	0.868292	0.00627653	0.0248352
B2_ALL_leave_23andme	3:45823240:T:C	rs10490770	2.495e-61	0.48679	0.029461	ENSG00000172215.5	CXCR6	NA	GTEx_v8_ge_Spleen	227	3:45661221:G:A	rs78564990	0.000822804	0.591027	0.173815	0.540257	NA	NA	NA	NA	NA	NA	NA
B2_ALL_leave_23andme	3:45823240:T:C	rs10490770	2.495e-61	0.48679	0.029461	ENSG00000173578.7	XCR1	NA	GTEx_v8_ge_Spleen	227	3:45895372:G:A	rs78426777	0.000818275	0.560262	0.164689	0.814772	NA	NA	NA	NA	NA	NA	NA
B2_ALL_leave_23andme	3:45823240:T:C	rs10490770	2.495e-61	0.48679	0.029461	ENSG00000144791.9	LIMD1	NA	GTEx_v8_ge_Stomach	324	3:45669875:T:C	rs2673023	1.77742e-31	-0.700908	0.0525692	0.100378	2729	2.08892e-82	3.16206e-28	6.60621e-55	1	2.15282e-29	0.0278345
B2_ALL_leave_23andme	3:45823240:T:C	rs10490770	2.495e-61	0.48679	0.029461	ENSG00000211456.10	SACM1L	NA	GTEx_v8_ge_Stomach	324	3:45669877:C:G	rs4683137	0.000896393	0.09946	0.0296128	0.0785497	NA	NA	NA	NA	NA	NA	NA
B2_ALL_leave_23andme	3:45823240:T:C	rs10490770	2.495e-61	0.48679	0.029461	ENSG00000163817.15	SLC6A20	NA	GTEx_v8_ge_Stomach	324	3:45796521:G:T	rs2271616	0.000234537	0.259608	0.0696211	0.391385	NA	NA	NA	NA	NA	NA	NA
B2_ALL_leave_23andme	3:45823240:T:C	rs10490770	2.495e-61	0.48679	0.029461	ENSG00000163818.16	LZTFL1	NA	GTEx_v8_ge_Stomach	324	3:45567216:G:A	rs76816	0.00125976	0.114486	0.035124	0.375835	NA	NA	NA	NA	NA	NA	NA
B2_ALL_leave_23andme	3:45823240:T:C	rs10490770	2.495e-61	0.48679	0.029461	ENSG00000173585.15	CCR9	NA	GTEx_v8_ge_Stomach	324	3:46261693:A:G	NA	0.000496793	-0.330311	0.0936936	0.627563	NA	NA	NA	NA	NA	NA	NA
B2_ALL_leave_23andme	3:45823240:T:C	rs10490770	2.495e-61	0.48679	0.029461	ENSG00000163820.14	FYCO1	NA	GTEx_v8_ge_Stomach	324	3:46005106:C:T	rs4547739	3.5919e-06	-0.327077	0.0691165	0.485588	2729	3.59471e-55	0.544141	2.86168e-55	0.433135	0.0227235	0.0198514
B2_ALL_leave_23andme	3:45823240:T:C	rs10490770	2.495e-61	0.48679	0.029461	ENSG00000172215.5	CXCR6	NA	GTEx_v8_ge_Stomach	324	3:46153146:C:T	NA	0.00137814	0.128394	0.0397146	0.340296	NA	NA	NA	NA	NA	NA	NA
B2_ALL_leave_23andme	3:45823240:T:C	rs10490770	2.495e-61	0.48679	0.029461	ENSG00000173578.7	XCR1	NA	GTEx_v8_ge_Stomach	324	3:45530765:A:G	NA	0.000324276	-0.201462	0.0553138	0.373352	NA	NA	NA	NA	NA	NA	NA
B2_ALL_leave_23andme	3:45823240:T:C	rs10490770	2.495e-61	0.48679	0.029461	ENSG00000144791.9	LIMD1	NA	GTEx_v8_ge_Testis	322	3:45648730:C:T	rs11710266	6.96762e-20	0.309336	0.0312481	0.494779	2729	1.91995e-67	2.90628e-13	6.60621e-55	1	1.14314e-14	4.34645e-06
B2_ALL_leave_23andme	3:45823240:T:C	rs10490770	2.495e-61	0.48679	0.029461	ENSG00000211456.10	SACM1L	NA	GTEx_v8_ge_Testis	322	3:45692219:G:A	rs9876474	1.72987e-08	0.121737	0.0209359	0.814865	2729	4.73286e-58	0.000716426	6.60131e-55	0.999258	2.52823e-05	2.44665e-05
B2_ALL_leave_23andme	3:45823240:T:C	rs10490770	2.495e-61	0.48679	0.029461	ENSG00000163817.15	SLC6A20	NA	GTEx_v8_ge_Testis	322	3:45788070:G:A	rs57126329	0.000659814	-0.303012	0.0879222	0.0240201	NA	NA	NA	NA	NA	NA	NA
B2_ALL_leave_23andme	3:45823240:T:C	rs10490770	2.495e-61	0.48679	0.029461	ENSG00000163818.16	LZTFL1	NA	GTEx_v8_ge_Testis	322	3:45858877:G:A	NA	6.25764e-05	0.058614	0.01441	0.000100317	2729	1.76483e-55	0.267148	1.06702e-55	0.160374	0.572479	0.53124
B2_ALL_leave_23andme	3:45823240:T:C	rs10490770	2.495e-61	0.48679	0.029461	ENSG00000173585.15	CCR9	NA	GTEx_v8_ge_Testis	322	3:45914568:C:T	rs4683148	5.2526e-05	-0.293932	0.071503	0.0981072	2729	3.44357e-55	0.521264	2.91459e-55	0.441115	0.0376214	0.0328004
B2_ALL_leave_23andme	3:45823240:T:C	rs10490770	2.495e-61	0.48679	0.029461	ENSG00000163820.14	FYCO1	NA	GTEx_v8_ge_Testis	322	3:45921260:T:C	NA	0.000135836	-0.0952775	0.0246071	0.40491	NA	NA	NA	NA	NA	NA	NA
B2_ALL_leave_23andme	3:45823240:T:C	rs10490770	2.495e-61	0.48679	0.029461	ENSG00000172215.5	CXCR6	NA	GTEx_v8_ge_Testis	322	3:46030537:A:T	rs76356863	5.87323e-05	-0.842069	0.206224	0.898372	NA	NA	NA	NA	NA	NA	NA
B2_ALL_leave_23andme	3:45823240:T:C	rs10490770	2.495e-61	0.48679	0.029461	ENSG00000173578.7	XCR1	NA	GTEx_v8_ge_Testis	322	3:46027727:A:G	rs2371	5.20529e-19	-0.698815	0.0726219	0.0133144	2729	6.89075e-67	1.04307e-12	6.60621e-55	1	1.8278e-13	1.63985e-13
B2_ALL_leave_23andme	3:45823240:T:C	rs10490770	2.495e-61	0.48679	0.029461	ENSG00000144791.9	LIMD1	NA	GTEx_v8_ge_Thyroid	574	3:45669875:T:C	rs2673023	3.5515e-72	-0.754172	0.0354395	0.408804	2729	1.93099e-139	2.92299e-85	6.60621e-55	1	4.31776e-57	0.0176403
B2_ALL_leave_23andme	3:45823240:T:C	rs10490770	2.495e-61	0.48679	0.029461	ENSG00000211456.10	SACM1L	NA	GTEx_v8_ge_Thyroid	574	3:45724216:C:T	rs2742452	6.42006e-60	-0.363785	0.0193976	0.686021	2729	3.26171e-120	4.93735e-66	6.60621e-55	1	5.65636e-57	7.1282e-07
B2_ALL_leave_23andme	3:45823240:T:C	rs10490770	2.495e-61	0.48679	0.029461	ENSG00000163817.15	SLC6A20	NA	GTEx_v8_ge_Thyroid	574	3:45762899:C:T	rs2191027	0.000552438	0.212226	0.0610506	0.327621	NA	NA	NA	NA	NA	NA	NA
B2_ALL_leave_23andme	3:45823240:T:C	rs10490770	2.495e-61	0.48679	0.029461	ENSG00000163818.16	LZTFL1	NA	GTEx_v8_ge_Thyroid	574	3:45890915:G:A	rs71325091	0.0024157	0.112615	0.0369333	0.0509277	NA	NA	NA	NA	NA	NA	NA
B2_ALL_leave_23andme	3:45823240:T:C	rs10490770	2.495e-61	0.48679	0.029461	ENSG00000173585.15	CCR9	NA	GTEx_v8_ge_Thyroid	574	3:46051301:C:A	rs4683170	1.43346e-06	-0.278554	0.0570942	0.269701	2729	3.58733e-56	0.0543024	6.2313e-55	0.943245	0.00245302	0.00242282
B2_ALL_leave_23andme	3:45823240:T:C	rs10490770	2.495e-61	0.48679	0.029461	ENSG00000163820.14	FYCO1	NA	GTEx_v8_ge_Thyroid	574	3:45921260:T:C	NA	3.14041e-28	-0.36709	0.0313163	0.000363964	2729	1.3438e-76	2.03415e-22	6.60621e-55	1	3.43644e-22	0.0201325
B2_ALL_leave_23andme	3:45823240:T:C	rs10490770	2.495e-61	0.48679	0.029461	ENSG00000172215.5	CXCR6	NA	GTEx_v8_ge_Thyroid	574	3:45822764:T:C	rs4683144	0.000492643	0.160426	0.0457369	0.411943	NA	NA	NA	NA	NA	NA	NA
B2_ALL_leave_23andme	3:45823240:T:C	rs10490770	2.495e-61	0.48679	0.029461	ENSG00000173578.7	XCR1	NA	GTEx_v8_ge_Thyroid	574	3:46088605:C:T	rs4683178	5.85457e-06	-0.193976	0.0423488	0.46335	2729	7.76064e-56	0.117475	5.80213e-55	0.878276	0.00424913	0.00412769
B2_ALL_leave_23andme	3:45823240:T:C	rs10490770	2.495e-61	0.48679	0.029461	ENSG00000144791.9	LIMD1	NA	GTEx_v8_ge_Uterus	129	3:45669875:T:C	rs2673023	6.42083e-17	-0.91076	0.090993	0.062913	2729	9.9868e-66	1.51173e-11	6.60621e-55	1	1.0251e-12	0.0300811
B2_ALL_leave_23andme	3:45823240:T:C	rs10490770	2.495e-61	0.48679	0.029461	ENSG00000211456.10	SACM1L	NA	GTEx_v8_ge_Uterus	129	3:45683118:C:T	rs2742412	0.0024355	-0.214412	0.0690055	0.666998	NA	NA	NA	NA	NA	NA	NA
B2_ALL_leave_23andme	3:45823240:T:C	rs10490770	2.495e-61	0.48679	0.029461	ENSG00000163817.15	SLC6A20	NA	GTEx_v8_ge_Uterus	129	3:45330209:A:C	rs2372949	0.00311092	-0.259401	0.0856868	0.135327	NA	NA	NA	NA	NA	NA	NA
B2_ALL_leave_23andme	3:45823240:T:C	rs10490770	2.495e-61	0.48679	0.029461	ENSG00000163818.16	LZTFL1	NA	GTEx_v8_ge_Uterus	129	3:46210979:C:T	rs140165151	0.0052863	1.13136	0.397098	0.275538	NA	NA	NA	NA	NA	NA	NA
B2_ALL_leave_23andme	3:45823240:T:C	rs10490770	2.495e-61	0.48679	0.029461	ENSG00000173585.15	CCR9	NA	GTEx_v8_ge_Uterus	129	3:45897447:G:A	rs2236938	0.00157327	-0.530432	0.163392	0.274433	NA	NA	NA	NA	NA	NA	NA
B2_ALL_leave_23andme	3:45823240:T:C	rs10490770	2.495e-61	0.48679	0.029461	ENSG00000163820.14	FYCO1	NA	GTEx_v8_ge_Uterus	129	3:45434548:A:G	rs9825179	0.00117107	0.504273	0.151063	0.563867	2729	5.02715e-55	0.760974	1.35327e-55	0.204779	0.0342469	0.0280049
B2_ALL_leave_23andme	3:45823240:T:C	rs10490770	2.495e-61	0.48679	0.029461	ENSG00000172215.5	CXCR6	NA	GTEx_v8_ge_Uterus	129	3:46100012:A:C	rs12639314	0.002886	-0.415145	0.136026	0.0491332	NA	NA	NA	NA	NA	NA	NA
B2_ALL_leave_23andme	3:45823240:T:C	rs10490770	2.495e-61	0.48679	0.029461	ENSG00000173578.7	XCR1	NA	GTEx_v8_ge_Uterus	129	3:45570965:T:C	rs197945	0.000119117	-0.406243	0.10158	0.868631	NA	NA	NA	NA	NA	NA	NA
B2_ALL_leave_23andme	3:45823240:T:C	rs10490770	2.495e-61	0.48679	0.029461	ENSG00000144791.9	LIMD1	NA	GTEx_v8_ge_Vagina	141	3:45669875:T:C	rs2673023	3.14977e-12	-0.85357	0.109592	0.122702	2729	1.55155e-59	2.34862e-05	6.60604e-55	0.999975	1.40703e-06	0.0281513
B2_ALL_leave_23andme	3:45823240:T:C	rs10490770	2.495e-61	0.48679	0.029461	ENSG00000211456.10	SACM1L	NA	GTEx_v8_ge_Vagina	141	3:45324011:C:T	rs55885559	0.000706793	-1.23747	0.355574	0.505923	NA	NA	NA	NA	NA	NA	NA
B2_ALL_leave_23andme	3:45823240:T:C	rs10490770	2.495e-61	0.48679	0.029461	ENSG00000163817.15	SLC6A20	NA	GTEx_v8_ge_Vagina	141	3:45516826:C:T	NA	0.00306757	-1.10024	0.363782	0.880394	NA	NA	NA	NA	NA	NA	NA
B2_ALL_leave_23andme	3:45823240:T:C	rs10490770	2.495e-61	0.48679	0.029461	ENSG00000163818.16	LZTFL1	NA	GTEx_v8_ge_Vagina	141	3:45385100:A:G	rs11929147	0.00864008	0.21857	0.0818189	0.425886	NA	NA	NA	NA	NA	NA	NA
B2_ALL_leave_23andme	3:45823240:T:C	rs10490770	2.495e-61	0.48679	0.029461	ENSG00000173585.15	CCR9	NA	GTEx_v8_ge_Vagina	141	3:45637489:C:T	rs60729476	0.000369227	1.1032	0.300682	0.384903	NA	NA	NA	NA	NA	NA	NA
B2_ALL_leave_23andme	3:45823240:T:C	rs10490770	2.495e-61	0.48679	0.029461	ENSG00000163820.14	FYCO1	NA	GTEx_v8_ge_Vagina	141	3:46126822:C:T	rs1602580	0.000205319	-0.297522	0.0775992	0.222858	NA	NA	NA	NA	NA	NA	NA
B2_ALL_leave_23andme	3:45823240:T:C	rs10490770	2.495e-61	0.48679	0.029461	ENSG00000172215.5	CXCR6	NA	GTEx_v8_ge_Vagina	141	3:46058484:G:A	rs6773666	0.00418324	-0.557575	0.190829	0.750984	NA	NA	NA	NA	NA	NA	NA
B2_ALL_leave_23andme	3:45823240:T:C	rs10490770	2.495e-61	0.48679	0.029461	ENSG00000173578.7	XCR1	NA	GTEx_v8_ge_Vagina	141	3:45405525:A:G	rs864391	0.00642631	-0.262176	0.0944594	0.614703	NA	NA	NA	NA	NA	NA	NA
B2_ALL_leave_23andme	3:45823240:T:C	rs10490770	2.495e-61	0.48679	0.029461	ENSG00000144791.9	LIMD1	NA	GTEx_v8_ge_Whole_Blood	670	3:45647981:T:G	NA	1.7288e-20	0.216465	0.0224897	0.908387	2729	2.17164e-68	3.28727e-14	6.60621e-55	1	9.52664e-16	9.37105e-16
B2_ALL_leave_23andme	3:45823240:T:C	rs10490770	2.495e-61	0.48679	0.029461	ENSG00000211456.10	SACM1L	NA	GTEx_v8_ge_Whole_Blood	670	3:45682398:C:G	rs9851400	9.00344e-14	-0.0996858	0.013058	0.380027	2729	5.8375e-62	8.83639e-08	6.60621e-55	1	3.33402e-09	0.0284869
B2_ALL_leave_23andme	NA	NA	NA	NA	NA	ENSG00000163817.15	SLC6A20	NA	GTEx_v8_ge_Whole_Blood	NA	NA	NA	NA	NA	NA	NA	NA	NA	NA	NA	NA	NA	NA
B2_ALL_leave_23andme	3:45823240:T:C	rs10490770	2.495e-61	0.48679	0.029461	ENSG00000163818.16	LZTFL1	NA	GTEx_v8_ge_Whole_Blood	670	3:45881199:G:T	NA	1.30725e-06	0.240895	0.04928	0.973258	2729	2.25301e-55	0.341045	4.28846e-55	0.649137	0.00981801	0.00864983
B2_ALL_leave_23andme	3:45823240:T:C	rs10490770	2.495e-61	0.48679	0.029461	ENSG00000173585.15	CCR9	NA	GTEx_v8_ge_Whole_Blood	670	3:45923894:G:A	rs2248228	6.65248e-06	-0.210719	0.0463649	0.000162884	2729	5.12652e-56	0.0776015	4.27023e-55	0.645844	0.276554	0.266811
B2_ALL_leave_23andme	3:45823240:T:C	rs10490770	2.495e-61	0.48679	0.029461	ENSG00000163820.14	FYCO1	NA	GTEx_v8_ge_Whole_Blood	670	3:45995913:C:T	rs2276856	1.14818e-06	-0.272904	0.0555268	0.390673	NA	NA	NA	NA	NA	NA	NA
B2_ALL_leave_23andme	3:45823240:T:C	rs10490770	2.495e-61	0.48679	0.029461	ENSG00000172215.5	CXCR6	NA	GTEx_v8_ge_Whole_Blood	670	3:46053644:A:G	rs60643519	5.76567e-07	0.185709	0.0367482	0.483906	2729	3.20708e-56	0.0485465	6.27461e-55	0.949801	0.001652	0.00162082
B2_ALL_leave_23andme	3:45823240:T:C	rs10490770	2.495e-61	0.48679	0.029461	ENSG00000173578.7	XCR1	NA	GTEx_v8_ge_Whole_Blood	670	3:46217411:T:C	rs2201150	2.54772e-10	0.242467	0.0376871	0.320796	2729	6.07935e-59	9.20248e-05	6.60557e-55	0.999904	3.65179e-06	0.000243024

## Sheet: S2
Table S2. Summary of colocalization analysis of hospitalized COVID-19 GWAS and cis-eQTLs with JLIM.
userIdxBP	actualIdxBP	STAT	pvalue	usedSNPsNo	startBP	endBP	sectrSampleSize	sectrGeneName	sectrIdxSNPAssocPvalue	sectrMinAssocPvalue	executedPerm	desc	gwas_data	eqtl_data	eqtl_gene_name	log10_pval
45823240	45848429	-6.71829	0.9737	257	45723640	45922676	84	ENSG00000144791	0.0823073	5.25173e-05	10000	executed	B2_ALL_eur_leave_23andme	Alasoo_2018_ge_macrophage_IFNg	LIMD1	-0.0115748
45823240	45848429	-6.34839	0.9639	255	45723640	45922676	84	ENSG00000211456	0.983837	0.000364749	10000	executed	B2_ALL_eur_leave_23andme	Alasoo_2018_ge_macrophage_IFNg	SACM1L	-0.015968
45823240	45848429	-3.54328	0.6857	230	45723640	45922897	84	ENSG00000163818	0.673766	0.00711977	10000	executed	B2_ALL_eur_leave_23andme	Alasoo_2018_ge_macrophage_IFNg	LZTFL1	-0.163866
45823240	45848429	-3.02258	0.5559	244	45723640	45922676	84	ENSG00000163820	0.379212	0.0088253	10000	executed	B2_ALL_eur_leave_23andme	Alasoo_2018_ge_macrophage_IFNg	FYCO1	-0.255003
45823240	45848429	-5.02376	0.9014	257	45723640	45922676	84	ENSG00000144791	0.662538	0.0013777	10000	executed	B2_ALL_eur_leave_23andme	Alasoo_2018_ge_macrophage_IFNg+Salmonella	LIMD1	-0.0450824
45823240	45848429	-9.36134	0.995	261	45723640	45922676	84	ENSG00000211456	0.679526	1.37987e-05	10000	executed	B2_ALL_eur_leave_23andme	Alasoo_2018_ge_macrophage_IFNg+Salmonella	SACM1L	-0.00217692
45823240	45848429	-1.76372	0.1663	238	45723640	45922676	84	ENSG00000163818	0.244399	0.0263771	10000	executed	B2_ALL_eur_leave_23andme	Alasoo_2018_ge_macrophage_IFNg+Salmonella	LZTFL1	-0.779108
45823240	45848429	-4.68495	0.8705	226	45723640	45922676	84	ENSG00000163820	0.602833	0.00187962	10000	executed	B2_ALL_eur_leave_23andme	Alasoo_2018_ge_macrophage_IFNg+Salmonella	FYCO1	-0.0602312
45823240	45848429	-2.27391	0.3137	229	45723640	45922897	84	ENSG00000144791	0.165517	0.0101979	10000	executed	B2_ALL_eur_leave_23andme	Alasoo_2018_ge_macrophage_naive	LIMD1	-0.503485
45823240	45848429	-6.34565	0.9653	241	45723640	45922676	84	ENSG00000211456	0.483081	0.000281878	10000	executed	B2_ALL_eur_leave_23andme	Alasoo_2018_ge_macrophage_naive	SACM1L	-0.0153377
45823240	45848429	-2.91051	0.5173	229	45723640	45922897	84	ENSG00000163818	0.849806	0.0155483	10000	executed	B2_ALL_eur_leave_23andme	Alasoo_2018_ge_macrophage_naive	LZTFL1	-0.286258
45823240	45848429	-3.53029	0.6812	246	45723640	45922676	84	ENSG00000163820	0.439351	0.00539817	10000	executed	B2_ALL_eur_leave_23andme	Alasoo_2018_ge_macrophage_naive	FYCO1	-0.166725
45823240	45848429	-3.28726	0.6229	224	45723640	45922676	84	ENSG00000144791	0.979329	0.0103424	10000	executed	B2_ALL_eur_leave_23andme	Alasoo_2018_ge_macrophage_Salmonella	LIMD1	-0.205582
45823240	45848429	-5.05604	0.9034	257	45723640	45922676	84	ENSG00000211456	0.637338	0.00133187	10000	executed	B2_ALL_eur_leave_23andme	Alasoo_2018_ge_macrophage_Salmonella	SACM1L	-0.0441199
45823240	45848429	-2.64009	0.4364	231	45723640	45922676	84	ENSG00000163818	0.807627	0.0211746	10000	executed	B2_ALL_eur_leave_23andme	Alasoo_2018_ge_macrophage_Salmonella	LZTFL1	-0.360115
45823240	45848429	-2.12552	0.2729	229	45723640	45922676	84	ENSG00000163820	0.597896	0.0338908	10000	executed	B2_ALL_eur_leave_23andme	Alasoo_2018_ge_macrophage_Salmonella	FYCO1	-0.563996
45823240	45848429	0.0439841	0.0047	222	45723640	45922676	191	ENSG00000144791	0.00612978	0.00612978	10000	executed	B2_ALL_eur_leave_23andme	BLUEPRINT_ge_monocyte	LIMD1	-2.3279
45823240	45848429	-6.83987	0.9818	243	45723640	45922676	191	ENSG00000211456	0.928113	0.000215844	10000	executed	B2_ALL_eur_leave_23andme	BLUEPRINT_ge_monocyte	SACM1L	-0.00797697
45823240	45848429	-8.45548	0.9955	248	45723640	45922676	191	ENSG00000163818	0.451947	2.90847e-05	10000	executed	B2_ALL_eur_leave_23andme	BLUEPRINT_ge_monocyte	LZTFL1	-0.00195874
45823240	45848429	NA	NA	219	45723640	45922676	191	ENSG00000163820	0.981877	0.0681187	0	Second trait min pvalue is higher than threshold: 0.05	B2_ALL_eur_leave_23andme	BLUEPRINT_ge_monocyte	FYCO1	NA
45823240	45848429	-23.8971	1	261	45723640	45922676	196	ENSG00000211456	0.0862369	1.05582e-12	10000	executed	B2_ALL_eur_leave_23andme	BLUEPRINT_ge_neutrophil	SACM1L	0
45823240	45848429	-2.51727	0.3929	223	45723640	45922676	196	ENSG00000163818	0.134706	0.00700395	10000	executed	B2_ALL_eur_leave_23andme	BLUEPRINT_ge_neutrophil	LZTFL1	-0.405718
45823240	45848429	-5.74913	0.9542	232	45723640	45922897	196	ENSG00000163820	0.0506248	9.08035e-05	10000	executed	B2_ALL_eur_leave_23andme	BLUEPRINT_ge_neutrophil	FYCO1	-0.0203606
45823240	45848429	-1.29083	0.0771	222	45723640	45922676	167	ENSG00000144791	0.0338642	0.007781	10000	executed	B2_ALL_eur_leave_23andme	BLUEPRINT_ge_T-cell	LIMD1	-1.11295
45823240	45848429	-48.5647	1	253	45723640	45922676	167	ENSG00000211456	0.0559956	1.02703e-23	10000	executed	B2_ALL_eur_leave_23andme	BLUEPRINT_ge_T-cell	SACM1L	0
45823240	45848429	-2.76485	0.4756	240	45723640	45922676	167	ENSG00000173585	0.412572	0.0127673	10000	executed	B2_ALL_eur_leave_23andme	BLUEPRINT_ge_T-cell	CCR9	-0.322758
45823240	45848429	-4.05519	0.8001	226	45723640	45922676	167	ENSG00000163818	0.483125	0.0033576	10000	executed	B2_ALL_eur_leave_23andme	BLUEPRINT_ge_T-cell	LZTFL1	-0.0968557
45823240	45848429	-1.99076	0.2293	229	45723640	45922676	167	ENSG00000172215	0.0309469	0.00329325	10000	executed	B2_ALL_eur_leave_23andme	BLUEPRINT_ge_T-cell	CXCR6	-0.639596
45823240	45848429	-0.352232	0.0122	220	45723640	45922676	167	ENSG00000163820	0.0592025	0.038927	10000	executed	B2_ALL_eur_leave_23andme	BLUEPRINT_ge_T-cell	FYCO1	-1.91364
45823240	45848429	-5.42583	0.9375	253	45723640	45922676	479	ENSG00000144791	0.0631778	0.00015175	10000	executed	B2_ALL_eur_leave_23andme	BrainSeq_ge_brain	LIMD1	-0.0280287
45823240	45848429	-7.22587	0.9889	234	45723640	45922676	479	ENSG00000211456	0.818866	0.000139836	10000	executed	B2_ALL_eur_leave_23andme	BrainSeq_ge_brain	SACM1L	-0.00484762
45823240	45848429	-2.54431	0.3976	237	45723640	45922676	479	ENSG00000163817	0.0991937	0.00406156	10000	executed	B2_ALL_eur_leave_23andme	BrainSeq_ge_brain	SLC6A20	-0.400554
45823240	45848429	-4.38089	0.8457	258	45723640	45922676	479	ENSG00000163818	0.817344	0.00289482	10000	executed	B2_ALL_eur_leave_23andme	BrainSeq_ge_brain	LZTFL1	-0.0727837
45823240	45848429	-1.94862	0.2071	239	45723640	45922897	479	ENSG00000163820	0.126069	0.0116448	10000	executed	B2_ALL_eur_leave_23andme	BrainSeq_ge_brain	FYCO1	-0.68382
45823240	45848429	-4.10963	0.8047	235	45723640	45922676	262	ILMN_1764747-ENSG00000144791	0.114033	0.00103883	10000	executed	B2_ALL_eur_leave_23andme	CEDAR_microarray_B-cell_CD19	LIMD1	-0.094366
45823240	45848429	-7.59397	0.9919	233	45723640	45922676	262	ILMN_1765019-ENSG00000211456	0.240475	4.75566e-05	10000	executed	B2_ALL_eur_leave_23andme	CEDAR_microarray_B-cell_CD19	SACM1L	-0.00353211
45823240	45848429	-2.08299	0.2421	228	45723640	45922676	262	ILMN_1687986-ENSG00000163817	0.826343	0.040212	10000	executed	B2_ALL_eur_leave_23andme	CEDAR_microarray_B-cell_CD19	SLC6A20	-0.616005
45823240	45848429	-3.45813	0.668	221	45723640	45922676	262	ILMN_1698585-ENSG00000163817	0.91943	0.00849856	10000	executed	B2_ALL_eur_leave_23andme	CEDAR_microarray_B-cell_CD19	SLC6A20	-0.175224
45823240	45848429	-3.33894	0.6375	241	45723640	45922676	262	ILMN_2324109-ENSG00000163817	0.538381	0.00801045	10000	executed	B2_ALL_eur_leave_23andme	CEDAR_microarray_B-cell_CD19	SLC6A20	-0.19552
45823240	45848429	-2.89268	0.5049	223	45723640	45922676	262	ILMN_1664316-ENSG00000173585	0.912107	0.0160589	10000	executed	B2_ALL_eur_leave_23andme	CEDAR_microarray_B-cell_CD19	CCR9	-0.296795
45823240	45848429	-3.65705	0.7141	231	45723640	45922676	262	ILMN_2337386-ENSG00000173585	0.781715	0.0065409	10000	executed	B2_ALL_eur_leave_23andme	CEDAR_microarray_B-cell_CD19	CCR9	-0.146241
45823240	45848429	-4.23577	0.8259	229	45723640	45922676	262	ILMN_1815705-ENSG00000163818	0.742778	0.00340099	10000	executed	B2_ALL_eur_leave_23andme	CEDAR_microarray_B-cell_CD19	LZTFL1	-0.0830725
45823240	45848429	NA	NA	223	45723640	45922676	262	ILMN_1674640-ENSG00000172215	0.820775	0.0592655	0	Second trait min pvalue is higher than threshold: 0.05	B2_ALL_eur_leave_23andme	CEDAR_microarray_B-cell_CD19	CXCR6	NA
45823240	45848429	-2.94566	0.5207	233	45723640	45922897	262	ILMN_1709032-ENSG00000163820	0.96573	0.015207	10000	executed	B2_ALL_eur_leave_23andme	CEDAR_microarray_B-cell_CD19	FYCO1	-0.283412
45823240	45848429	-4.49643	0.8594	240	45723640	45922676	262	ILMN_1764034-ENSG00000173578	0.156278	0.000899357	10000	executed	B2_ALL_eur_leave_23andme	CEDAR_microarray_B-cell_CD19	XCR1	-0.0658047
45823240	45848429	-2.63755	0.4238	254	45723640	45922676	262	ILMN_1773238-ENSG00000173578	0.517818	0.0169281	10000	executed	B2_ALL_eur_leave_23andme	CEDAR_microarray_B-cell_CD19	XCR1	-0.372839
45823240	45848429	-4.53125	0.8644	226	45723640	45922676	262	ILMN_2407954-ENSG00000173578	0.694684	0.0023855	10000	executed	B2_ALL_eur_leave_23andme	CEDAR_microarray_B-cell_CD19	XCR1	-0.0632852
45823240	45848429	-3.01716	0.5467	227	45723640	45922676	180	ILMN_1764747-ENSG00000144791	0.287762	0.00741899	10000	executed	B2_ALL_eur_leave_23andme	CEDAR_microarray_ileum	LIMD1	-0.262251
45823240	45848429	-3.96629	0.7762	224	45723640	45922676	180	ILMN_1765019-ENSG00000211456	0.170976	0.00174925	10000	executed	B2_ALL_eur_leave_23andme	CEDAR_microarray_ileum	SACM1L	-0.110026
45823240	45848429	-2.32552	0.3208	242	45723640	45922676	180	ILMN_1687986-ENSG00000163817	0.764786	0.0293979	10000	executed	B2_ALL_eur_leave_23andme	CEDAR_microarray_ileum	SLC6A20	-0.493766
45823240	45848429	-4.04625	0.7905	238	45723640	45922676	180	ILMN_1698585-ENSG00000163817	0.668675	0.00400853	10000	executed	B2_ALL_eur_leave_23andme	CEDAR_microarray_ileum	SLC6A20	-0.102098
45823240	45848429	-3.143	0.585	239	45723640	45922676	180	ILMN_2324109-ENSG00000163817	0.0673706	0.00187856	10000	executed	B2_ALL_eur_leave_23andme	CEDAR_microarray_ileum	SLC6A20	-0.232844
45823240	45848429	-3.068	0.5623	226	45723640	45922676	180	ILMN_1664316-ENSG00000173585	0.339519	0.00799318	10000	executed	B2_ALL_eur_leave_23andme	CEDAR_microarray_ileum	CCR9	-0.250032
45823240	45848429	-1.56955	0.1146	231	45723640	45922676	180	ILMN_2337386-ENSG00000173585	0.00351011	0.000659665	10000	executed	B2_ALL_eur_leave_23andme	CEDAR_microarray_ileum	CCR9	-0.940815
45823240	45848429	-3.40047	0.6545	232	45723640	45922676	180	ILMN_1815705-ENSG00000163818	0.552277	0.00749421	10000	executed	B2_ALL_eur_leave_23andme	CEDAR_microarray_ileum	LZTFL1	-0.18409
45823240	45848429	-2.34737	0.3285	236	45723640	45922676	180	ILMN_1674640-ENSG00000172215	0.192526	0.0114052	10000	executed	B2_ALL_eur_leave_23andme	CEDAR_microarray_ileum	CXCR6	-0.483465
45823240	45848429	-8.41408	0.9947	237	45723640	45922676	180	ILMN_1709032-ENSG00000163820	0.44203	3.00601e-05	10000	executed	B2_ALL_eur_leave_23andme	CEDAR_microarray_ileum	FYCO1	-0.00230788
45823240	45848429	-2.36228	0.333	239	45723640	45922676	180	ILMN_1764034-ENSG00000173578	0.797742	0.0285874	10000	executed	B2_ALL_eur_leave_23andme	CEDAR_microarray_ileum	XCR1	-0.477556
45823240	45848429	-1.5355	0.1086	222	45723640	45922676	180	ILMN_1773238-ENSG00000173578	0.376437	0.0495329	10000	executed	B2_ALL_eur_leave_23andme	CEDAR_microarray_ileum	XCR1	-0.96417
45823240	45848429	-2.38632	0.34	222	45723640	45922676	180	ILMN_2407954-ENSG00000173578	0.393732	0.0190953	10000	executed	B2_ALL_eur_leave_23andme	CEDAR_microarray_ileum	XCR1	-0.468521
45823240	45848429	-3.08301	0.5795	223	45723640	45922676	286	ILMN_1764747-ENSG00000144791	0.833275	0.012665	10000	executed	B2_ALL_eur_leave_23andme	CEDAR_microarray_monocyte_CD14	LIMD1	-0.236947
45823240	45848429	-1.85777	0.1916	236	45723640	45922676	286	ILMN_1765019-ENSG00000211456	0.208262	0.0215782	10000	executed	B2_ALL_eur_leave_23andme	CEDAR_microarray_monocyte_CD14	SACM1L	-0.717604
45823240	45848429	-2.26537	0.3133	231	45723640	45922676	286	ILMN_1687986-ENSG00000163817	0.636735	0.0285283	10000	executed	B2_ALL_eur_leave_23andme	CEDAR_microarray_monocyte_CD14	SLC6A20	-0.50404
45823240	45848429	-2.92074	0.5323	231	45723640	45922676	286	ILMN_1698585-ENSG00000163817	0.371038	0.00976457	10000	executed	B2_ALL_eur_leave_23andme	CEDAR_microarray_monocyte_CD14	SLC6A20	-0.273844
45823240	45848429	-3.66031	0.7275	254	45723640	45922676	286	ILMN_2324109-ENSG00000163817	0.0379882	0.00065526	10000	executed	B2_ALL_eur_leave_23andme	CEDAR_microarray_monocyte_CD14	SLC6A20	-0.138167
45823240	45848429	NA	NA	221	45723640	45922676	286	ILMN_1664316-ENSG00000173585	0.403228	0.0536232	0	Second trait min pvalue is higher than threshold: 0.05	B2_ALL_eur_leave_23andme	CEDAR_microarray_monocyte_CD14	CCR9	NA
45823240	45848429	-2.89607	0.5255	237	45723640	45922676	286	ILMN_2337386-ENSG00000173585	0.432077	0.0111769	10000	executed	B2_ALL_eur_leave_23andme	CEDAR_microarray_monocyte_CD14	CCR9	-0.279427
45823240	45848429	-10.222	0.9995	261	45723640	45922897	286	ILMN_1815705-ENSG00000163818	0.39747	4.19168e-06	10000	executed	B2_ALL_eur_leave_23andme	CEDAR_microarray_monocyte_CD14	LZTFL1	-0.000217202
45823240	45848429	-2.91795	0.5315	222	45723640	45922676	286	ILMN_1674640-ENSG00000172215	0.225931	0.00700665	10000	executed	B2_ALL_eur_leave_23andme	CEDAR_microarray_monocyte_CD14	CXCR6	-0.274497
45823240	45848429	-3.27293	0.6312	233	45723640	45922676	286	ILMN_1709032-ENSG00000163820	0.390735	0.00681808	10000	executed	B2_ALL_eur_leave_23andme	CEDAR_microarray_monocyte_CD14	FYCO1	-0.199833
45823240	45848429	-3.43068	0.674	221	45723640	45922676	286	ILMN_1764034-ENSG00000173578	0.402085	0.00597531	10000	executed	B2_ALL_eur_leave_23andme	CEDAR_microarray_monocyte_CD14	XCR1	-0.17134
45823240	45848429	-3.53341	0.6981	238	45723640	45922676	286	ILMN_1773238-ENSG00000173578	0.562671	0.00630936	10000	executed	B2_ALL_eur_leave_23andme	CEDAR_microarray_monocyte_CD14	XCR1	-0.156082
45823240	45848429	-2.34665	0.3427	220	45723640	45922676	286	ILMN_2407954-ENSG00000173578	0.646994	0.0262476	10000	executed	B2_ALL_eur_leave_23andme	CEDAR_microarray_monocyte_CD14	XCR1	-0.465086
45823240	45848429	-4.92751	0.9075	237	45723640	45922897	280	ILMN_1764747-ENSG00000144791	0.946658	0.00168263	10000	executed	B2_ALL_eur_leave_23andme	CEDAR_microarray_neutrophil_CD15	LIMD1	-0.0421534
45823240	45848429	-4.03749	0.7979	254	45723640	45922676	280	ILMN_1765019-ENSG00000211456	0.91896	0.00443848	10000	executed	B2_ALL_eur_leave_23andme	CEDAR_microarray_neutrophil_CD15	SACM1L	-0.0980515
45823240	45848429	-3.42012	0.6638	220	45723640	45922676	280	ILMN_1687986-ENSG00000163817	0.366945	0.00578916	10000	executed	B2_ALL_eur_leave_23andme	CEDAR_microarray_neutrophil_CD15	SLC6A20	-0.177963
45823240	45848429	-4.37077	0.8458	223	45723640	45922676	280	ILMN_1698585-ENSG00000163817	0.539105	0.00251122	10000	executed	B2_ALL_eur_leave_23andme	CEDAR_microarray_neutrophil_CD15	SLC6A20	-0.0727323
45823240	45848429	-4.20425	0.8241	234	45723640	45922676	280	ILMN_2324109-ENSG00000163817	0.609634	0.00321434	10000	executed	B2_ALL_eur_leave_23andme	CEDAR_microarray_neutrophil_CD15	SLC6A20	-0.0840201
45823240	45848429	-4.82314	0.8965	233	45723640	45922676	280	ILMN_1664316-ENSG00000173585	0.918797	0.00188965	10000	executed	B2_ALL_eur_leave_23andme	CEDAR_microarray_neutrophil_CD15	CCR9	-0.0474497
45823240	45848429	-2.03728	0.2319	222	45723640	45922676	280	ILMN_2337386-ENSG00000173585	0.649929	0.038726	10000	executed	B2_ALL_eur_leave_23andme	CEDAR_microarray_neutrophil_CD15	CCR9	-0.634699
45823240	45848429	-3.45911	0.6729	229	45723640	45922676	280	ILMN_1815705-ENSG00000163818	0.0380112	0.000813591	10000	executed	B2_ALL_eur_leave_23andme	CEDAR_microarray_neutrophil_CD15	LZTFL1	-0.172049
45823240	45848429	-2.59274	0.4089	224	45723640	45922676	280	ILMN_1674640-ENSG00000172215	0.2443	0.0109346	10000	executed	B2_ALL_eur_leave_23andme	CEDAR_microarray_neutrophil_CD15	CXCR6	-0.388383
45823240	45848429	-1.89688	0.1893	223	45723640	45922676	280	ILMN_1709032-ENSG00000163820	0.621398	0.0459531	10000	executed	B2_ALL_eur_leave_23andme	CEDAR_microarray_neutrophil_CD15	FYCO1	-0.722849
45823240	45848429	-1.99755	0.2182	237	45723640	45922676	280	ILMN_1764034-ENSG00000173578	0.195585	0.01801	10000	executed	B2_ALL_eur_leave_23andme	CEDAR_microarray_neutrophil_CD15	XCR1	-0.661145
45823240	45848429	-2.49213	0.3794	231	45723640	45922676	280	ILMN_1773238-ENSG00000173578	0.701514	0.023167	10000	executed	B2_ALL_eur_leave_23andme	CEDAR_microarray_neutrophil_CD15	XCR1	-0.420903
45823240	45848429	-2.09186	0.2487	231	45723640	45922676	280	ILMN_2407954-ENSG00000173578	0.153281	0.0129674	10000	executed	B2_ALL_eur_leave_23andme	CEDAR_microarray_neutrophil_CD15	XCR1	-0.604324
45823240	45848429	-3.10796	0.5769	233	45723640	45922676	205	ILMN_1764747-ENSG00000144791	0.702242	0.0116106	10000	executed	B2_ALL_eur_leave_23andme	CEDAR_microarray_platelet	LIMD1	-0.238899
45823240	45848429	-5.42543	0.936	229	45723640	45922676	205	ILMN_1765019-ENSG00000211456	0.684536	0.000902649	10000	executed	B2_ALL_eur_leave_23andme	CEDAR_microarray_platelet	SACM1L	-0.0287242
45823240	45848429	-2.09056	0.2526	225	45723640	45922676	205	ILMN_1687986-ENSG00000163817	0.952688	0.0408097	10000	executed	B2_ALL_eur_leave_23andme	CEDAR_microarray_platelet	SLC6A20	-0.597567
45823240	45848429	-2.81663	0.493	228	45723640	45922676	205	ILMN_1698585-ENSG00000163817	0.0278281	0.0010355	10000	executed	B2_ALL_eur_leave_23andme	CEDAR_microarray_platelet	SLC6A20	-0.307153
45823240	45848429	-3.0292	0.5563	226	45723640	45922676	205	ILMN_2324109-ENSG00000163817	0.783467	0.0133238	10000	executed	B2_ALL_eur_leave_23andme	CEDAR_microarray_platelet	SLC6A20	-0.254691
45823240	45848429	-3.27612	0.627	229	45723640	45922897	205	ILMN_1664316-ENSG00000173585	0.290995	0.00586916	10000	executed	B2_ALL_eur_leave_23andme	CEDAR_microarray_platelet	CCR9	-0.202732
45823240	45848429	NA	NA	220	45723640	45922676	205	ILMN_2337386-ENSG00000173585	0.389624	0.0541758	0	Second trait min pvalue is higher than threshold: 0.05	B2_ALL_eur_leave_23andme	CEDAR_microarray_platelet	CCR9	NA
45823240	45848429	-6.64514	0.9796	247	45723640	45922676	205	ILMN_1815705-ENSG00000163818	0.986555	0.000264597	10000	executed	B2_ALL_eur_leave_23andme	CEDAR_microarray_platelet	LZTFL1	-0.00895122
45823240	45848429	-3.56142	0.6958	223	45723640	45922676	205	ILMN_1674640-ENSG00000172215	0.629239	0.0067747	10000	executed	B2_ALL_eur_leave_23andme	CEDAR_microarray_platelet	CXCR6	-0.157516
45823240	45848429	-2.98769	0.5454	234	45723640	45922676	205	ILMN_1709032-ENSG00000163820	0.840808	0.0141891	10000	executed	B2_ALL_eur_leave_23andme	CEDAR_microarray_platelet	FYCO1	-0.263285
45823240	45848429	-2.54461	0.4034	226	45723640	45922676	205	ILMN_1764034-ENSG00000173578	0.161686	0.00839757	10000	executed	B2_ALL_eur_leave_23andme	CEDAR_microarray_platelet	XCR1	-0.394264
45823240	45848429	NA	NA	233	45723640	45922676	205	ILMN_1773238-ENSG00000173578	0.752388	0.0515033	0	Second trait min pvalue is higher than threshold: 0.05	B2_ALL_eur_leave_23andme	CEDAR_microarray_platelet	XCR1	NA
45823240	45848429	-5.48886	0.9394	245	45723640	45922676	205	ILMN_2407954-ENSG00000173578	0.959462	0.000921465	10000	executed	B2_ALL_eur_leave_23andme	CEDAR_microarray_platelet	XCR1	-0.0271494
45823240	45848429	-3.82846	0.7612	231	45723640	45922676	271	ILMN_1764747-ENSG00000144791	0.817609	0.00553365	10000	executed	B2_ALL_eur_leave_23andme	CEDAR_microarray_rectum	LIMD1	-0.118501
45823240	45848429	-2.22536	0.2924	225	45723640	45922676	271	ILMN_1765019-ENSG00000211456	0.644403	0.030452	10000	executed	B2_ALL_eur_leave_23andme	CEDAR_microarray_rectum	SACM1L	-0.534023
45823240	45848429	-2.5957	0.4178	228	45723640	45922676	271	ILMN_1687986-ENSG00000163817	0.492925	0.0171664	10000	executed	B2_ALL_eur_leave_23andme	CEDAR_microarray_rectum	SLC6A20	-0.379032
45823240	45848429	-2.36409	0.3421	238	45723640	45922897	271	ILMN_1698585-ENSG00000163817	0.0884702	0.00547303	10000	executed	B2_ALL_eur_leave_23andme	CEDAR_microarray_rectum	SLC6A20	-0.465847
45823240	45848429	-6.76788	0.9856	254	45723640	45922676	271	ILMN_2324109-ENSG00000163817	0.731002	0.000217685	10000	executed	B2_ALL_eur_leave_23andme	CEDAR_microarray_rectum	SLC6A20	-0.00629931
45823240	45848429	-2.5641	0.4074	233	45723640	45922897	271	ILMN_1664316-ENSG00000173585	0.832409	0.02306	10000	executed	B2_ALL_eur_leave_23andme	CEDAR_microarray_rectum	CCR9	-0.389979
45823240	45848429	-2.07662	0.2462	233	45723640	45922676	271	ILMN_2337386-ENSG00000173585	0.668444	0.0367749	10000	executed	B2_ALL_eur_leave_23andme	CEDAR_microarray_rectum	CCR9	-0.608712
45823240	45848429	-3.50804	0.6893	244	45723640	45922676	271	ILMN_1815705-ENSG00000163818	0.701881	0.00750387	10000	executed	B2_ALL_eur_leave_23andme	CEDAR_microarray_rectum	LZTFL1	-0.161592
45823240	45848429	-2.69363	0.4532	221	45723640	45922676	271	ILMN_1674640-ENSG00000172215	0.793934	0.019641	10000	executed	B2_ALL_eur_leave_23andme	CEDAR_microarray_rectum	CXCR6	-0.34371
45823240	45848429	-5.29073	0.9372	228	45723640	45922676	271	ILMN_1709032-ENSG00000163820	0.444932	0.000814042	10000	executed	B2_ALL_eur_leave_23andme	CEDAR_microarray_rectum	FYCO1	-0.0281677
45823240	45848429	-3.16554	0.6005	224	45723640	45922897	271	ILMN_1764034-ENSG00000173578	0.344154	0.0070891	10000	executed	B2_ALL_eur_leave_23andme	CEDAR_microarray_rectum	XCR1	-0.221487
45823240	45848429	-2.38183	0.348	225	45723640	45922676	271	ILMN_1773238-ENSG00000173578	0.994599	0.029006	10000	executed	B2_ALL_eur_leave_23andme	CEDAR_microarray_rectum	XCR1	-0.458421
45823240	45848429	-4.92196	0.9099	247	45723640	45922897	271	ILMN_2407954-ENSG00000173578	0.452063	0.00127814	10000	executed	B2_ALL_eur_leave_23andme	CEDAR_microarray_rectum	XCR1	-0.0410063
45823240	45848429	-1.40884	0.0886	221	45723640	45922676	290	ILMN_1764747-ENSG00000144791	0.00918656	0.00192866	10000	executed	B2_ALL_eur_leave_23andme	CEDAR_microarray_T-cell_CD4	LIMD1	-1.05257
45823240	45848429	-5.07969	0.9225	244	45723640	45922676	290	ILMN_1765019-ENSG00000211456	0.920271	0.00142639	10000	executed	B2_ALL_eur_leave_23andme	CEDAR_microarray_T-cell_CD4	SACM1L	-0.0350336
45823240	45848429	-4.18469	0.8236	239	45723640	45922676	290	ILMN_1687986-ENSG00000163817	0.522978	0.00308085	10000	executed	B2_ALL_eur_leave_23andme	CEDAR_microarray_T-cell_CD4	SLC6A20	-0.0842837
45823240	45848429	NA	NA	221	45723640	45922676	290	ILMN_1698585-ENSG00000163817	0.947448	0.0797273	0	Second trait min pvalue is higher than threshold: 0.05	B2_ALL_eur_leave_23andme	CEDAR_microarray_T-cell_CD4	SLC6A20	NA
45823240	45848429	-2.84963	0.5075	228	45723640	45922897	290	ILMN_2324109-ENSG00000163817	0.647133	0.0150932	10000	executed	B2_ALL_eur_leave_23andme	CEDAR_microarray_T-cell_CD4	SLC6A20	-0.294564
45823240	45848429	-5.11242	0.9255	255	45723640	45922676	290	ILMN_1664316-ENSG00000173585	0.181178	0.000510662	10000	executed	B2_ALL_eur_leave_23andme	CEDAR_microarray_T-cell_CD4	CCR9	-0.0336236
45823240	45848429	-0.726372	0.0227	228	45723640	45922676	290	ILMN_2337386-ENSG00000173585	0.0131857	0.00607243	10000	executed	B2_ALL_eur_leave_23andme	CEDAR_microarray_T-cell_CD4	CCR9	-1.64397
45823240	45848429	-1.60925	0.1251	226	45723640	45922897	290	ILMN_1815705-ENSG00000163818	0.0202975	0.00328262	10000	executed	B2_ALL_eur_leave_23andme	CEDAR_microarray_T-cell_CD4	LZTFL1	-0.902743
45823240	45848429	-5.15047	0.9278	243	45723640	45922676	290	ILMN_1674640-ENSG00000172215	0.789449	0.0012838	10000	executed	B2_ALL_eur_leave_23andme	CEDAR_microarray_T-cell_CD4	CXCR6	-0.0325456
45823240	45848429	-8.27312	0.9961	248	45723640	45922897	290	ILMN_1709032-ENSG00000163820	0.645516	4.2051e-05	10000	executed	B2_ALL_eur_leave_23andme	CEDAR_microarray_T-cell_CD4	FYCO1	-0.00169706
45823240	45848429	-0.433371	0.0136	240	45723640	45922676	290	ILMN_1764034-ENSG00000173578	0.0424156	0.0245873	10000	executed	B2_ALL_eur_leave_23andme	CEDAR_microarray_T-cell_CD4	XCR1	-1.86646
45823240	45848429	-2.30319	0.3286	228	45723640	45922676	290	ILMN_1773238-ENSG00000173578	0.653319	0.0278964	10000	executed	B2_ALL_eur_leave_23andme	CEDAR_microarray_T-cell_CD4	XCR1	-0.483332
45823240	45848429	-2.68754	0.4511	230	45723640	45922676	290	ILMN_2407954-ENSG00000173578	0.390496	0.0130671	10000	executed	B2_ALL_eur_leave_23andme	CEDAR_microarray_T-cell_CD4	XCR1	-0.345727
45823240	45848429	-1.63384	0.126	223	45723640	45922676	277	ILMN_1764747-ENSG00000144791	0.151667	0.020037	10000	executed	B2_ALL_eur_leave_23andme	CEDAR_microarray_T-cell_CD8	LIMD1	-0.899629
45823240	45848429	-12.2916	0.9998	255	45723640	45922676	277	ILMN_1765019-ENSG00000211456	0.262007	3.66591e-07	10000	executed	B2_ALL_eur_leave_23andme	CEDAR_microarray_T-cell_CD8	SACM1L	-8.68676e-05
45823240	45848429	-2.43664	0.3584	225	45723640	45922676	277	ILMN_1687986-ENSG00000163817	0.464458	0.0203895	10000	executed	B2_ALL_eur_leave_23andme	CEDAR_microarray_T-cell_CD8	SLC6A20	-0.445632
45823240	45848429	NA	NA	220	45723640	45922676	277	ILMN_1698585-ENSG00000163817	0.708343	0.0772259	0	Second trait min pvalue is higher than threshold: 0.05	B2_ALL_eur_leave_23andme	CEDAR_microarray_T-cell_CD8	SLC6A20	NA
45823240	45848429	-1.86292	0.182	244	45723640	45922897	277	ILMN_2324109-ENSG00000163817	0.105575	0.011523	10000	executed	B2_ALL_eur_leave_23andme	CEDAR_microarray_T-cell_CD8	SLC6A20	-0.739929
45823240	45848429	-6.17064	0.9678	251	45723640	45922676	277	ILMN_1664316-ENSG00000173585	0.178127	0.000162422	10000	executed	B2_ALL_eur_leave_23andme	CEDAR_microarray_T-cell_CD8	CCR9	-0.0142144
45823240	45848429	-5.14236	0.9172	231	45723640	45922676	277	ILMN_2337386-ENSG00000173585	0.742146	0.00126852	10000	executed	B2_ALL_eur_leave_23andme	CEDAR_microarray_T-cell_CD8	CCR9	-0.037536
45823240	45848429	-1.40686	0.0842	228	45723640	45922676	277	ILMN_1815705-ENSG00000163818	0.241496	0.0416871	10000	executed	B2_ALL_eur_leave_23andme	CEDAR_microarray_T-cell_CD8	LZTFL1	-1.07469
45823240	45848429	-1.15946	0.0505	238	45723640	45922676	277	ILMN_1674640-ENSG00000172215	0.00773442	0.00227278	10000	executed	B2_ALL_eur_leave_23andme	CEDAR_microarray_T-cell_CD8	CXCR6	-1.29671
45823240	45848429	-7.63441	0.9915	227	45723640	45922897	277	ILMN_1709032-ENSG00000163820	0.477179	7.32557e-05	10000	executed	B2_ALL_eur_leave_23andme	CEDAR_microarray_T-cell_CD8	FYCO1	-0.00370728
45823240	45848429	-3.19764	0.6017	251	45723640	45922676	277	ILMN_1764034-ENSG00000173578	0.583436	0.0093797	10000	executed	B2_ALL_eur_leave_23andme	CEDAR_microarray_T-cell_CD8	XCR1	-0.22062
45823240	45848429	-2.60721	0.4166	232	45723640	45922676	277	ILMN_1773238-ENSG00000173578	0.388308	0.0151279	10000	executed	B2_ALL_eur_leave_23andme	CEDAR_microarray_T-cell_CD8	XCR1	-0.380281
45823240	45848429	-3.89457	0.7664	229	45723640	45922897	277	ILMN_2407954-ENSG00000173578	0.817111	0.00511606	10000	executed	B2_ALL_eur_leave_23andme	CEDAR_microarray_T-cell_CD8	XCR1	-0.115545
45823240	45848429	-4.12994	0.8153	235	45723640	45922676	286	ILMN_1764747-ENSG00000144791	0.443308	0.00294276	10000	executed	B2_ALL_eur_leave_23andme	CEDAR_microarray_transverse_colon	LIMD1	-0.0886826
45823240	45848429	-3.80531	0.7541	236	45723640	45922676	286	ILMN_1765019-ENSG00000211456	0.359261	0.00361534	10000	executed	B2_ALL_eur_leave_23andme	CEDAR_microarray_transverse_colon	SACM1L	-0.122571
45823240	45848429	-0.963761	0.0403	225	45723640	45922676	286	ILMN_1687986-ENSG00000163817	0.030201	0.0103388	10000	executed	B2_ALL_eur_leave_23andme	CEDAR_microarray_transverse_colon	SLC6A20	-1.39469
45823240	45848429	-5.75767	0.9574	254	45723640	45922676	286	ILMN_1698585-ENSG00000163817	0.149499	0.000224329	10000	executed	B2_ALL_eur_leave_23andme	CEDAR_microarray_transverse_colon	SLC6A20	-0.0189066
45823240	45848429	NA	NA	221	45723640	45922676	286	ILMN_2324109-ENSG00000163817	0.884155	0.0658831	0	Second trait min pvalue is higher than threshold: 0.05	B2_ALL_eur_leave_23andme	CEDAR_microarray_transverse_colon	SLC6A20	NA
45823240	45848429	-1.83522	0.1859	222	45723640	45922676	286	ILMN_1664316-ENSG00000173585	0.266303	0.0258278	10000	executed	B2_ALL_eur_leave_23andme	CEDAR_microarray_transverse_colon	CCR9	-0.730721
45823240	45848429	-2.94025	0.533	232	45723640	45922676	286	ILMN_2337386-ENSG00000173585	0.577637	0.012929	10000	executed	B2_ALL_eur_leave_23andme	CEDAR_microarray_transverse_colon	CCR9	-0.273273
45823240	45848429	-2.76047	0.4759	221	45723640	45922676	286	ILMN_1815705-ENSG00000163818	0.402173	0.012718	10000	executed	B2_ALL_eur_leave_23andme	CEDAR_microarray_transverse_colon	LZTFL1	-0.322484
45823240	45848429	-4.32411	0.8445	228	45723640	45922676	286	ILMN_1674640-ENSG00000172215	0.786683	0.00314323	10000	executed	B2_ALL_eur_leave_23andme	CEDAR_microarray_transverse_colon	CXCR6	-0.0734003
45823240	45848429	-7.44197	0.9906	256	45723640	45922897	286	ILMN_1709032-ENSG00000163820	0.756054	0.000109134	10000	executed	B2_ALL_eur_leave_23andme	CEDAR_microarray_transverse_colon	FYCO1	-0.00410168
45823240	45848429	-3.29388	0.6363	220	45723640	45922676	286	ILMN_1764034-ENSG00000173578	0.736184	0.00951914	10000	executed	B2_ALL_eur_leave_23andme	CEDAR_microarray_transverse_colon	XCR1	-0.196338
45823240	45848429	-4.03356	0.7994	274	45723640	45922676	286	ILMN_1773238-ENSG00000173578	0.742236	0.00418579	10000	executed	B2_ALL_eur_leave_23andme	CEDAR_microarray_transverse_colon	XCR1	-0.0972359
45823240	45848429	NA	NA	231	45723640	45922676	286	ILMN_2407954-ENSG00000173578	0.334169	0.0516962	0	Second trait min pvalue is higher than threshold: 0.05	B2_ALL_eur_leave_23andme	CEDAR_microarray_transverse_colon	XCR1	NA
45823240	45848429	-1.54165	0.1129	236	45723640	45922676	281	ILMN_1764747-ENSG00000144791	0.163149	0.0248923	10000	executed	B2_ALL_eur_leave_23andme	Fairfax_2012_microarray_B-cell_CD19	LIMD1	-0.947306
45823240	45848429	-8.68206	0.9968	239	45723640	45922897	281	ILMN_1765019-ENSG00000211456	0.21847	1.4256e-05	10000	executed	B2_ALL_eur_leave_23andme	Fairfax_2012_microarray_B-cell_CD19	SACM1L	-0.00139197
45823240	45848429	-4.56373	0.8642	250	45723640	45922897	281	ILMN_1687986-ENSG00000163817	0.445774	0.00184968	10000	executed	B2_ALL_eur_leave_23andme	Fairfax_2012_microarray_B-cell_CD19	SLC6A20	-0.0633857
45823240	45848429	-2.45049	0.3695	243	45723640	45922676	281	ILMN_1698585-ENSG00000163817	0.103055	0.00608497	10000	executed	B2_ALL_eur_leave_23andme	Fairfax_2012_microarray_B-cell_CD19	SLC6A20	-0.432386
45823240	45848429	-2.32561	0.3304	245	45723640	45922676	281	ILMN_2324109-ENSG00000163817	0.112948	0.00773505	10000	executed	B2_ALL_eur_leave_23andme	Fairfax_2012_microarray_B-cell_CD19	SLC6A20	-0.48096
45823240	45848429	-1.4596	0.0988	238	45723640	45922676	281	ILMN_1664316-ENSG00000173585	0.2011	0.032485	10000	executed	B2_ALL_eur_leave_23andme	Fairfax_2012_microarray_B-cell_CD19	CCR9	-1.00524
45823240	45848429	-1.40276	0.0879	246	45723640	45922676	281	ILMN_2337386-ENSG00000173585	0.0363322	0.0073943	10000	executed	B2_ALL_eur_leave_23andme	Fairfax_2012_microarray_B-cell_CD19	CCR9	-1.05601
45823240	45848429	-2.66155	0.4422	256	45723640	45922897	281	ILMN_1815705-ENSG00000163818	0.00636571	0.000340481	10000	executed	B2_ALL_eur_leave_23andme	Fairfax_2012_microarray_B-cell_CD19	LZTFL1	-0.354381
45823240	45848429	-2.43681	0.3645	233	45723640	45922676	281	ILMN_1674640-ENSG00000172215	0.529356	0.0216985	10000	executed	B2_ALL_eur_leave_23andme	Fairfax_2012_microarray_B-cell_CD19	CXCR6	-0.438302
45823240	45848429	-10.2478	0.9992	232	45723640	45922676	281	ILMN_1709032-ENSG00000163820	0.631795	5.33729e-06	10000	executed	B2_ALL_eur_leave_23andme	Fairfax_2012_microarray_B-cell_CD19	FYCO1	-0.000347575
45823240	45848429	-2.45131	0.3699	244	45723640	45922676	281	ILMN_1764034-ENSG00000173578	0.162922	0.00879162	10000	executed	B2_ALL_eur_leave_23andme	Fairfax_2012_microarray_B-cell_CD19	XCR1	-0.431916
45823240	45848429	-4.31187	0.8348	236	45723640	45922897	281	ILMN_1773238-ENSG00000173578	0.746326	0.003111	10000	executed	B2_ALL_eur_leave_23andme	Fairfax_2012_microarray_B-cell_CD19	XCR1	-0.0784176
45823240	45848429	-3.60811	0.7035	252	45723640	45922676	281	ILMN_2407954-ENSG00000173578	0.178786	0.00268676	10000	executed	B2_ALL_eur_leave_23andme	Fairfax_2012_microarray_B-cell_CD19	XCR1	-0.152736
45823240	45848429	-4.79687	0.8958	238	45723640	45922676	370	ILMN_1764747-ENSG00000144791	0.816107	0.00190258	10000	executed	B2_ALL_eur_leave_23andme	Fairfax_2014_microarray_monocyte_IFN24	LIMD1	-0.0477889
45823240	45848429	-2.32846	0.3262	229	45723640	45922897	370	ILMN_1765019-ENSG00000211456	0.999654	0.0309122	10000	executed	B2_ALL_eur_leave_23andme	Fairfax_2014_microarray_monocyte_IFN24	SACM1L	-0.486516
45823240	45848429	-3.76184	0.747	248	45723640	45922676	370	ILMN_1687986-ENSG00000163817	0.900066	0.006037	10000	executed	B2_ALL_eur_leave_23andme	Fairfax_2014_microarray_monocyte_IFN24	SLC6A20	-0.126679
45823240	45848429	-2.49599	0.3834	264	45723640	45922676	370	ILMN_1698585-ENSG00000163817	0.050542	0.00294934	10000	executed	B2_ALL_eur_leave_23andme	Fairfax_2014_microarray_monocyte_IFN24	SLC6A20	-0.416348
45823240	45848429	-2.37635	0.3415	226	45723640	45922676	370	ILMN_2324109-ENSG00000163817	0.955136	0.0291574	10000	executed	B2_ALL_eur_leave_23andme	Fairfax_2014_microarray_monocyte_IFN24	SLC6A20	-0.466609
45823240	45848429	-3.05289	0.5643	221	45723640	45922676	370	ILMN_1664316-ENSG00000173585	0.276773	0.00691596	10000	executed	B2_ALL_eur_leave_23andme	Fairfax_2014_microarray_monocyte_IFN24	CCR9	-0.24849
45823240	45848429	-3.0383	0.56	231	45723640	45922676	370	ILMN_2337386-ENSG00000173585	0.725983	0.0127482	10000	executed	B2_ALL_eur_leave_23andme	Fairfax_2014_microarray_monocyte_IFN24	CCR9	-0.251812
45823240	45848429	-3.33634	0.6456	226	45723640	45922676	370	ILMN_1815705-ENSG00000163818	0.524971	0.0078353	10000	executed	B2_ALL_eur_leave_23andme	Fairfax_2014_microarray_monocyte_IFN24	LZTFL1	-0.190036
45823240	45848429	-3.59803	0.7081	230	45723640	45922676	370	ILMN_1674640-ENSG00000172215	0.857105	0.00717902	10000	executed	B2_ALL_eur_leave_23andme	Fairfax_2014_microarray_monocyte_IFN24	CXCR6	-0.149905
45823240	45848429	-5.80176	0.9599	253	45723640	45922676	370	ILMN_1709032-ENSG00000163820	0.649044	0.000589624	10000	executed	B2_ALL_eur_leave_23andme	Fairfax_2014_microarray_monocyte_IFN24	FYCO1	-0.017774
45823240	45848429	-1.84675	0.1741	222	45723640	45922676	370	ILMN_1764034-ENSG00000173578	0.281993	0.0272229	10000	executed	B2_ALL_eur_leave_23andme	Fairfax_2014_microarray_monocyte_IFN24	XCR1	-0.759201
45823240	45848429	-2.57115	0.409	222	45723640	45922676	370	ILMN_1773238-ENSG00000173578	0.727363	0.0217999	10000	executed	B2_ALL_eur_leave_23andme	Fairfax_2014_microarray_monocyte_IFN24	XCR1	-0.388277
45823240	45848429	-3.89091	0.7716	222	45723640	45922676	370	ILMN_2407954-ENSG00000173578	0.830905	0.00514314	10000	executed	B2_ALL_eur_leave_23andme	Fairfax_2014_microarray_monocyte_IFN24	XCR1	-0.112608
45823240	45848429	-3.19461	0.6138	220	45723640	45922676	256	ILMN_1764747-ENSG00000144791	0.701968	0.010643	10000	executed	B2_ALL_eur_leave_23andme	Fairfax_2014_microarray_monocyte_LPS2	LIMD1	-0.211973
45823240	45848429	-9.10814	0.998	250	45723640	45922676	256	ILMN_1765019-ENSG00000211456	0.566932	1.66148e-05	10000	executed	B2_ALL_eur_leave_23andme	Fairfax_2014_microarray_monocyte_LPS2	SACM1L	-0.000869459
45823240	45848429	-2.54449	0.3988	220	45723640	45922676	256	ILMN_1687986-ENSG00000163817	0.970451	0.0240615	10000	executed	B2_ALL_eur_leave_23andme	Fairfax_2014_microarray_monocyte_LPS2	SLC6A20	-0.399245
45823240	45848429	-1.59513	0.1255	225	45723640	45922676	256	ILMN_1698585-ENSG00000163817	0.0273642	0.00447278	10000	executed	B2_ALL_eur_leave_23andme	Fairfax_2014_microarray_monocyte_LPS2	SLC6A20	-0.901356
45823240	45848429	NA	NA	223	45723640	45922676	256	ILMN_2324109-ENSG00000163817	0.493994	0.0641863	0	Second trait min pvalue is higher than threshold: 0.05	B2_ALL_eur_leave_23andme	Fairfax_2014_microarray_monocyte_LPS2	SLC6A20	NA
45823240	45848429	-2.26007	0.3036	226	45723640	45922676	256	ILMN_1664316-ENSG00000173585	0.773056	0.0319442	10000	executed	B2_ALL_eur_leave_23andme	Fairfax_2014_microarray_monocyte_LPS2	CCR9	-0.517698
45823240	45848429	-2.04601	0.2369	228	45723640	45922676	256	ILMN_2337386-ENSG00000173585	0.5382	0.0346779	10000	executed	B2_ALL_eur_leave_23andme	Fairfax_2014_microarray_monocyte_LPS2	CCR9	-0.625435
45823240	45848429	-3.2915	0.6404	238	45723640	45922676	256	ILMN_1815705-ENSG00000163818	0.922563	0.0102361	10000	executed	B2_ALL_eur_leave_23andme	Fairfax_2014_microarray_monocyte_LPS2	LZTFL1	-0.193549
45823240	45848429	-3.3961	0.6654	236	45723640	45922676	256	ILMN_1674640-ENSG00000172215	0.338827	0.00556236	10000	executed	B2_ALL_eur_leave_23andme	Fairfax_2014_microarray_monocyte_LPS2	CXCR6	-0.176917
45823240	45848429	-2.91342	0.523	221	45723640	45922676	256	ILMN_1709032-ENSG00000163820	0.107063	0.00362859	10000	executed	B2_ALL_eur_leave_23andme	Fairfax_2014_microarray_monocyte_LPS2	FYCO1	-0.281498
45823240	45848429	-3.58029	0.71	232	45723640	45922676	256	ILMN_1764034-ENSG00000173578	0.945226	0.00742477	10000	executed	B2_ALL_eur_leave_23andme	Fairfax_2014_microarray_monocyte_LPS2	XCR1	-0.148742
45823240	45848429	-2.18494	0.2807	225	45723640	45922676	256	ILMN_1773238-ENSG00000173578	0.233246	0.0165111	10000	executed	B2_ALL_eur_leave_23andme	Fairfax_2014_microarray_monocyte_LPS2	XCR1	-0.551758
45823240	45848429	-5.50009	0.9467	232	45723640	45922897	256	ILMN_2407954-ENSG00000173578	0.402689	0.000629452	10000	executed	B2_ALL_eur_leave_23andme	Fairfax_2014_microarray_monocyte_LPS2	XCR1	-0.0237876
45823240	45848429	-3.94887	0.7765	222	45723640	45922676	325	ILMN_1764747-ENSG00000144791	0.595661	0.00427591	10000	executed	B2_ALL_eur_leave_23andme	Fairfax_2014_microarray_monocyte_LPS24	LIMD1	-0.109859
45823240	45848429	-3.11107	0.5767	235	45723640	45922676	325	ILMN_1765019-ENSG00000211456	0.386491	0.00826379	10000	executed	B2_ALL_eur_leave_23andme	Fairfax_2014_microarray_monocyte_LPS24	SACM1L	-0.23905
45823240	45848429	-1.37519	0.079	222	45723640	45922676	325	ILMN_1687986-ENSG00000163817	0.162054	0.0309723	10000	executed	B2_ALL_eur_leave_23andme	Fairfax_2014_microarray_monocyte_LPS24	SLC6A20	-1.10237
45823240	45848429	-3.04609	0.5567	238	45723640	45922676	325	ILMN_1698585-ENSG00000163817	0.72312	0.0126577	10000	executed	B2_ALL_eur_leave_23andme	Fairfax_2014_microarray_monocyte_LPS24	SLC6A20	-0.254379
45823240	45848429	-1.54232	0.1051	221	45723640	45922676	325	ILMN_2324109-ENSG00000163817	0.119445	0.0186007	10000	executed	B2_ALL_eur_leave_23andme	Fairfax_2014_microarray_monocyte_LPS24	SLC6A20	-0.978397
45823240	45848429	-2.56019	0.3967	233	45723640	45922676	325	ILMN_1664316-ENSG00000173585	0.494963	0.0180172	10000	executed	B2_ALL_eur_leave_23andme	Fairfax_2014_microarray_monocyte_LPS24	CCR9	-0.401538
45823240	45848429	-2.75214	0.4634	242	45723640	45922676	325	ILMN_2337386-ENSG00000173585	0.166622	0.00637798	10000	executed	B2_ALL_eur_leave_23andme	Fairfax_2014_microarray_monocyte_LPS24	CCR9	-0.334044
45823240	45848429	-4.24897	0.8272	227	45723640	45922676	325	ILMN_1815705-ENSG00000163818	0.545582	0.00293025	10000	executed	B2_ALL_eur_leave_23andme	Fairfax_2014_microarray_monocyte_LPS24	LZTFL1	-0.0823895
45823240	45848429	-0.632626	0.0206	221	45723640	45922676	325	ILMN_1674640-ENSG00000172215	0.126094	0.0274411	10000	executed	B2_ALL_eur_leave_23andme	Fairfax_2014_microarray_monocyte_LPS24	CXCR6	-1.68613
45823240	45848429	-2.83914	0.4933	226	45723640	45922676	325	ILMN_1709032-ENSG00000163820	0.463139	0.0127594	10000	executed	B2_ALL_eur_leave_23andme	Fairfax_2014_microarray_monocyte_LPS24	FYCO1	-0.306889
45823240	45848429	-1.23889	0.0618	224	45723640	45922676	325	ILMN_1764034-ENSG00000173578	0.103414	0.0200179	10000	executed	B2_ALL_eur_leave_23andme	Fairfax_2014_microarray_monocyte_LPS24	XCR1	-1.20901
45823240	45848429	-1.67942	0.1353	223	45723640	45922676	325	ILMN_1773238-ENSG00000173578	0.433203	0.0468635	10000	executed	B2_ALL_eur_leave_23andme	Fairfax_2014_microarray_monocyte_LPS24	XCR1	-0.868702
45823240	45848429	-2.08015	0.2412	221	45723640	45922676	325	ILMN_2407954-ENSG00000173578	0.266372	0.0206536	10000	executed	B2_ALL_eur_leave_23andme	Fairfax_2014_microarray_monocyte_LPS24	XCR1	-0.617623
45823240	45848429	-1.96669	0.2072	223	45723640	45922676	420	ILMN_1764747-ENSG00000144791	0.541456	0.037765	10000	executed	B2_ALL_eur_leave_23andme	Fairfax_2014_microarray_monocyte_naive	LIMD1	-0.68361
45823240	45848429	-3.66089	0.7211	234	45723640	45922676	420	ILMN_1765019-ENSG00000211456	0.741538	0.00643019	10000	executed	B2_ALL_eur_leave_23andme	Fairfax_2014_microarray_monocyte_naive	SACM1L	-0.142005
45823240	45848429	-3.74479	0.7369	228	45723640	45922676	420	ILMN_1687986-ENSG00000163817	0.586449	0.00525054	10000	executed	B2_ALL_eur_leave_23andme	Fairfax_2014_microarray_monocyte_naive	SLC6A20	-0.132591
45823240	45848429	-2.02628	0.2242	223	45723640	45922676	420	ILMN_1698585-ENSG00000163817	0.344884	0.0259385	10000	executed	B2_ALL_eur_leave_23andme	Fairfax_2014_microarray_monocyte_naive	SLC6A20	-0.649364
45823240	45848429	-2.40038	0.3452	223	45723640	45922676	420	ILMN_2324109-ENSG00000163817	0.825884	0.0276503	10000	executed	B2_ALL_eur_leave_23andme	Fairfax_2014_microarray_monocyte_naive	SLC6A20	-0.461929
45823240	45848429	-3.29597	0.6319	246	45723640	45922676	420	ILMN_1664316-ENSG00000173585	0.129528	0.00292469	10000	executed	B2_ALL_eur_leave_23andme	Fairfax_2014_microarray_monocyte_naive	CCR9	-0.199352
45823240	45848429	NA	NA	221	45723640	45922676	420	ILMN_2337386-ENSG00000173585	0.921139	0.0873033	0	Second trait min pvalue is higher than threshold: 0.05	B2_ALL_eur_leave_23andme	Fairfax_2014_microarray_monocyte_naive	CCR9	NA
45823240	45848429	-4.95794	0.9091	244	45723640	45922676	420	ILMN_1815705-ENSG00000163818	0.769704	0.00155434	10000	executed	B2_ALL_eur_leave_23andme	Fairfax_2014_microarray_monocyte_naive	LZTFL1	-0.0413883
45823240	45848429	-1.51896	0.1005	228	45723640	45922676	420	ILMN_1674640-ENSG00000172215	0.28957	0.0423169	10000	executed	B2_ALL_eur_leave_23andme	Fairfax_2014_microarray_monocyte_naive	CXCR6	-0.997834
45823240	45848429	-1.56035	0.1088	254	45723640	45922676	420	ILMN_1709032-ENSG00000163820	0.0146924	0.00255828	10000	executed	B2_ALL_eur_leave_23andme	Fairfax_2014_microarray_monocyte_naive	FYCO1	-0.963371
45823240	45848429	-2.03061	0.2253	222	45723640	45922676	420	ILMN_1764034-ENSG00000173578	0.96154	0.0438139	10000	executed	B2_ALL_eur_leave_23andme	Fairfax_2014_microarray_monocyte_naive	XCR1	-0.647239
45823240	45848429	-2.31002	0.3144	228	45723640	45922676	420	ILMN_1773238-ENSG00000173578	0.314032	0.0171983	10000	executed	B2_ALL_eur_leave_23andme	Fairfax_2014_microarray_monocyte_naive	XCR1	-0.502517
45823240	45848429	-4.58568	0.871	239	45723640	45922676	420	ILMN_2407954-ENSG00000173578	0.107364	0.000614791	10000	executed	B2_ALL_eur_leave_23andme	Fairfax_2014_microarray_monocyte_naive	XCR1	-0.0599818
45823240	45848429	-39.161	1	261	45723640	45922676	271	ENSG00000144791	0.0678272	1.61872e-19	10000	executed	B2_ALL_eur_leave_23andme	FUSION_ge_adipose_naive	LIMD1	0
45823240	45848429	-4.36622	0.8485	224	45723640	45922676	271	ENSG00000211456	0.525806	0.00250848	10000	executed	B2_ALL_eur_leave_23andme	FUSION_ge_adipose_naive	SACM1L	-0.0713482
45823240	45848429	-2.11681	0.2547	231	45723640	45922676	271	ENSG00000163818	0.0219886	0.00207493	10000	executed	B2_ALL_eur_leave_23andme	FUSION_ge_adipose_naive	LZTFL1	-0.593971
45823240	45848429	NA	NA	228	45723640	45922676	271	ENSG00000172215	0.250504	0.0555	0	Second trait min pvalue is higher than threshold: 0.05	B2_ALL_eur_leave_23andme	FUSION_ge_adipose_naive	CXCR6	NA
45823240	45848429	-10.0523	0.9989	260	45723640	45922897	271	ENSG00000163820	0.691473	6.75311e-06	10000	executed	B2_ALL_eur_leave_23andme	FUSION_ge_adipose_naive	FYCO1	-0.000477987
45823240	45848429	-1.40741	0.0857	220	45723640	45922676	271	ENSG00000173578	0.20288	0.0351889	10000	executed	B2_ALL_eur_leave_23andme	FUSION_ge_adipose_naive	XCR1	-1.06702
45823240	45848429	-42.3475	1	262	45723640	45922676	288	ENSG00000144791	0.0271775	2.95113e-21	10000	executed	B2_ALL_eur_leave_23andme	FUSION_ge_muscle_naive	LIMD1	0
45823240	45848429	-1.98271	0.2194	230	45723640	45922676	288	ENSG00000211456	0.544042	0.0373668	10000	executed	B2_ALL_eur_leave_23andme	FUSION_ge_muscle_naive	SACM1L	-0.658763
45823240	45848429	-0.905079	0.0361	263	45723640	45922676	288	ENSG00000163818	0.00956651	0.00350358	10000	executed	B2_ALL_eur_leave_23andme	FUSION_ge_muscle_naive	LZTFL1	-1.44249
45823240	45848429	-39.2391	1	297	45723640	45922676	288	ENSG00000163820	0.26912	4.3582e-19	10000	executed	B2_ALL_eur_leave_23andme	FUSION_ge_muscle_naive	FYCO1	0
45823240	45848429	-3.13186	0.5851	243	45723640	45922676	186	ENSG00000144791	0.553527	0.01002	10000	executed	B2_ALL_eur_leave_23andme	GENCORD_ge_fibroblast	LIMD1	-0.23277
45823240	45848429	-2.31297	0.3302	223	45723640	45922676	186	ENSG00000211456	0.819876	0.0303792	10000	executed	B2_ALL_eur_leave_23andme	GENCORD_ge_fibroblast	SACM1L	-0.481223
45823240	45848429	-2.80071	0.4917	224	45723640	45922676	186	ENSG00000163818	0.506485	0.0139317	10000	executed	B2_ALL_eur_leave_23andme	GENCORD_ge_fibroblast	LZTFL1	-0.3083
45823240	45848429	-15.3382	1	284	45723640	45922676	186	ENSG00000163820	0.781348	2.92985e-08	10000	executed	B2_ALL_eur_leave_23andme	GENCORD_ge_fibroblast	FYCO1	0
45823240	45848429	-4.21805	0.8235	252	45723640	45922676	190	ENSG00000144791	0.943958	0.0036673	10000	executed	B2_ALL_eur_leave_23andme	GENCORD_ge_LCL	LIMD1	-0.0843364
45823240	45848429	-6.59054	0.9783	254	45723640	45922676	190	ENSG00000211456	0.473968	0.000217622	10000	executed	B2_ALL_eur_leave_23andme	GENCORD_ge_LCL	SACM1L	-0.00952795
45823240	45848429	-4.57673	0.8686	225	45723640	45922676	190	ENSG00000173585	0.440431	0.00182539	10000	executed	B2_ALL_eur_leave_23andme	GENCORD_ge_LCL	CCR9	-0.0611802
45823240	45848429	-2.88834	0.5132	222	45723640	45922676	190	ENSG00000163818	0.137038	0.00488346	10000	executed	B2_ALL_eur_leave_23andme	GENCORD_ge_LCL	LZTFL1	-0.289713
45823240	45848429	-3.85203	0.7595	230	45723640	45922676	190	ENSG00000172215	0.189656	0.00217044	10000	executed	B2_ALL_eur_leave_23andme	GENCORD_ge_LCL	CXCR6	-0.119472
45823240	45848429	-4.9379	0.9047	242	45723640	45922897	190	ENSG00000163820	0.352059	0.0010664	10000	executed	B2_ALL_eur_leave_23andme	GENCORD_ge_LCL	FYCO1	-0.0434954
45823240	45848429	-7.11483	0.9843	279	45723640	45922897	184	ENSG00000144791	0.00744289	4.05333e-06	10000	executed	B2_ALL_eur_leave_23andme	GENCORD_ge_T-cell	LIMD1	-0.00687251
45823240	45848429	-25.0013	1	256	45723640	45922897	184	ENSG00000211456	0.524754	1.24205e-12	10000	executed	B2_ALL_eur_leave_23andme	GENCORD_ge_T-cell	SACM1L	0
45823240	45848429	-2.90391	0.523	228	45723640	45922676	184	ENSG00000173585	0.735938	0.0149288	10000	executed	B2_ALL_eur_leave_23andme	GENCORD_ge_T-cell	CCR9	-0.281498
45823240	45848429	1.1904	0.0005	228	45723640	45922676	184	ENSG00000163818	0.00320828	0.000691787	10000	executed	B2_ALL_eur_leave_23andme	GENCORD_ge_T-cell	LZTFL1	-3.30103
45823240	45848429	-2.18184	0.2823	225	45723640	45922676	184	ENSG00000172215	0.401	0.0238746	10000	executed	B2_ALL_eur_leave_23andme	GENCORD_ge_T-cell	CXCR6	-0.549289
45823240	45848429	-2.98748	0.5475	226	45723640	45922676	184	ENSG00000163820	0.320217	0.00832418	10000	executed	B2_ALL_eur_leave_23andme	GENCORD_ge_T-cell	FYCO1	-0.261616
45823240	45848429	-2.8663	0.5061	259	45723640	45922676	445	ENSG00000144791	0.10558	0.00350046	10000	executed	B2_ALL_eur_leave_23andme	GEUVADIS_ge_LCL	LIMD1	-0.295764
45823240	45848429	-5.87643	0.963	253	45723640	45922897	445	ENSG00000211456	0.189575	0.000227388	10000	executed	B2_ALL_eur_leave_23andme	GEUVADIS_ge_LCL	SACM1L	-0.0163737
45823240	45848429	-6.16853	0.9708	226	45723640	45922676	445	ENSG00000163818	0.730853	0.000429741	10000	executed	B2_ALL_eur_leave_23andme	GEUVADIS_ge_LCL	LZTFL1	-0.0128702
45823240	45848429	-6.73736	0.9817	248	45723640	45922676	445	ENSG00000163820	0.386347	0.000148864	10000	executed	B2_ALL_eur_leave_23andme	GEUVADIS_ge_LCL	FYCO1	-0.00802121
45823240	45848429	-8.87723	0.9978	233	45723640	45922676	322	ENSG00000144791	0.845697	2.48693e-05	10000	executed	B2_ALL_eur_leave_23andme	HipSci_ge_iPSC	LIMD1	-0.0009565
45823240	45848429	-2.61587	0.4291	223	45723640	45922676	322	ENSG00000211456	0.95671	0.0221533	10000	executed	B2_ALL_eur_leave_23andme	HipSci_ge_iPSC	SACM1L	-0.367441
45823240	45848429	-6.05616	0.9649	242	45723640	45922676	322	ENSG00000163818	0.497536	0.000403272	10000	executed	B2_ALL_eur_leave_23andme	HipSci_ge_iPSC	LZTFL1	-0.0155177
45823240	45848429	-4.29968	0.8343	238	45723640	45922676	322	ENSG00000163820	0.704934	0.0030769	10000	executed	B2_ALL_eur_leave_23andme	HipSci_ge_iPSC	FYCO1	-0.0786778
45823240	45848429	-2.40622	0.3505	243	45723640	45922897	280	ILMN_1764747-ENSG00000144791	0.628279	0.0245866	10000	executed	B2_ALL_eur_leave_23andme	Kasela_2017_microarray_T-cell_CD4	LIMD1	-0.455312
45823240	45848429	-20.9901	1	260	45723640	45922897	280	ILMN_1765019-ENSG00000211456	0.810353	8.95878e-11	10000	executed	B2_ALL_eur_leave_23andme	Kasela_2017_microarray_T-cell_CD4	SACM1L	0
45823240	45848429	-3.19564	0.6028	230	45723640	45922897	280	ILMN_1687986-ENSG00000163817	0.47016	0.00804741	10000	executed	B2_ALL_eur_leave_23andme	Kasela_2017_microarray_T-cell_CD4	SLC6A20	-0.219827
45823240	45848429	-2.40558	0.3502	236	45723640	45922676	280	ILMN_1698585-ENSG00000163817	0.984125	0.0282728	10000	executed	B2_ALL_eur_leave_23andme	Kasela_2017_microarray_T-cell_CD4	SLC6A20	-0.455684
45823240	45848429	-2.09271	0.2461	222	45723640	45922676	280	ILMN_2324109-ENSG00000163817	0.146567	0.0118255	10000	executed	B2_ALL_eur_leave_23andme	Kasela_2017_microarray_T-cell_CD4	SLC6A20	-0.608888
45823240	45848429	-5.34728	0.9337	245	45723640	45922676	280	ILMN_1664316-ENSG00000173585	0.0576753	0.000146981	10000	executed	B2_ALL_eur_leave_23andme	Kasela_2017_microarray_T-cell_CD4	CCR9	-0.0297926
45823240	45848429	-0.761414	0.0261	223	45723640	45922676	280	ILMN_2337386-ENSG00000173585	0.0171746	0.00690669	10000	executed	B2_ALL_eur_leave_23andme	Kasela_2017_microarray_T-cell_CD4	CCR9	-1.58336
45823240	45848429	-4.23959	0.8298	246	45723640	45922897	280	ILMN_1815705-ENSG00000163818	0.43836	0.00250585	10000	executed	B2_ALL_eur_leave_23andme	Kasela_2017_microarray_T-cell_CD4	LZTFL1	-0.0810266
45823240	45848429	-2.74637	0.4627	228	45723640	45922676	280	ILMN_1674640-ENSG00000172215	0.368807	0.0119576	10000	executed	B2_ALL_eur_leave_23andme	Kasela_2017_microarray_T-cell_CD4	CXCR6	-0.334701
45823240	45848429	-6.00666	0.9638	245	45723640	45922676	280	ILMN_1709032-ENSG00000163820	0.0440089	6.13333e-05	10000	executed	B2_ALL_eur_leave_23andme	Kasela_2017_microarray_T-cell_CD4	FYCO1	-0.0160131
45823240	45848429	-1.75758	0.1548	237	45723640	45922676	280	ILMN_1764034-ENSG00000173578	0.0373791	0.00453072	10000	executed	B2_ALL_eur_leave_23andme	Kasela_2017_microarray_T-cell_CD4	XCR1	-0.810229
45823240	45848429	-2.76655	0.4698	226	45723640	45922676	280	ILMN_1773238-ENSG00000173578	0.340339	0.011098	10000	executed	B2_ALL_eur_leave_23andme	Kasela_2017_microarray_T-cell_CD4	XCR1	-0.328087
45823240	45848429	-2.98229	0.5376	233	45723640	45922676	280	ILMN_2407954-ENSG00000173578	0.263927	0.00758842	10000	executed	B2_ALL_eur_leave_23andme	Kasela_2017_microarray_T-cell_CD4	XCR1	-0.269541
45823240	45848429	-2.45145	0.3605	230	45723640	45922676	269	ILMN_1764747-ENSG00000144791	0.720927	0.024906	10000	executed	B2_ALL_eur_leave_23andme	Kasela_2017_microarray_T-cell_CD8	LIMD1	-0.443095
45823240	45848429	-9.50578	0.999	265	45723640	45922676	269	ILMN_1765019-ENSG00000211456	0.606185	1.11746e-05	10000	executed	B2_ALL_eur_leave_23andme	Kasela_2017_microarray_T-cell_CD8	SACM1L	-0.000434512
45823240	45848429	-1.91935	0.1938	229	45723640	45922897	269	ILMN_1687986-ENSG00000163817	0.184947	0.0166409	10000	executed	B2_ALL_eur_leave_23andme	Kasela_2017_microarray_T-cell_CD8	SLC6A20	-0.712646
45823240	45848429	-2.43804	0.3556	237	45723640	45922676	269	ILMN_1698585-ENSG00000163817	0.238956	0.0121286	10000	executed	B2_ALL_eur_leave_23andme	Kasela_2017_microarray_T-cell_CD8	SLC6A20	-0.449038
45823240	45848429	-1.5483	0.1096	225	45723640	45922676	269	ILMN_2324109-ENSG00000163817	0.346622	0.0455098	10000	executed	B2_ALL_eur_leave_23andme	Kasela_2017_microarray_T-cell_CD8	SLC6A20	-0.960189
45823240	45848429	-2.69037	0.4419	242	45723640	45922676	269	ILMN_1664316-ENSG00000173585	0.0828781	0.00401932	10000	executed	B2_ALL_eur_leave_23andme	Kasela_2017_microarray_T-cell_CD8	CCR9	-0.354676
45823240	45848429	-2.16463	0.267	236	45723640	45922676	269	ILMN_2337386-ENSG00000173585	0.446568	0.0228565	10000	executed	B2_ALL_eur_leave_23andme	Kasela_2017_microarray_T-cell_CD8	CCR9	-0.573489
45823240	45848429	-4.01362	0.7893	236	45723640	45922676	269	ILMN_1815705-ENSG00000163818	0.837338	0.0044913	10000	executed	B2_ALL_eur_leave_23andme	Kasela_2017_microarray_T-cell_CD8	LZTFL1	-0.102758
45823240	45848429	-6.6237	0.9808	237	45723640	45922676	269	ILMN_1674640-ENSG00000172215	0.365544	0.0001753	10000	executed	B2_ALL_eur_leave_23andme	Kasela_2017_microarray_T-cell_CD8	CXCR6	-0.00841954
45823240	45848429	-5.00953	0.9117	257	45723640	45922676	269	ILMN_1709032-ENSG00000163820	0.34478	0.000933503	10000	executed	B2_ALL_eur_leave_23andme	Kasela_2017_microarray_T-cell_CD8	FYCO1	-0.040148
45823240	45848429	-2.18957	0.2755	228	45723640	45922897	269	ILMN_1764034-ENSG00000173578	0.644803	0.0312434	10000	executed	B2_ALL_eur_leave_23andme	Kasela_2017_microarray_T-cell_CD8	XCR1	-0.559878
45823240	45848429	-2.62072	0.4179	229	45723640	45922676	269	ILMN_1773238-ENSG00000173578	0.197723	0.00827997	10000	executed	B2_ALL_eur_leave_23andme	Kasela_2017_microarray_T-cell_CD8	XCR1	-0.378928
45823240	45848429	-1.75024	0.1527	238	45723640	45922676	269	ILMN_2407954-ENSG00000173578	0.247794	0.0291235	10000	executed	B2_ALL_eur_leave_23andme	Kasela_2017_microarray_T-cell_CD8	XCR1	-0.816161
45823240	45848429	-4.81908	0.9007	246	45723640	45922897	471	ENSG00000144791	0.0892425	0.000401298	10000	executed	B2_ALL_eur_leave_23andme	Lepik_2017_ge_blood	LIMD1	-0.0454198
45823240	45848429	-68.135	1	272	45723640	45922676	471	ENSG00000211456	0.0756817	3.55545e-32	10000	executed	B2_ALL_eur_leave_23andme	Lepik_2017_ge_blood	SACM1L	0
45823240	45848429	-3.94819	0.7832	236	45723640	45922676	471	ENSG00000173585	0.489857	0.00380791	10000	executed	B2_ALL_eur_leave_23andme	Lepik_2017_ge_blood	CCR9	-0.106127
45823240	45848429	-1.79237	0.1681	234	45723640	45922676	471	ENSG00000163818	0.00687572	0.000966902	10000	executed	B2_ALL_eur_leave_23andme	Lepik_2017_ge_blood	LZTFL1	-0.774432
45823240	45848429	-2.99949	0.5539	233	45723640	45922676	471	ENSG00000172215	0.0163012	0.000602232	10000	executed	B2_ALL_eur_leave_23andme	Lepik_2017_ge_blood	CXCR6	-0.256569
45823240	45848429	-7.31261	0.9911	252	45723640	45922897	471	ENSG00000163820	0.139934	4.14478e-05	10000	executed	B2_ALL_eur_leave_23andme	Lepik_2017_ge_blood	FYCO1	-0.00388252
45823240	45848429	-3.57905	0.7103	228	45723640	45922897	471	ENSG00000173578	0.155636	0.00245448	10000	executed	B2_ALL_eur_leave_23andme	Lepik_2017_ge_blood	XCR1	-0.148558
45823240	45848429	NA	NA	222	45723640	45922676	93	ILMN_1764747-ENSG00000144791	0.577297	0.0687179	0	Second trait min pvalue is higher than threshold: 0.05	B2_ALL_eur_leave_23andme	Naranbhai_2015_microarray_neutrophil_CD16	LIMD1	NA
45823240	45848429	-5.69138	0.9413	224	45723640	45922676	93	ILMN_1765019-ENSG00000211456	0.649909	0.000663157	10000	executed	B2_ALL_eur_leave_23andme	Naranbhai_2015_microarray_neutrophil_CD16	SACM1L	-0.0262719
45823240	45848429	-3.249	0.6077	245	45723640	45922676	93	ILMN_1687986-ENSG00000163817	0.329592	0.00643835	10000	executed	B2_ALL_eur_leave_23andme	Naranbhai_2015_microarray_neutrophil_CD16	SLC6A20	-0.216311
45823240	45848429	-1.79913	0.1808	229	45723640	45922676	93	ILMN_1698585-ENSG00000163817	0.274739	0.0287032	10000	executed	B2_ALL_eur_leave_23andme	Naranbhai_2015_microarray_neutrophil_CD16	SLC6A20	-0.742802
45823240	45848429	-4.5725	0.855	254	45723640	45922676	93	ILMN_2324109-ENSG00000163817	0.492849	0.0019108	10000	executed	B2_ALL_eur_leave_23andme	Naranbhai_2015_microarray_neutrophil_CD16	SLC6A20	-0.0680339
45823240	45848429	-2.68112	0.4435	230	45723640	45922676	93	ILMN_1664316-ENSG00000173585	0.631546	0.0181438	10000	executed	B2_ALL_eur_leave_23andme	Naranbhai_2015_microarray_neutrophil_CD16	CCR9	-0.353106
45823240	45848429	NA	NA	220	45723640	45922676	93	ILMN_2337386-ENSG00000173585	0.751963	0.0683222	0	Second trait min pvalue is higher than threshold: 0.05	B2_ALL_eur_leave_23andme	Naranbhai_2015_microarray_neutrophil_CD16	CCR9	NA
45823240	45848429	-1.53439	0.119	230	45723640	45922676	93	ILMN_1815705-ENSG00000163818	0.118357	0.0187619	10000	executed	B2_ALL_eur_leave_23andme	Naranbhai_2015_microarray_neutrophil_CD16	LZTFL1	-0.924453
45823240	45848429	-2.14664	0.2762	223	45723640	45922676	93	ILMN_1674640-ENSG00000172215	0.732364	0.0357335	10000	executed	B2_ALL_eur_leave_23andme	Naranbhai_2015_microarray_neutrophil_CD16	CXCR6	-0.558776
45823240	45848429	-3.90277	0.7541	223	45723640	45922676	93	ILMN_1709032-ENSG00000163820	0.29855	0.00282873	10000	executed	B2_ALL_eur_leave_23andme	Naranbhai_2015_microarray_neutrophil_CD16	FYCO1	-0.122571
45823240	45848429	-2.2077	0.2942	239	45723640	45922676	93	ILMN_1764034-ENSG00000173578	0.575493	0.0298702	10000	executed	B2_ALL_eur_leave_23andme	Naranbhai_2015_microarray_neutrophil_CD16	XCR1	-0.531357
45823240	45848429	-2.60773	0.4211	239	45723640	45922676	93	ILMN_1773238-ENSG00000173578	0.785274	0.0214955	10000	executed	B2_ALL_eur_leave_23andme	Naranbhai_2015_microarray_neutrophil_CD16	XCR1	-0.375615
45823240	45848429	-2.07247	0.2566	226	45723640	45922676	93	ILMN_2407954-ENSG00000173578	0.113468	0.00998873	10000	executed	B2_ALL_eur_leave_23andme	Naranbhai_2015_microarray_neutrophil_CD16	XCR1	-0.590743
45823240	45848429	-1.17124	0.0574	225	45723640	45922676	163	ENSG00000144791	0.0889027	0.0244542	10000	executed	B2_ALL_eur_leave_23andme	Nedelec_2016_ge_macrophage_Listeria	LIMD1	-1.24109
45823240	45848429	-3.7091	0.7378	244	45723640	45922676	163	ENSG00000211456	0.675	0.00572645	10000	executed	B2_ALL_eur_leave_23andme	Nedelec_2016_ge_macrophage_Listeria	SACM1L	-0.132061
45823240	45848429	-5.5857	0.9452	233	45723640	45922676	163	ENSG00000163818	0.823959	0.00080229	10000	executed	B2_ALL_eur_leave_23andme	Nedelec_2016_ge_macrophage_Listeria	LZTFL1	-0.0244763
45823240	45848429	-4.71654	0.8824	226	45723640	45922897	163	ENSG00000163820	0.95457	0.00211176	10000	executed	B2_ALL_eur_leave_23andme	Nedelec_2016_ge_macrophage_Listeria	FYCO1	-0.0543345
45823240	45848429	-3.54685	0.6992	242	45723640	45922676	163	ENSG00000144791	0.762483	0.00737923	10000	executed	B2_ALL_eur_leave_23andme	Nedelec_2016_ge_macrophage_naive	LIMD1	-0.155399
45823240	45848429	-6.97023	0.9834	256	45723640	45922676	163	ENSG00000211456	0.493896	0.000139685	10000	executed	B2_ALL_eur_leave_23andme	Nedelec_2016_ge_macrophage_naive	SACM1L	-0.0072698
45823240	45848429	-3.58303	0.7081	238	45723640	45922897	163	ENSG00000163818	0.261871	0.00401829	10000	executed	B2_ALL_eur_leave_23andme	Nedelec_2016_ge_macrophage_naive	LZTFL1	-0.149905
45823240	45848429	-3.93334	0.7845	237	45723640	45922676	163	ENSG00000163820	0.512885	0.00407624	10000	executed	B2_ALL_eur_leave_23andme	Nedelec_2016_ge_macrophage_naive	FYCO1	-0.105407
45823240	45848429	-5.96613	0.962	232	45723640	45922676	163	ENSG00000173578	0.580047	0.000464746	10000	executed	B2_ALL_eur_leave_23andme	Nedelec_2016_ge_macrophage_naive	XCR1	-0.0168249
45823240	45848429	-3.10814	0.5722	229	45723640	45922676	167	ENSG00000144791	0.805553	0.0121896	10000	executed	B2_ALL_eur_leave_23andme	Nedelec_2016_ge_macrophage_Salmonella	LIMD1	-0.242452
45823240	45848429	-6.82885	0.9801	249	45723640	45922676	167	ENSG00000211456	0.748249	0.000208238	10000	executed	B2_ALL_eur_leave_23andme	Nedelec_2016_ge_macrophage_Salmonella	SACM1L	-0.00872961
45823240	45848429	-3.33296	0.6327	226	45723640	45922676	167	ENSG00000163818	0.540308	0.00825852	10000	executed	B2_ALL_eur_leave_23andme	Nedelec_2016_ge_macrophage_Salmonella	LZTFL1	-0.198802
45823240	45848429	-3.26603	0.616	223	45723640	45922676	167	ENSG00000163820	0.819989	0.0102677	10000	executed	B2_ALL_eur_leave_23andme	Nedelec_2016_ge_macrophage_Salmonella	FYCO1	-0.210419
45823240	45848429	-4.20889	0.8261	223	45723640	45922676	198	ENSG00000144791	0.628352	0.00301763	10000	executed	B2_ALL_eur_leave_23andme	Quach_2016_ge_monocyte_IAV	LIMD1	-0.0829674
45823240	45848429	-20.4368	1	248	45723640	45922676	198	ENSG00000211456	0.536739	1.38718e-10	10000	executed	B2_ALL_eur_leave_23andme	Quach_2016_ge_monocyte_IAV	SACM1L	0
45823240	45848429	-5.11514	0.9229	236	45723640	45922676	198	ENSG00000173585	0.536387	0.00116777	10000	executed	B2_ALL_eur_leave_23andme	Quach_2016_ge_monocyte_IAV	CCR9	-0.0348454
45823240	45848429	-2.1843	0.2871	232	45723640	45922676	198	ENSG00000172215	0.0481599	0.00382918	10000	executed	B2_ALL_eur_leave_23andme	Quach_2016_ge_monocyte_IAV	CXCR6	-0.541967
45823240	45848429	-6.81374	0.9826	253	45723640	45922897	198	ENSG00000163820	0.997368	0.000219897	10000	executed	B2_ALL_eur_leave_23andme	Quach_2016_ge_monocyte_IAV	FYCO1	-0.00762324
45823240	45848429	-6.9473	0.9845	238	45723640	45922676	198	ENSG00000173578	0.18773	8.61993e-05	10000	executed	B2_ALL_eur_leave_23andme	Quach_2016_ge_monocyte_IAV	XCR1	-0.00678428
45823240	45848429	-2.84302	0.502	221	45723640	45922676	184	ENSG00000144791	0.579074	0.0143292	10000	executed	B2_ALL_eur_leave_23andme	Quach_2016_ge_monocyte_LPS	LIMD1	-0.299296
45823240	45848429	-17.6408	1	253	45723640	45922676	184	ENSG00000211456	0.0782863	6.44012e-10	10000	executed	B2_ALL_eur_leave_23andme	Quach_2016_ge_monocyte_LPS	SACM1L	0
45823240	45848429	-3.07147	0.5713	235	45723640	45922897	184	ENSG00000163818	0.492563	0.00979988	10000	executed	B2_ALL_eur_leave_23andme	Quach_2016_ge_monocyte_LPS	LZTFL1	-0.243136
45823240	45848429	-3.13662	0.5905	227	45723640	45922676	184	ENSG00000172215	0.770196	0.0104926	10000	executed	B2_ALL_eur_leave_23andme	Quach_2016_ge_monocyte_LPS	CXCR6	-0.22878
45823240	45848429	-3.75206	0.7417	228	45723640	45922676	184	ENSG00000163820	0.617548	0.00511211	10000	executed	B2_ALL_eur_leave_23andme	Quach_2016_ge_monocyte_LPS	FYCO1	-0.129772
45823240	45848429	-8.01272	0.9931	247	45723640	45922897	184	ENSG00000173578	0.362189	4.00672e-05	10000	executed	B2_ALL_eur_leave_23andme	Quach_2016_ge_monocyte_LPS	XCR1	-0.00300702
45823240	45848429	-3.49936	0.6903	236	45723640	45922676	200	ENSG00000144791	0.599139	0.00707601	10000	executed	B2_ALL_eur_leave_23andme	Quach_2016_ge_monocyte_naive	LIMD1	-0.160962
45823240	45848429	-31.4333	1	252	45723640	45922676	200	ENSG00000211456	0.0609406	4.27498e-16	10000	executed	B2_ALL_eur_leave_23andme	Quach_2016_ge_monocyte_naive	SACM1L	0
45823240	45848429	-3.1438	0.5968	228	45723640	45922676	200	ENSG00000163818	0.320757	0.00709632	10000	executed	B2_ALL_eur_leave_23andme	Quach_2016_ge_monocyte_naive	LZTFL1	-0.224171
45823240	45848429	-2.73693	0.4776	234	45723640	45922676	200	ENSG00000172215	0.270119	0.00943756	10000	executed	B2_ALL_eur_leave_23andme	Quach_2016_ge_monocyte_naive	CXCR6	-0.320936
45823240	45848429	-6.51553	0.9777	241	45723640	45922676	200	ENSG00000163820	0.212198	0.000146398	10000	executed	B2_ALL_eur_leave_23andme	Quach_2016_ge_monocyte_naive	FYCO1	-0.00979438
45823240	45848429	-13.3559	0.9999	243	45723640	45922676	200	ENSG00000173578	0.756585	2.1432e-07	10000	executed	B2_ALL_eur_leave_23andme	Quach_2016_ge_monocyte_naive	XCR1	-4.34316e-05
45823240	45848429	-2.55315	0.4113	232	45723640	45922676	196	ENSG00000144791	0.0720714	0.00295325	10000	executed	B2_ALL_eur_leave_23andme	Quach_2016_ge_monocyte_Pam3CSK4	LIMD1	-0.385841
45823240	45848429	-22.1567	1	256	45723640	45922897	196	ENSG00000211456	0.0395223	3.25667e-12	10000	executed	B2_ALL_eur_leave_23andme	Quach_2016_ge_monocyte_Pam3CSK4	SACM1L	0
45823240	45848429	-3.08687	0.5789	226	45723640	45922676	196	ENSG00000163818	0.171041	0.00442776	10000	executed	B2_ALL_eur_leave_23andme	Quach_2016_ge_monocyte_Pam3CSK4	LZTFL1	-0.237396
45823240	45848429	-4.66637	0.8768	251	45723640	45922676	196	ENSG00000172215	0.689622	0.00205924	10000	executed	B2_ALL_eur_leave_23andme	Quach_2016_ge_monocyte_Pam3CSK4	CXCR6	-0.0570995
45823240	45848429	-7.18305	0.9892	232	45723640	45922676	196	ENSG00000163820	0.777504	0.000137391	10000	executed	B2_ALL_eur_leave_23andme	Quach_2016_ge_monocyte_Pam3CSK4	FYCO1	-0.00471589
45823240	45848429	-17.724	1	257	45723640	45922897	196	ENSG00000173578	0.814008	2.47997e-09	10000	executed	B2_ALL_eur_leave_23andme	Quach_2016_ge_monocyte_Pam3CSK4	XCR1	0
45823240	45848429	-2.77437	0.4773	230	45723640	45922676	191	ENSG00000144791	0.769702	0.0176943	10000	executed	B2_ALL_eur_leave_23andme	Quach_2016_ge_monocyte_R848	LIMD1	-0.321209
45823240	45848429	-18.7023	1	254	45723640	45922897	191	ENSG00000211456	0.0657913	1.90053e-10	10000	executed	B2_ALL_eur_leave_23andme	Quach_2016_ge_monocyte_R848	SACM1L	0
45823240	45848429	-3.31443	0.6399	218	45723640	45922676	191	ENSG00000163818	0.592671	0.00859596	10000	executed	B2_ALL_eur_leave_23andme	Quach_2016_ge_monocyte_R848	LZTFL1	-0.193888
45823240	45848429	-5.03151	0.9121	234	45723640	45922676	191	ENSG00000172215	0.874204	0.00143692	10000	executed	B2_ALL_eur_leave_23andme	Quach_2016_ge_monocyte_R848	CXCR6	-0.0399575
45823240	45848429	-2.71602	0.4593	224	45723640	45922676	191	ENSG00000163820	0.658068	0.0177514	10000	executed	B2_ALL_eur_leave_23andme	Quach_2016_ge_monocyte_R848	FYCO1	-0.337904
45823240	45848429	-8.90342	0.9977	247	45723640	45922676	191	ENSG00000173578	0.640662	2.19818e-05	10000	executed	B2_ALL_eur_leave_23andme	Quach_2016_ge_monocyte_R848	XCR1	-0.00100003
45823240	45848429	-52.2911	1	273	45723640	45922676	576	ENSG00000144791	0.0698067	3.17924e-25	10000	executed	B2_ALL_eur_leave_23andme	ROSMAP_ge_brain_naive	LIMD1	0
45823240	45848429	-4.52519	0.8683	252	45723640	45922676	576	ENSG00000211456	0.815677	0.00241528	10000	executed	B2_ALL_eur_leave_23andme	ROSMAP_ge_brain_naive	SACM1L	-0.0613302
45823240	45848429	-3.66866	0.7294	237	45723640	45922897	576	ENSG00000163817	0.00841189	0.000173295	10000	executed	B2_ALL_eur_leave_23andme	ROSMAP_ge_brain_naive	SLC6A20	-0.137034
45823240	45848429	-5.11973	0.9222	245	45723640	45922676	576	ENSG00000163818	0.539819	0.00110615	10000	executed	B2_ALL_eur_leave_23andme	ROSMAP_ge_brain_naive	LZTFL1	-0.0351749
45823240	45848429	-4.17677	0.8222	229	45723640	45922897	576	ENSG00000163820	0.337232	0.00214906	10000	executed	B2_ALL_eur_leave_23andme	ROSMAP_ge_brain_naive	FYCO1	-0.0850225
45823240	45848429	-19.8467	1	253	45723640	45922676	91	ENSG00000144791	0.637299	2.73279e-10	10000	executed	B2_ALL_eur_leave_23andme	Schmiedel_2018_ge_B-cell_naive	LIMD1	0
45823240	45848429	-11.5154	0.9992	261	45723640	45922676	91	ENSG00000211456	0.514872	1.32219e-06	10000	executed	B2_ALL_eur_leave_23andme	Schmiedel_2018_ge_B-cell_naive	SACM1L	-0.000347575
45823240	45848429	-4.08712	0.7943	240	45723640	45922676	91	ENSG00000173585	0.439148	0.00299245	10000	executed	B2_ALL_eur_leave_23andme	Schmiedel_2018_ge_B-cell_naive	CCR9	-0.100015
45823240	45848429	-7.76028	0.9883	265	45723640	45922676	91	ENSG00000163818	0.579253	7.04288e-05	10000	executed	B2_ALL_eur_leave_23andme	Schmiedel_2018_ge_B-cell_naive	LZTFL1	-0.0051112
45823240	45848429	-4.82282	0.8892	244	45723640	45922676	91	ENSG00000172215	0.299359	0.00105047	10000	executed	B2_ALL_eur_leave_23andme	Schmiedel_2018_ge_B-cell_naive	CXCR6	-0.0510005
45823240	45848429	-5.672	0.9449	248	45723640	45922676	91	ENSG00000163820	0.919638	0.00075516	10000	executed	B2_ALL_eur_leave_23andme	Schmiedel_2018_ge_B-cell_naive	FYCO1	-0.0246142
45823240	45848429	-8.6643	0.9955	258	45723640	45922676	89	ENSG00000144791	0.990724	3.132e-05	10000	executed	B2_ALL_eur_leave_23andme	Schmiedel_2018_ge_CD4_T-cell_anti-CD3-CD28	LIMD1	-0.00195874
45823240	45848429	-41.4778	1	265	45723640	45922676	89	ENSG00000211456	0.664781	7.19445e-20	10000	executed	B2_ALL_eur_leave_23andme	Schmiedel_2018_ge_CD4_T-cell_anti-CD3-CD28	SACM1L	0
45823240	45848429	-2.53426	0.3985	227	45723640	45922676	89	ENSG00000173585	0.665305	0.0222934	10000	executed	B2_ALL_eur_leave_23andme	Schmiedel_2018_ge_CD4_T-cell_anti-CD3-CD28	CCR9	-0.399572
45823240	45848429	-3.78731	0.7344	228	45723640	45922897	89	ENSG00000163818	0.868667	0.00582384	10000	executed	B2_ALL_eur_leave_23andme	Schmiedel_2018_ge_CD4_T-cell_anti-CD3-CD28	LZTFL1	-0.134067
45823240	45848429	-4.24459	0.8116	229	45723640	45922897	89	ENSG00000172215	0.722057	0.00322894	10000	executed	B2_ALL_eur_leave_23andme	Schmiedel_2018_ge_CD4_T-cell_anti-CD3-CD28	CXCR6	-0.090658
45823240	45848429	-5.43292	0.932	228	45723640	45922676	89	ENSG00000163820	0.000155331	4.46031e-07	10000	executed	B2_ALL_eur_leave_23andme	Schmiedel_2018_ge_CD4_T-cell_anti-CD3-CD28	FYCO1	-0.0305841
45823240	45848429	-23.3234	1	259	45723640	45922676	88	ENSG00000144791	0.607	7.43596e-12	10000	executed	B2_ALL_eur_leave_23andme	Schmiedel_2018_ge_CD4_T-cell_naive	LIMD1	0
45823240	45848429	-35.86	1	254	45723640	45922676	88	ENSG00000211456	0.220538	1.25636e-17	10000	executed	B2_ALL_eur_leave_23andme	Schmiedel_2018_ge_CD4_T-cell_naive	SACM1L	0
45823240	45848429	-2.91349	0.5175	228	45723640	45922676	88	ENSG00000173585	0.670251	0.0141323	10000	executed	B2_ALL_eur_leave_23andme	Schmiedel_2018_ge_CD4_T-cell_naive	CCR9	-0.28609
45823240	45848429	-4.64643	0.8663	220	45723640	45922676	88	ENSG00000163818	0.691817	0.00215038	10000	executed	B2_ALL_eur_leave_23andme	Schmiedel_2018_ge_CD4_T-cell_naive	LZTFL1	-0.0623317
45823240	45848429	-4.17033	0.8025	246	45723640	45922897	88	ENSG00000172215	0.404744	0.00264205	10000	executed	B2_ALL_eur_leave_23andme	Schmiedel_2018_ge_CD4_T-cell_naive	CXCR6	-0.095555
45823240	45848429	-2.88848	0.5099	239	45723640	45922676	88	ENSG00000163820	0.0136446	0.000279641	10000	executed	B2_ALL_eur_leave_23andme	Schmiedel_2018_ge_CD4_T-cell_naive	FYCO1	-0.292515
45823240	45848429	-14.2106	1	255	45723640	45922676	88	ENSG00000144791	0.919863	9.63381e-08	10000	executed	B2_ALL_eur_leave_23andme	Schmiedel_2018_ge_CD8_T-cell_anti-CD3-CD28	LIMD1	0
45823240	45848429	-31.1624	1	252	45723640	45922676	88	ENSG00000211456	0.860782	2.88714e-15	10000	executed	B2_ALL_eur_leave_23andme	Schmiedel_2018_ge_CD8_T-cell_anti-CD3-CD28	SACM1L	0
45823240	45848429	-3.1765	0.5894	232	45723640	45922676	88	ENSG00000173585	0.785519	0.0114753	10000	executed	B2_ALL_eur_leave_23andme	Schmiedel_2018_ge_CD8_T-cell_anti-CD3-CD28	CCR9	-0.22959
45823240	45848429	-2.41631	0.3575	238	45723640	45922676	88	ENSG00000163818	0.365822	0.0174722	10000	executed	B2_ALL_eur_leave_23andme	Schmiedel_2018_ge_CD8_T-cell_anti-CD3-CD28	LZTFL1	-0.446724
45823240	45848429	-3.95831	0.7673	229	45723640	45922897	88	ENSG00000172215	0.630935	0.00425838	10000	executed	B2_ALL_eur_leave_23andme	Schmiedel_2018_ge_CD8_T-cell_anti-CD3-CD28	CXCR6	-0.115035
45823240	45848429	-8.87927	0.9959	228	45723640	45922897	88	ENSG00000163820	0.134839	7.49687e-06	10000	executed	B2_ALL_eur_leave_23andme	Schmiedel_2018_ge_CD8_T-cell_anti-CD3-CD28	FYCO1	-0.00178427
45823240	45848429	-21.4119	1	258	45723640	45922676	89	ENSG00000144791	0.555036	5.02078e-11	10000	executed	B2_ALL_eur_leave_23andme	Schmiedel_2018_ge_CD8_T-cell_naive	LIMD1	0
45823240	45848429	-32.7409	1	253	45723640	45922676	89	ENSG00000211456	0.110225	1.73636e-16	10000	executed	B2_ALL_eur_leave_23andme	Schmiedel_2018_ge_CD8_T-cell_naive	SACM1L	0
45823240	45848429	-4.13398	0.7985	241	45723640	45922676	89	ENSG00000173585	0.177396	0.00146382	10000	executed	B2_ALL_eur_leave_23andme	Schmiedel_2018_ge_CD8_T-cell_naive	CCR9	-0.0977251
45823240	45848429	-4.54507	0.8556	222	45723640	45922676	89	ENSG00000163818	0.538856	0.00214858	10000	executed	B2_ALL_eur_leave_23andme	Schmiedel_2018_ge_CD8_T-cell_naive	LZTFL1	-0.0677292
45823240	45848429	-2.6003	0.4257	241	45723640	45922676	89	ENSG00000172215	0.536647	0.0183108	10000	executed	B2_ALL_eur_leave_23andme	Schmiedel_2018_ge_CD8_T-cell_naive	CXCR6	-0.370896
45823240	45848429	-1.85842	0.1973	223	45723640	45922676	89	ENSG00000163820	0.0626131	0.00829669	10000	executed	B2_ALL_eur_leave_23andme	Schmiedel_2018_ge_CD8_T-cell_naive	FYCO1	-0.704873
45823240	45848429	-18.218	1	259	45723640	45922676	90	ENSG00000144791	0.842041	1.54519e-09	10000	executed	B2_ALL_eur_leave_23andme	Schmiedel_2018_ge_monocyte_CD16_naive	LIMD1	0
45823240	45848429	-5.29499	0.925	254	45723640	45922676	90	ENSG00000211456	0.0524438	0.000163668	10000	executed	B2_ALL_eur_leave_23andme	Schmiedel_2018_ge_monocyte_CD16_naive	SACM1L	-0.0338583
45823240	45848429	-1.89729	0.204	227	45723640	45922676	90	ENSG00000173585	0.0275362	0.00338737	10000	executed	B2_ALL_eur_leave_23andme	Schmiedel_2018_ge_monocyte_CD16_naive	CCR9	-0.69037
45823240	45848429	-4.69837	0.876	234	45723640	45922676	90	ENSG00000163818	0.503361	0.0016896	10000	executed	B2_ALL_eur_leave_23andme	Schmiedel_2018_ge_monocyte_CD16_naive	LZTFL1	-0.0574959
45823240	45848429	-4.71565	0.8773	231	45723640	45922897	90	ENSG00000172215	0.189386	0.000868235	10000	executed	B2_ALL_eur_leave_23andme	Schmiedel_2018_ge_monocyte_CD16_naive	CXCR6	-0.0568519
45823240	45848429	-3.66566	0.7239	243	45723640	45922897	90	ENSG00000163820	0.682321	0.00624934	10000	executed	B2_ALL_eur_leave_23andme	Schmiedel_2018_ge_monocyte_CD16_naive	FYCO1	-0.140321
45823240	45848429	-5.50126	0.9316	250	45723640	45922676	91	ENSG00000144791	0.894422	0.000898478	10000	executed	B2_ALL_eur_leave_23andme	Schmiedel_2018_ge_monocyte_naive	LIMD1	-0.0307705
45823240	45848429	-8.39811	0.9945	258	45723640	45922676	91	ENSG00000211456	0.6076	3.6341e-05	10000	executed	B2_ALL_eur_leave_23andme	Schmiedel_2018_ge_monocyte_naive	SACM1L	-0.00239521
45823240	45848429	-3.66301	0.7121	262	45723640	45922676	91	ENSG00000173585	0.0511314	0.000883537	10000	executed	B2_ALL_eur_leave_23andme	Schmiedel_2018_ge_monocyte_naive	CCR9	-0.147459
45823240	45848429	-3.3013	0.6297	228	45723640	45922676	91	ENSG00000163818	0.886132	0.0100775	10000	executed	B2_ALL_eur_leave_23andme	Schmiedel_2018_ge_monocyte_naive	LZTFL1	-0.200866
45823240	45848429	-3.06664	0.5644	233	45723640	45922676	91	ENSG00000172215	0.749032	0.0122168	10000	executed	B2_ALL_eur_leave_23andme	Schmiedel_2018_ge_monocyte_naive	CXCR6	-0.248413
45823240	45848429	-2.44762	0.3699	228	45723640	45922676	91	ENSG00000163820	0.0968205	0.00658906	10000	executed	B2_ALL_eur_leave_23andme	Schmiedel_2018_ge_monocyte_naive	FYCO1	-0.431916
45823240	45848429	-8.87923	0.9964	254	45723640	45922676	90	ENSG00000144791	0.0265237	2.02248e-06	10000	executed	B2_ALL_eur_leave_23andme	Schmiedel_2018_ge_NK-cell_naive	LIMD1	-0.00156628
45823240	45848429	-28.5876	1	238	45723640	45922676	90	ENSG00000211456	0.405775	2.88387e-14	10000	executed	B2_ALL_eur_leave_23andme	Schmiedel_2018_ge_NK-cell_naive	SACM1L	0
45823240	45848429	-6.83097	0.9791	240	45723640	45922676	90	ENSG00000163817	0.95417	0.00021719	10000	executed	B2_ALL_eur_leave_23andme	Schmiedel_2018_ge_NK-cell_naive	SLC6A20	-0.00917295
45823240	45848429	-2.05835	0.2538	234	45723640	45922676	90	ENSG00000173585	0.357792	0.026498	10000	executed	B2_ALL_eur_leave_23andme	Schmiedel_2018_ge_NK-cell_naive	CCR9	-0.595508
45823240	45848429	-13.0154	0.9997	235	45723640	45922676	90	ENSG00000163818	0.832239	3.29931e-07	10000	executed	B2_ALL_eur_leave_23andme	Schmiedel_2018_ge_NK-cell_naive	LZTFL1	-0.000130308
45823240	45848429	-2.68042	0.4457	233	45723640	45922897	90	ENSG00000172215	0.1089	0.00481746	10000	executed	B2_ALL_eur_leave_23andme	Schmiedel_2018_ge_NK-cell_naive	CXCR6	-0.350957
45823240	45848429	0.366957	0.0029	222	45723640	45922676	90	ENSG00000163820	0.00129898	0.00116865	10000	executed	B2_ALL_eur_leave_23andme	Schmiedel_2018_ge_NK-cell_naive	FYCO1	-2.5376
45823240	45848429	-15.0747	1	253	45723640	45922676	89	ENSG00000144791	0.888365	3.95032e-08	10000	executed	B2_ALL_eur_leave_23andme	Schmiedel_2018_ge_Tfh_memory	LIMD1	0
45823240	45848429	-24.0038	1	253	45723640	45922676	89	ENSG00000211456	0.0877446	1.05925e-12	10000	executed	B2_ALL_eur_leave_23andme	Schmiedel_2018_ge_Tfh_memory	SACM1L	0
45823240	45848429	-3.61506	0.7082	246	45723640	45922676	89	ENSG00000173585	0.383886	0.00436042	10000	executed	B2_ALL_eur_leave_23andme	Schmiedel_2018_ge_Tfh_memory	CCR9	-0.149844
45823240	45848429	-4.75563	0.8787	235	45723640	45922897	89	ENSG00000163818	0.858146	0.00201717	10000	executed	B2_ALL_eur_leave_23andme	Schmiedel_2018_ge_Tfh_memory	LZTFL1	-0.0561594
45823240	45848429	1.5099	0.0002	242	45723640	45922676	89	ENSG00000172215	1.02927e-07	4.54923e-08	10000	executed	B2_ALL_eur_leave_23andme	Schmiedel_2018_ge_Tfh_memory	CXCR6	-3.69897
45823240	45848429	-1.74964	0.1622	227	45723640	45922676	89	ENSG00000163820	0.0207141	0.00298995	10000	executed	B2_ALL_eur_leave_23andme	Schmiedel_2018_ge_Tfh_memory	FYCO1	-0.789949
45823240	45848429	-6.68548	0.9741	273	45723640	45922897	82	ENSG00000144791	0.269019	0.00013021	10000	executed	B2_ALL_eur_leave_23andme	Schmiedel_2018_ge_Th1_memory	LIMD1	-0.0113965
45823240	45848429	-16.4075	1	253	45723640	45922676	82	ENSG00000211456	0.168541	4.2023e-09	10000	executed	B2_ALL_eur_leave_23andme	Schmiedel_2018_ge_Th1_memory	SACM1L	0
45823240	45848429	-3.319	0.6371	228	45723640	45922676	82	ENSG00000173585	0.699675	0.00905358	10000	executed	B2_ALL_eur_leave_23andme	Schmiedel_2018_ge_Th1_memory	CCR9	-0.195792
45823240	45848429	-4.82495	0.8842	231	45723640	45922676	82	ENSG00000163818	0.36663	0.00124238	10000	executed	B2_ALL_eur_leave_23andme	Schmiedel_2018_ge_Th1_memory	LZTFL1	-0.0534495
45823240	45848429	-1.39673	0.0888	238	45723640	45922676	82	ENSG00000172215	0.0576751	0.0106494	10000	executed	B2_ALL_eur_leave_23andme	Schmiedel_2018_ge_Th1_memory	CXCR6	-1.05159
45823240	45848429	-3.91096	0.7617	238	45723640	45922676	82	ENSG00000163820	0.22279	0.00226942	10000	executed	B2_ALL_eur_leave_23andme	Schmiedel_2018_ge_Th1_memory	FYCO1	-0.118216
45823240	45848429	-6.30012	0.9644	236	45723640	45922676	82	ENSG00000173578	0.69481	0.000362413	10000	executed	B2_ALL_eur_leave_23andme	Schmiedel_2018_ge_Th1_memory	XCR1	-0.0157428
45823240	45848429	-11.5253	0.9991	253	45723640	45922897	88	ENSG00000144791	0.913512	1.55289e-06	10000	executed	B2_ALL_eur_leave_23andme	Schmiedel_2018_ge_Th1-17_memory	LIMD1	-0.000391041
45823240	45848429	-13.4417	0.9999	254	45723640	45922676	88	ENSG00000211456	0.38455	1.52866e-07	10000	executed	B2_ALL_eur_leave_23andme	Schmiedel_2018_ge_Th1-17_memory	SACM1L	-4.34316e-05
45823240	45848429	-2.10437	0.2669	232	45723640	45922676	88	ENSG00000173585	0.423958	0.0272129	10000	executed	B2_ALL_eur_leave_23andme	Schmiedel_2018_ge_Th1-17_memory	CCR9	-0.573651
45823240	45848429	-4.02708	0.7781	246	45723640	45922676	88	ENSG00000163818	0.835524	0.00442446	10000	executed	B2_ALL_eur_leave_23andme	Schmiedel_2018_ge_Th1-17_memory	LZTFL1	-0.108965
45823240	45848429	-3.60826	0.6982	228	45723640	45922676	88	ENSG00000172215	0.113704	0.00169246	10000	executed	B2_ALL_eur_leave_23andme	Schmiedel_2018_ge_Th1-17_memory	CXCR6	-0.15602
45823240	45848429	-7.70761	0.9891	246	45723640	45922676	88	ENSG00000163820	0.35655	5.18351e-05	10000	executed	B2_ALL_eur_leave_23andme	Schmiedel_2018_ge_Th1-17_memory	FYCO1	-0.0047598
45823240	45848429	-2.77295	0.4741	224	45723640	45922897	88	ENSG00000173578	0.796413	0.017904	10000	executed	B2_ALL_eur_leave_23andme	Schmiedel_2018_ge_Th1-17_memory	XCR1	-0.32413
45823240	45848429	-18.4614	1	256	45723640	45922897	89	ENSG00000144791	0.389614	8.13482e-10	10000	executed	B2_ALL_eur_leave_23andme	Schmiedel_2018_ge_Th17_memory	LIMD1	0
45823240	45848429	-24.483	1	251	45723640	45922676	89	ENSG00000211456	0.844181	2.52296e-12	10000	executed	B2_ALL_eur_leave_23andme	Schmiedel_2018_ge_Th17_memory	SACM1L	0
45823240	45848429	NA	NA	228	45723640	45922676	89	ENSG00000173585	0.683195	0.0570407	0	Second trait min pvalue is higher than threshold: 0.05	B2_ALL_eur_leave_23andme	Schmiedel_2018_ge_Th17_memory	CCR9	NA
45823240	45848429	-4.84627	0.8887	224	45723640	45922676	89	ENSG00000163818	0.76838	0.00178963	10000	executed	B2_ALL_eur_leave_23andme	Schmiedel_2018_ge_Th17_memory	LZTFL1	-0.0512448
45823240	45848429	-3.91999	0.7645	231	45723640	45922676	89	ENSG00000172215	0.745755	0.00474477	10000	executed	B2_ALL_eur_leave_23andme	Schmiedel_2018_ge_Th17_memory	CXCR6	-0.116623
45823240	45848429	-2.46721	0.3788	234	45723640	45922676	89	ENSG00000163820	0.203844	0.0104521	10000	executed	B2_ALL_eur_leave_23andme	Schmiedel_2018_ge_Th17_memory	FYCO1	-0.42159
45823240	45848429	-19.3328	1	256	45723640	45922676	89	ENSG00000144791	0.247617	2.35575e-10	10000	executed	B2_ALL_eur_leave_23andme	Schmiedel_2018_ge_Th2_memory	LIMD1	0
45823240	45848429	-23.9851	1	258	45723640	45922676	89	ENSG00000211456	0.753863	4.15218e-12	10000	executed	B2_ALL_eur_leave_23andme	Schmiedel_2018_ge_Th2_memory	SACM1L	0
45823240	45848429	-3.25673	0.6206	237	45723640	45922676	89	ENSG00000173585	0.884575	0.0104799	10000	executed	B2_ALL_eur_leave_23andme	Schmiedel_2018_ge_Th2_memory	CCR9	-0.207188
45823240	45848429	-3.07365	0.571	243	45723640	45922676	89	ENSG00000163818	0.571844	0.0106464	10000	executed	B2_ALL_eur_leave_23andme	Schmiedel_2018_ge_Th2_memory	LZTFL1	-0.243364
45823240	45848429	-4.51196	0.85	236	45723640	45922897	89	ENSG00000172215	0.145188	0.000869873	10000	executed	B2_ALL_eur_leave_23andme	Schmiedel_2018_ge_Th2_memory	CXCR6	-0.0705811
45823240	45848429	-2.20659	0.3035	223	45723640	45922676	89	ENSG00000163820	0.199246	0.0136153	10000	executed	B2_ALL_eur_leave_23andme	Schmiedel_2018_ge_Th2_memory	FYCO1	-0.517841
45823240	45848429	-23.5544	1	252	45723640	45922676	89	ENSG00000144791	0.660262	5.97466e-12	10000	executed	B2_ALL_eur_leave_23andme	Schmiedel_2018_ge_Treg_memory	LIMD1	0
45823240	45848429	-10.3409	0.9988	265	45723640	45922676	89	ENSG00000211456	0.679655	4.97072e-06	10000	executed	B2_ALL_eur_leave_23andme	Schmiedel_2018_ge_Treg_memory	SACM1L	-0.000521466
45823240	45848429	-2.55217	0.4099	225	45723640	45922897	89	ENSG00000173585	0.182778	0.00806597	10000	executed	B2_ALL_eur_leave_23andme	Schmiedel_2018_ge_Treg_memory	CCR9	-0.387322
45823240	45848429	-3.57676	0.697	244	45723640	45922676	89	ENSG00000163818	0.490376	0.0056723	10000	executed	B2_ALL_eur_leave_23andme	Schmiedel_2018_ge_Treg_memory	LZTFL1	-0.156767
45823240	45848429	-6.70844	0.9768	228	45723640	45922897	89	ENSG00000172215	0.388245	0.000171421	10000	executed	B2_ALL_eur_leave_23andme	Schmiedel_2018_ge_Treg_memory	CXCR6	-0.0101943
45823240	45848429	-1.68773	0.1542	226	45723640	45922676	89	ENSG00000163820	0.225066	0.0268772	10000	executed	B2_ALL_eur_leave_23andme	Schmiedel_2018_ge_Treg_memory	FYCO1	-0.811916
45823240	45848429	-20.3843	1	258	45723640	45922676	89	ENSG00000144791	0.318669	1.05811e-10	10000	executed	B2_ALL_eur_leave_23andme	Schmiedel_2018_ge_Treg_naive	LIMD1	0
45823240	45848429	-35.7774	1	254	45723640	45922676	89	ENSG00000211456	0.841948	2.61555e-17	10000	executed	B2_ALL_eur_leave_23andme	Schmiedel_2018_ge_Treg_naive	SACM1L	0
45823240	45848429	-1.77388	0.1711	242	45723640	45922676	89	ENSG00000173585	0.00073146	8.89564e-05	10000	executed	B2_ALL_eur_leave_23andme	Schmiedel_2018_ge_Treg_naive	CCR9	-0.76675
45823240	45848429	-4.41729	0.8411	237	45723640	45922676	89	ENSG00000163818	0.0106818	7.47872e-05	10000	executed	B2_ALL_eur_leave_23andme	Schmiedel_2018_ge_Treg_naive	LZTFL1	-0.0751524
45823240	45848429	-3.07957	0.5658	223	45723640	45922676	89	ENSG00000172215	0.445271	0.00959066	10000	executed	B2_ALL_eur_leave_23andme	Schmiedel_2018_ge_Treg_naive	CXCR6	-0.247337
45823240	45848429	-5.52032	0.9358	243	45723640	45922676	89	ENSG00000163820	0.458965	0.000702768	10000	executed	B2_ALL_eur_leave_23andme	Schmiedel_2018_ge_Treg_naive	FYCO1	-0.028817
45823240	45848429	-4.55939	0.8544	271	45723640	45922676	98	ENSG00000144791	0.615737	0.00228651	10000	executed	B2_ALL_eur_leave_23andme	Schwartzentruber_2018_ge_sensory_neuron	LIMD1	-0.0683388
45823240	45848429	-3.28378	0.6293	261	45723640	45922676	98	ENSG00000211456	0.459343	0.00756635	10000	executed	B2_ALL_eur_leave_23andme	Schwartzentruber_2018_ge_sensory_neuron	SACM1L	-0.201142
45823240	45848429	-4.68684	0.8669	223	45723640	45922897	98	ENSG00000163818	0.558502	0.00187391	10000	executed	B2_ALL_eur_leave_23andme	Schwartzentruber_2018_ge_sensory_neuron	LZTFL1	-0.062031
45823240	45848429	-6.08984	0.959	255	45723640	45922897	98	ENSG00000163820	0.355932	0.000320323	10000	executed	B2_ALL_eur_leave_23andme	Schwartzentruber_2018_ge_sensory_neuron	FYCO1	-0.0181814
45823240	45848429	-11.1272	0.9996	254	45723640	45922676	195	ENSG00000144791	0.599319	2.06529e-06	10000	executed	B2_ALL_eur_leave_23andme	TwinsUK_ge_blood	LIMD1	-0.000173753
45823240	45848429	-9.62816	0.9987	258	45723640	45922897	195	ENSG00000211456	0.548574	9.27185e-06	10000	executed	B2_ALL_eur_leave_23andme	TwinsUK_ge_blood	SACM1L	-0.00056495
45823240	45848429	NA	NA	223	45723640	45922676	195	ENSG00000173585	0.128571	0.051165	0	Second trait min pvalue is higher than threshold: 0.05	B2_ALL_eur_leave_23andme	TwinsUK_ge_blood	CCR9	NA
45823240	45848429	-5.62822	0.9481	231	45723640	45922676	195	ENSG00000163818	0.0773352	0.000148077	10000	executed	B2_ALL_eur_leave_23andme	TwinsUK_ge_blood	LZTFL1	-0.0231459
45823240	45848429	-6.38265	0.9711	246	45723640	45922897	195	ENSG00000172215	0.0217638	1.88185e-05	10000	executed	B2_ALL_eur_leave_23andme	TwinsUK_ge_blood	CXCR6	-0.012736
45823240	45848429	-3.20145	0.6058	224	45723640	45922676	195	ENSG00000163820	0.600521	0.0100065	10000	executed	B2_ALL_eur_leave_23andme	TwinsUK_ge_blood	FYCO1	-0.217671
45823240	45848429	-46.4328	1	271	45723640	45922676	381	ENSG00000144791	0.061653	1.07732e-22	10000	executed	B2_ALL_eur_leave_23andme	TwinsUK_ge_fat	LIMD1	0
45823240	45848429	-5.5067	0.9426	240	45723640	45922676	381	ENSG00000211456	0.703623	0.000849634	10000	executed	B2_ALL_eur_leave_23andme	TwinsUK_ge_fat	SACM1L	-0.0256726
45823240	45848429	-8.33601	0.9963	237	45723640	45922897	381	ENSG00000163818	0.047527	5.69351e-06	10000	executed	B2_ALL_eur_leave_23andme	TwinsUK_ge_fat	LZTFL1	-0.00160987
45823240	45848429	-1.84697	0.1781	221	45723640	45922676	381	ENSG00000172215	0.245794	0.0241831	10000	executed	B2_ALL_eur_leave_23andme	TwinsUK_ge_fat	CXCR6	-0.749336
45823240	45848429	-17.4113	1	274	45723640	45922897	381	ENSG00000163820	1.50996e-05	1.81317e-13	10000	executed	B2_ALL_eur_leave_23andme	TwinsUK_ge_fat	FYCO1	0
45823240	45848429	-3.69005	0.7239	253	45723640	45922676	381	ENSG00000173578	0.708551	0.00612896	10000	executed	B2_ALL_eur_leave_23andme	TwinsUK_ge_fat	XCR1	-0.140321
45823240	45848429	-60.1489	1	288	45723640	45922897	418	ENSG00000144791	0.207917	2.52094e-28	10000	executed	B2_ALL_eur_leave_23andme	TwinsUK_ge_LCL	LIMD1	0
45823240	45848429	-5.52376	0.951	255	45723640	45922676	418	ENSG00000211456	0.0425995	9.67902e-05	10000	executed	B2_ALL_eur_leave_23andme	TwinsUK_ge_LCL	SACM1L	-0.0218195
45823240	45848429	-3.95049	0.7802	227	45723640	45922676	418	ENSG00000173585	0.558385	0.00398516	10000	executed	B2_ALL_eur_leave_23andme	TwinsUK_ge_LCL	CCR9	-0.107794
45823240	45848429	-4.10607	0.8054	237	45723640	45922676	418	ENSG00000163818	0.324907	0.00237349	10000	executed	B2_ALL_eur_leave_23andme	TwinsUK_ge_LCL	LZTFL1	-0.0939884
45823240	45848429	-6.90486	0.9847	235	45723640	45922897	418	ENSG00000172215	0.00505352	2.58042e-06	10000	executed	B2_ALL_eur_leave_23andme	TwinsUK_ge_LCL	CXCR6	-0.00669606
45823240	45848429	-17.7541	1	260	45723640	45922897	418	ENSG00000163820	0.202852	1.02745e-09	10000	executed	B2_ALL_eur_leave_23andme	TwinsUK_ge_LCL	FYCO1	0
45823240	45848429	-13.0285	1	256	45723640	45922676	370	ENSG00000144791	0.478652	2.53936e-07	10000	executed	B2_ALL_eur_leave_23andme	TwinsUK_ge_skin	LIMD1	0
45823240	45848429	-4.76716	0.8965	240	45723640	45922676	370	ENSG00000211456	0.802722	0.00195371	10000	executed	B2_ALL_eur_leave_23andme	TwinsUK_ge_skin	SACM1L	-0.0474497
45823240	45848429	-8.10602	0.9958	245	45723640	45922676	370	ENSG00000163817	0.0277849	5.3506e-06	10000	executed	B2_ALL_eur_leave_23andme	TwinsUK_ge_skin	SLC6A20	-0.00182788
45823240	45848429	-1.19576	0.0556	237	45723640	45922676	370	ENSG00000163818	0.0113363	0.00337871	10000	executed	B2_ALL_eur_leave_23andme	TwinsUK_ge_skin	LZTFL1	-1.25493
45823240	45848429	NA	NA	220	45723640	45922676	370	ENSG00000172215	0.43049	0.0927288	0	Second trait min pvalue is higher than threshold: 0.05	B2_ALL_eur_leave_23andme	TwinsUK_ge_skin	CXCR6	NA
45823240	45848429	-25.3051	1	263	45723640	45922897	370	ENSG00000163820	0.592403	9.89159e-13	10000	executed	B2_ALL_eur_leave_23andme	TwinsUK_ge_skin	FYCO1	0
45823240	45848429	-3.33516	0.6493	248	45723640	45922676	370	ENSG00000173578	0.317682	0.00567172	10000	executed	B2_ALL_eur_leave_23andme	TwinsUK_ge_skin	XCR1	-0.187555
45823240	45848429	-4.84719	0.8873	260	45723640	45922676	117	ENSG00000144791	0.470773	0.00139394	10000	executed	B2_ALL_eur_leave_23andme	van_de_Bunt_2015_ge_pancreatic_islet	LIMD1	-0.0519295
45823240	45848429	-4.17584	0.803	224	45723640	45922676	117	ENSG00000211456	0.150298	0.00125508	10000	executed	B2_ALL_eur_leave_23andme	van_de_Bunt_2015_ge_pancreatic_islet	SACM1L	-0.0952845
45823240	45848429	-4.05237	0.7807	252	45723640	45922676	117	ENSG00000163817	0.442409	0.00321502	10000	executed	B2_ALL_eur_leave_23andme	van_de_Bunt_2015_ge_pancreatic_islet	SLC6A20	-0.107516
45823240	45848429	-3.89954	0.7569	233	45723640	45922676	117	ENSG00000173585	0.23637	0.0023674	10000	executed	B2_ALL_eur_leave_23andme	van_de_Bunt_2015_ge_pancreatic_islet	CCR9	-0.120961
45823240	45848429	-2.19508	0.2924	227	45723640	45922676	117	ENSG00000163818	0.485726	0.0269946	10000	executed	B2_ALL_eur_leave_23andme	van_de_Bunt_2015_ge_pancreatic_islet	LZTFL1	-0.534023
45823240	45848429	-2.24609	0.3078	232	45723640	45922676	117	ENSG00000172215	0.0646379	0.00475304	10000	executed	B2_ALL_eur_leave_23andme	van_de_Bunt_2015_ge_pancreatic_islet	CXCR6	-0.511731
45823240	45848429	-4.82957	0.8853	254	45723640	45922676	117	ENSG00000163820	0.512715	0.00149229	10000	executed	B2_ALL_eur_leave_23andme	van_de_Bunt_2015_ge_pancreatic_islet	FYCO1	-0.0529095
45823240	45848429	-57.3355	1	290	45723640	45922897	479	ENSG00000144791.9	0.427498	6.76286e-27	10000	executed	B2_ALL_eur_leave_23andme	GTEx_v8_ge_Adipose_Subcutaneous	LIMD1	0
45823240	45848429	-9.98882	0.9994	256	45723640	45922676	479	ENSG00000211456.10	0.243035	3.84513e-06	10000	executed	B2_ALL_eur_leave_23andme	GTEx_v8_ge_Adipose_Subcutaneous	SACM1L	-0.000260655
45823240	45848429	-1.70195	0.1412	240	45723640	45922676	479	ENSG00000163817.15	0.0387174	0.00559255	10000	executed	B2_ALL_eur_leave_23andme	GTEx_v8_ge_Adipose_Subcutaneous	SLC6A20	-0.850165
45823240	45848429	-3.93677	0.7813	262	45723640	45922676	479	ENSG00000163818.16	0.000384361	6.0249e-06	10000	executed	B2_ALL_eur_leave_23andme	GTEx_v8_ge_Adipose_Subcutaneous	LZTFL1	-0.107182
45823240	45848429	-3.59993	0.7062	254	45723640	45922676	479	ENSG00000172215.5	0.000907789	1.98186e-05	10000	executed	B2_ALL_eur_leave_23andme	GTEx_v8_ge_Adipose_Subcutaneous	CXCR6	-0.151072
45823240	45848429	-41.8413	1	270	45723640	45922897	479	ENSG00000163820.14	0.110948	1.60729e-20	10000	executed	B2_ALL_eur_leave_23andme	GTEx_v8_ge_Adipose_Subcutaneous	FYCO1	0
45823240	45848429	-4.89899	0.9092	262	45723640	45922676	479	ENSG00000173578.7	0.514856	0.00138763	10000	executed	B2_ALL_eur_leave_23andme	GTEx_v8_ge_Adipose_Subcutaneous	XCR1	-0.0413406
45823240	45848429	-31.8754	1	267	45723640	45922897	393	ENSG00000144791.9	0.115988	4.03013e-16	10000	executed	B2_ALL_eur_leave_23andme	GTEx_v8_ge_Adipose_Visceral_Omentum	LIMD1	0
45823240	45848429	-8.14003	0.9949	280	45723640	45922676	393	ENSG00000211456.10	0.262986	2.82359e-05	10000	executed	B2_ALL_eur_leave_23andme	GTEx_v8_ge_Adipose_Visceral_Omentum	SACM1L	-0.00222057
45823240	45848429	-2.17778	0.2698	227	45723640	45922676	393	ENSG00000173585.15	0.304022	0.0199984	10000	executed	B2_ALL_eur_leave_23andme	GTEx_v8_ge_Adipose_Visceral_Omentum	CCR9	-0.568958
45823240	45848429	-3.022	0.5502	229	45723640	45922676	393	ENSG00000163818.16	0.0919833	0.00287788	10000	executed	B2_ALL_eur_leave_23andme	GTEx_v8_ge_Adipose_Visceral_Omentum	LZTFL1	-0.259479
45823240	45848429	-5.93294	0.9643	258	45723640	45922676	393	ENSG00000172215.5	0.0812745	0.000113056	10000	executed	B2_ALL_eur_leave_23andme	GTEx_v8_ge_Adipose_Visceral_Omentum	CXCR6	-0.0157878
45823240	45848429	-36.5247	1	282	45723640	45922897	393	ENSG00000163820.14	0.566503	1.07056e-17	10000	executed	B2_ALL_eur_leave_23andme	GTEx_v8_ge_Adipose_Visceral_Omentum	FYCO1	0
45823240	45848429	-2.91352	0.5141	240	45723640	45922676	393	ENSG00000173578.7	0.457872	0.0115535	10000	executed	B2_ALL_eur_leave_23andme	GTEx_v8_ge_Adipose_Visceral_Omentum	XCR1	-0.288952
45823240	45848429	-18.8602	1	261	45723640	45922676	194	ENSG00000144791.9	0.74798	7.74387e-10	10000	executed	B2_ALL_eur_leave_23andme	GTEx_v8_ge_Adrenal_Gland	LIMD1	0
45823240	45848429	-3.64274	0.713	236	45723640	45922676	194	ENSG00000211456.10	0.534832	0.00561253	10000	executed	B2_ALL_eur_leave_23andme	GTEx_v8_ge_Adrenal_Gland	SACM1L	-0.14691
45823240	45848429	-4.07067	0.7963	228	45723640	45922676	194	ENSG00000163817.15	0.345646	0.0026548	10000	executed	B2_ALL_eur_leave_23andme	GTEx_v8_ge_Adrenal_Gland	SLC6A20	-0.0989233
45823240	45848429	-2.72622	0.4565	233	45723640	45922676	194	ENSG00000163818.16	0.858289	0.0191877	10000	executed	B2_ALL_eur_leave_23andme	GTEx_v8_ge_Adrenal_Gland	LZTFL1	-0.340559
45823240	45848429	-1.32575	0.0752	233	45723640	45922676	194	ENSG00000172215.5	0.185397	0.035827	10000	executed	B2_ALL_eur_leave_23andme	GTEx_v8_ge_Adrenal_Gland	CXCR6	-1.12378
45823240	45848429	-6.60269	0.9792	250	45723640	45922897	194	ENSG00000163820.14	0.401537	0.000191867	10000	executed	B2_ALL_eur_leave_23andme	GTEx_v8_ge_Adrenal_Gland	FYCO1	-0.0091286
45823240	45848429	-81.2191	1	283	45723640	45922676	329	ENSG00000144791.9	0.338652	2.09389e-37	10000	executed	B2_ALL_eur_leave_23andme	GTEx_v8_ge_Artery_Aorta	LIMD1	0
45823240	45848429	-4.6543	0.878	259	45723640	45922676	329	ENSG00000211456.10	0.445706	0.00166166	10000	executed	B2_ALL_eur_leave_23andme	GTEx_v8_ge_Artery_Aorta	SACM1L	-0.0565055
45823240	45848429	-3.32163	0.6374	237	45723640	45922676	329	ENSG00000163818.16	0.2672	0.00501417	10000	executed	B2_ALL_eur_leave_23andme	GTEx_v8_ge_Artery_Aorta	LZTFL1	-0.195588
45823240	45848429	-7.2715	0.9884	256	45723640	45922676	329	ENSG00000172215.5	0.00427561	1.88788e-06	10000	executed	B2_ALL_eur_leave_23andme	GTEx_v8_ge_Artery_Aorta	CXCR6	-0.00506726
45823240	45848429	-27.5861	1	265	45723640	45922897	329	ENSG00000163820.14	0.774116	1.05892e-13	10000	executed	B2_ALL_eur_leave_23andme	GTEx_v8_ge_Artery_Aorta	FYCO1	0
45823240	45848429	-2.73782	0.4591	231	45723640	45922676	329	ENSG00000173578.7	0.783185	0.0184664	10000	executed	B2_ALL_eur_leave_23andme	GTEx_v8_ge_Artery_Aorta	XCR1	-0.338093
45823240	45848429	-15.7238	1	274	45723640	45922897	175	ENSG00000144791.9	0.964218	2.04691e-08	10000	executed	B2_ALL_eur_leave_23andme	GTEx_v8_ge_Artery_Coronary	LIMD1	0
45823240	45848429	-7.76802	0.9925	251	45723640	45922676	175	ENSG00000211456.10	0.137095	2.52406e-05	10000	executed	B2_ALL_eur_leave_23andme	GTEx_v8_ge_Artery_Coronary	SACM1L	-0.00326948
45823240	45848429	-1.06931	0.0505	234	45723640	45922676	175	ENSG00000163817.15	0.0322391	0.00951048	10000	executed	B2_ALL_eur_leave_23andme	GTEx_v8_ge_Artery_Coronary	SLC6A20	-1.29671
45823240	45848429	-1.68948	0.1503	231	45723640	45922676	175	ENSG00000163818.16	0.190117	0.0239857	10000	executed	B2_ALL_eur_leave_23andme	GTEx_v8_ge_Artery_Coronary	LZTFL1	-0.823041
45823240	45848429	-2.71265	0.4597	228	45723640	45922676	175	ENSG00000172215.5	0.214508	0.00830716	10000	executed	B2_ALL_eur_leave_23andme	GTEx_v8_ge_Artery_Coronary	CXCR6	-0.337525
45823240	45848429	-5.2353	0.9295	241	45723640	45922897	175	ENSG00000163820.14	0.949541	0.00121027	10000	executed	B2_ALL_eur_leave_23andme	GTEx_v8_ge_Artery_Coronary	FYCO1	-0.0317506
45823240	45848429	-3.35179	0.6425	256	45723640	45922676	175	ENSG00000173578.7	0.277689	0.0049931	10000	executed	B2_ALL_eur_leave_23andme	GTEx_v8_ge_Artery_Coronary	XCR1	-0.192127
45823240	45848429	-99.4055	1	277	45723640	45922676	476	ENSG00000144791.9	0.0409304	4.64933e-46	10000	executed	B2_ALL_eur_leave_23andme	GTEx_v8_ge_Artery_Tibial	LIMD1	0
45823240	45848429	-11.9899	1	244	45723640	45922676	476	ENSG00000211456.10	0.520134	7.85389e-07	10000	executed	B2_ALL_eur_leave_23andme	GTEx_v8_ge_Artery_Tibial	SACM1L	0
45823240	45848429	-2.66811	0.4321	242	45723640	45922897	476	ENSG00000163818.16	0.0361931	0.00181857	10000	executed	B2_ALL_eur_leave_23andme	GTEx_v8_ge_Artery_Tibial	LZTFL1	-0.364416
45823240	45848429	-4.69069	0.8849	242	45723640	45922676	476	ENSG00000172215.5	2.23919e-06	1.745e-08	10000	executed	B2_ALL_eur_leave_23andme	GTEx_v8_ge_Artery_Tibial	CXCR6	-0.0531058
45823240	45848429	-31.896	1	279	45723640	45922897	476	ENSG00000163820.14	0.0186572	8.34899e-17	10000	executed	B2_ALL_eur_leave_23andme	GTEx_v8_ge_Artery_Tibial	FYCO1	0
45823240	45848429	-5.74326	0.9481	259	45723640	45922676	119	ENSG00000144791.9	0.683001	0.000640893	10000	executed	B2_ALL_eur_leave_23andme	GTEx_v8_ge_Brain_Amygdala	LIMD1	-0.0231459
45823240	45848429	-2.78214	0.4751	245	45723640	45922676	119	ENSG00000211456.10	0.0126934	0.000600116	10000	executed	B2_ALL_eur_leave_23andme	GTEx_v8_ge_Brain_Amygdala	SACM1L	-0.323215
45823240	45848429	-3.95339	0.7698	225	45723640	45922676	119	ENSG00000163817.15	0.911353	0.00489136	10000	executed	B2_ALL_eur_leave_23andme	GTEx_v8_ge_Brain_Amygdala	SLC6A20	-0.113622
45823240	45848429	-2.08581	0.258	233	45723640	45922676	119	ENSG00000163818.16	0.302749	0.0221537	10000	executed	B2_ALL_eur_leave_23andme	GTEx_v8_ge_Brain_Amygdala	LZTFL1	-0.58838
45823240	45848429	-3.31433	0.6284	234	45723640	45922676	119	ENSG00000172215.5	0.369748	0.00640322	10000	executed	B2_ALL_eur_leave_23andme	GTEx_v8_ge_Brain_Amygdala	CXCR6	-0.201764
45823240	45848429	-2.72177	0.4553	260	45723640	45922676	119	ENSG00000163820.14	0.859012	0.0192893	10000	executed	B2_ALL_eur_leave_23andme	GTEx_v8_ge_Brain_Amygdala	FYCO1	-0.341702
45823240	45848429	-6.54817	0.9753	267	45723640	45922897	135	ENSG00000144791.9	0.722107	0.00027656	10000	executed	B2_ALL_eur_leave_23andme	GTEx_v8_ge_Brain_Anterior_cingulate_cortex_BA24	LIMD1	-0.0108618
45823240	45848429	-3.35615	0.6536	235	45723640	45922897	135	ENSG00000211456.10	0.345668	0.00583166	10000	executed	B2_ALL_eur_leave_23andme	GTEx_v8_ge_Brain_Anterior_cingulate_cortex_BA24	SACM1L	-0.184688
45823240	45848429	-4.92077	0.8969	237	45723640	45922676	135	ENSG00000163817.15	0.43316	0.0012226	10000	executed	B2_ALL_eur_leave_23andme	GTEx_v8_ge_Brain_Anterior_cingulate_cortex_BA24	SLC6A20	-0.047256
45823240	45848429	NA	NA	226	45723640	45922676	135	ENSG00000173585.15	0.490646	0.0576131	0	Second trait min pvalue is higher than threshold: 0.05	B2_ALL_eur_leave_23andme	GTEx_v8_ge_Brain_Anterior_cingulate_cortex_BA24	CCR9	NA
45823240	45848429	-3.11665	0.5872	240	45723640	45922676	135	ENSG00000163818.16	0.436837	0.00892447	10000	executed	B2_ALL_eur_leave_23andme	GTEx_v8_ge_Brain_Anterior_cingulate_cortex_BA24	LZTFL1	-0.231214
45823240	45848429	-3.47077	0.6801	242	45723640	45922676	135	ENSG00000163820.14	0.147107	0.00263623	10000	executed	B2_ALL_eur_leave_23andme	GTEx_v8_ge_Brain_Anterior_cingulate_cortex_BA24	FYCO1	-0.167427
45823240	45848429	-23.9559	1	267	45723640	45922676	172	ENSG00000144791.9	0.299547	2.57523e-12	10000	executed	B2_ALL_eur_leave_23andme	GTEx_v8_ge_Brain_Caudate_basal_ganglia	LIMD1	0
45823240	45848429	-2.36655	0.3465	229	45723640	45922676	172	ENSG00000211456.10	0.48689	0.0223738	10000	executed	B2_ALL_eur_leave_23andme	GTEx_v8_ge_Brain_Caudate_basal_ganglia	SACM1L	-0.460297
45823240	45848429	-4.46068	0.8542	238	45723640	45922676	172	ENSG00000163817.15	0.306625	0.00159413	10000	executed	B2_ALL_eur_leave_23andme	GTEx_v8_ge_Brain_Caudate_basal_ganglia	SLC6A20	-0.0684404
45823240	45848429	-2.32521	0.3337	228	45723640	45922676	172	ENSG00000163818.16	0.60181	0.0265061	10000	executed	B2_ALL_eur_leave_23andme	GTEx_v8_ge_Brain_Caudate_basal_ganglia	LZTFL1	-0.476644
45823240	45848429	-7.60057	0.9922	256	45723640	45922676	172	ENSG00000163820.14	0.0397904	1.04467e-05	10000	executed	B2_ALL_eur_leave_23andme	GTEx_v8_ge_Brain_Caudate_basal_ganglia	FYCO1	-0.00340078
45823240	45848429	NA	NA	226	45723640	45922676	157	ENSG00000144791.9	0.795795	0.0843548	0	Second trait min pvalue is higher than threshold: 0.05	B2_ALL_eur_leave_23andme	GTEx_v8_ge_Brain_Cerebellar_Hemisphere	LIMD1	NA
45823240	45848429	-3.42488	0.6614	250	45723640	45922676	157	ENSG00000211456.10	0.379035	0.00576099	10000	executed	B2_ALL_eur_leave_23andme	GTEx_v8_ge_Brain_Cerebellar_Hemisphere	SACM1L	-0.179536
45823240	45848429	NA	NA	225	45723640	45922676	157	ENSG00000163817.15	0.410004	0.0786681	0	Second trait min pvalue is higher than threshold: 0.05	B2_ALL_eur_leave_23andme	GTEx_v8_ge_Brain_Cerebellar_Hemisphere	SLC6A20	NA
45823240	45848429	-3.30963	0.6315	242	45723640	45922676	157	ENSG00000163818.16	0.136583	0.00295457	10000	executed	B2_ALL_eur_leave_23andme	GTEx_v8_ge_Brain_Cerebellar_Hemisphere	LZTFL1	-0.199627
45823240	45848429	-4.63119	0.8741	255	45723640	45922676	157	ENSG00000163820.14	0.417727	0.00163574	10000	executed	B2_ALL_eur_leave_23andme	GTEx_v8_ge_Brain_Cerebellar_Hemisphere	FYCO1	-0.0584389
45823240	45848429	-2.20187	0.2909	241	45723640	45922897	188	ENSG00000144791.9	0.2707	0.0177877	10000	executed	B2_ALL_eur_leave_23andme	GTEx_v8_ge_Brain_Cerebellum	LIMD1	-0.536256
45823240	45848429	-7.24374	0.9887	271	45723640	45922676	188	ENSG00000211456.10	0.693965	0.000129964	10000	executed	B2_ALL_eur_leave_23andme	GTEx_v8_ge_Brain_Cerebellum	SACM1L	-0.00493547
45823240	45848429	-2.74467	0.4698	246	45723640	45922676	188	ENSG00000163817.15	0.439068	0.0136099	10000	executed	B2_ALL_eur_leave_23andme	GTEx_v8_ge_Brain_Cerebellum	SLC6A20	-0.328087
45823240	45848429	-2.96261	0.539	228	45723640	45922676	188	ENSG00000163818.16	0.371045	0.00950507	10000	executed	B2_ALL_eur_leave_23andme	GTEx_v8_ge_Brain_Cerebellum	LZTFL1	-0.268411
45823240	45848429	-5.83786	0.9599	241	45723640	45922676	188	ENSG00000163820.14	0.150663	0.000209798	10000	executed	B2_ALL_eur_leave_23andme	GTEx_v8_ge_Brain_Cerebellum	FYCO1	-0.017774
45823240	45848429	-16.5169	1	271	45723640	45922676	183	ENSG00000144791.9	0.304366	5.26556e-09	10000	executed	B2_ALL_eur_leave_23andme	GTEx_v8_ge_Brain_Cortex	LIMD1	0
45823240	45848429	-5.51448	0.9422	269	45723640	45922897	183	ENSG00000211456.10	0.0802307	0.000174343	10000	executed	B2_ALL_eur_leave_23andme	GTEx_v8_ge_Brain_Cortex	SACM1L	-0.0258569
45823240	45848429	-2.1751	0.2787	229	45723640	45922676	183	ENSG00000163817.15	0.37027	0.0232069	10000	executed	B2_ALL_eur_leave_23andme	GTEx_v8_ge_Brain_Cortex	SLC6A20	-0.554863
45823240	45848429	-4.11895	0.8041	255	45723640	45922676	183	ENSG00000173585.15	0.749645	0.00387872	10000	executed	B2_ALL_eur_leave_23andme	GTEx_v8_ge_Brain_Cortex	CCR9	-0.0946899
45823240	45848429	-2.43556	0.3637	235	45723640	45922676	183	ENSG00000163818.16	0.188471	0.0101941	10000	executed	B2_ALL_eur_leave_23andme	GTEx_v8_ge_Brain_Cortex	LZTFL1	-0.439257
45823240	45848429	-3.92547	0.7733	249	45723640	45922676	183	ENSG00000163820.14	0.111262	0.00126895	10000	executed	B2_ALL_eur_leave_23andme	GTEx_v8_ge_Brain_Cortex	FYCO1	-0.111652
45823240	45848429	-13.2096	1	257	45723640	45922676	157	ENSG00000144791.9	0.129346	8.36561e-08	10000	executed	B2_ALL_eur_leave_23andme	GTEx_v8_ge_Brain_Frontal_Cortex_BA9	LIMD1	0
45823240	45848429	-3.07105	0.5642	248	45723640	45922676	157	ENSG00000211456.10	0.977149	0.0131939	10000	executed	B2_ALL_eur_leave_23andme	GTEx_v8_ge_Brain_Frontal_Cortex_BA9	SACM1L	-0.248567
45823240	45848429	-3.55011	0.6945	236	45723640	45922676	157	ENSG00000163817.15	0.315159	0.00440424	10000	executed	B2_ALL_eur_leave_23andme	GTEx_v8_ge_Brain_Frontal_Cortex_BA9	SLC6A20	-0.158328
45823240	45848429	-2.96523	0.5343	231	45723640	45922676	157	ENSG00000173585.15	0.624758	0.0129957	10000	executed	B2_ALL_eur_leave_23andme	GTEx_v8_ge_Brain_Frontal_Cortex_BA9	CCR9	-0.272215
45823240	45848429	-2.94043	0.5258	227	45723640	45922676	157	ENSG00000163818.16	0.58427	0.0129185	10000	executed	B2_ALL_eur_leave_23andme	GTEx_v8_ge_Brain_Frontal_Cortex_BA9	LZTFL1	-0.279179
45823240	45848429	-7.42021	0.9905	241	45723640	45922676	157	ENSG00000163820.14	0.198393	4.87889e-05	10000	executed	B2_ALL_eur_leave_23andme	GTEx_v8_ge_Brain_Frontal_Cortex_BA9	FYCO1	-0.00414552
45823240	45848429	-4.85425	0.8878	244	45723640	45922676	150	ENSG00000144791.9	0.05694	0.000260797	10000	executed	B2_ALL_eur_leave_23andme	GTEx_v8_ge_Brain_Hippocampus	LIMD1	-0.0516849
45823240	45848429	-3.44321	0.6564	239	45723640	45922676	150	ENSG00000211456.10	0.00345998	8.54406e-05	10000	executed	B2_ALL_eur_leave_23andme	GTEx_v8_ge_Brain_Hippocampus	SACM1L	-0.182831
45823240	45848429	-2.56969	0.4035	241	45723640	45922676	150	ENSG00000163817.15	0.263207	0.0114688	10000	executed	B2_ALL_eur_leave_23andme	GTEx_v8_ge_Brain_Hippocampus	SLC6A20	-0.394156
45823240	45848429	-5.05232	0.9045	247	45723640	45922676	150	ENSG00000163818.16	0.387415	0.000987066	10000	executed	B2_ALL_eur_leave_23andme	GTEx_v8_ge_Brain_Hippocampus	LZTFL1	-0.0435914
45823240	45848429	-4.28099	0.8195	268	45723640	45922676	150	ENSG00000163820.14	0.0267729	0.000242746	10000	executed	B2_ALL_eur_leave_23andme	GTEx_v8_ge_Brain_Hippocampus	FYCO1	-0.086451
45823240	45848429	-6.80743	0.9799	257	45723640	45922676	156	ENSG00000144791.9	0.136832	6.93651e-05	10000	executed	B2_ALL_eur_leave_23andme	GTEx_v8_ge_Brain_Hypothalamus	LIMD1	-0.00881824
45823240	45848429	-3.20429	0.6093	250	45723640	45922676	156	ENSG00000211456.10	0.74322	0.0106914	10000	executed	B2_ALL_eur_leave_23andme	GTEx_v8_ge_Brain_Hypothalamus	SACM1L	-0.215169
45823240	45848429	-3.07681	0.5669	232	45723640	45922676	156	ENSG00000163817.15	0.235191	0.0059585	10000	executed	B2_ALL_eur_leave_23andme	GTEx_v8_ge_Brain_Hypothalamus	SLC6A20	-0.246494
45823240	45848429	-3.0231	0.5498	235	45723640	45922676	156	ENSG00000163818.16	0.254193	0.00672008	10000	executed	B2_ALL_eur_leave_23andme	GTEx_v8_ge_Brain_Hypothalamus	LZTFL1	-0.259795
45823240	45848429	-4.07642	0.7972	228	45723640	45922676	156	ENSG00000172215.5	0.567901	0.0035926	10000	executed	B2_ALL_eur_leave_23andme	GTEx_v8_ge_Brain_Hypothalamus	CXCR6	-0.0984327
45823240	45848429	-3.02845	0.5517	231	45723640	45922676	156	ENSG00000163820.14	0.0302134	0.00104054	10000	executed	B2_ALL_eur_leave_23andme	GTEx_v8_ge_Brain_Hypothalamus	FYCO1	-0.258297
45823240	45848429	-17.2332	1	270	45723640	45922676	181	ENSG00000144791.9	0.108022	1.15176e-09	10000	executed	B2_ALL_eur_leave_23andme	GTEx_v8_ge_Brain_Nucleus_accumbens_basal_ganglia	LIMD1	0
45823240	45848429	-4.65781	0.8782	262	45723640	45922676	181	ENSG00000211456.10	0.633704	0.00200747	10000	executed	B2_ALL_eur_leave_23andme	GTEx_v8_ge_Brain_Nucleus_accumbens_basal_ganglia	SACM1L	-0.0564066
45823240	45848429	-4.43882	0.8506	250	45723640	45922676	181	ENSG00000163817.15	0.390808	0.00193092	10000	executed	B2_ALL_eur_leave_23andme	GTEx_v8_ge_Brain_Nucleus_accumbens_basal_ganglia	SLC6A20	-0.0702746
45823240	45848429	-3.81183	0.7505	247	45723640	45922676	181	ENSG00000163818.16	0.886978	0.00569661	10000	executed	B2_ALL_eur_leave_23andme	GTEx_v8_ge_Brain_Nucleus_accumbens_basal_ganglia	LZTFL1	-0.124649
45823240	45848429	-8.3482	0.9956	247	45723640	45922676	181	ENSG00000163820.14	0.0357615	4.34829e-06	10000	executed	B2_ALL_eur_leave_23andme	GTEx_v8_ge_Brain_Nucleus_accumbens_basal_ganglia	FYCO1	-0.00191511
45823240	45848429	-14.7788	1	261	45723640	45922676	153	ENSG00000144791.9	0.292215	3.0633e-08	10000	executed	B2_ALL_eur_leave_23andme	GTEx_v8_ge_Brain_Putamen_basal_ganglia	LIMD1	0
45823240	45848429	-3.85856	0.7551	227	45723640	45922897	153	ENSG00000211456.10	0.518298	0.00434334	10000	executed	B2_ALL_eur_leave_23andme	GTEx_v8_ge_Brain_Putamen_basal_ganglia	SACM1L	-0.121996
45823240	45848429	-2.02098	0.2282	225	45723640	45922676	153	ENSG00000163817.15	0.589634	0.0373829	10000	executed	B2_ALL_eur_leave_23andme	GTEx_v8_ge_Brain_Putamen_basal_ganglia	SLC6A20	-0.641684
45823240	45848429	-4.19621	0.8135	239	45723640	45922676	153	ENSG00000163818.16	0.403161	0.00256829	10000	executed	B2_ALL_eur_leave_23andme	GTEx_v8_ge_Brain_Putamen_basal_ganglia	LZTFL1	-0.0896424
45823240	45848429	-2.05792	0.2388	238	45723640	45922676	153	ENSG00000163820.14	0.180983	0.0150947	10000	executed	B2_ALL_eur_leave_23andme	GTEx_v8_ge_Brain_Putamen_basal_ganglia	FYCO1	-0.621966
45823240	45848429	-3.19925	0.5968	232	45723640	45922676	115	ENSG00000144791.9	0.960346	0.0114058	10000	executed	B2_ALL_eur_leave_23andme	GTEx_v8_ge_Brain_Spinal_cord_cervical_c-1	LIMD1	-0.224171
45823240	45848429	-7.7619	0.9917	248	45723640	45922676	115	ENSG00000211456.10	0.101853	1.98869e-05	10000	executed	B2_ALL_eur_leave_23andme	GTEx_v8_ge_Brain_Spinal_cord_cervical_c-1	SACM1L	-0.00361969
45823240	45848429	-1.32867	0.0739	227	45723640	45922676	115	ENSG00000163817.15	0.256832	0.0470641	10000	executed	B2_ALL_eur_leave_23andme	GTEx_v8_ge_Brain_Spinal_cord_cervical_c-1	SLC6A20	-1.13136
45823240	45848429	-1.18052	0.0575	225	45723640	45922676	115	ENSG00000173585.15	0.112431	0.0271576	10000	executed	B2_ALL_eur_leave_23andme	GTEx_v8_ge_Brain_Spinal_cord_cervical_c-1	CCR9	-1.24033
45823240	45848429	-5.06699	0.9048	235	45723640	45922676	115	ENSG00000163818.16	0.127392	0.000416209	10000	executed	B2_ALL_eur_leave_23andme	GTEx_v8_ge_Brain_Spinal_cord_cervical_c-1	LZTFL1	-0.0434474
45823240	45848429	-6.15105	0.9598	247	45723640	45922676	115	ENSG00000172215.5	0.295624	0.000252171	10000	executed	B2_ALL_eur_leave_23andme	GTEx_v8_ge_Brain_Spinal_cord_cervical_c-1	CXCR6	-0.0178193
45823240	45848429	-6.14123	0.9596	258	45723640	45922676	115	ENSG00000163820.14	0.0174912	2.29317e-05	10000	executed	B2_ALL_eur_leave_23andme	GTEx_v8_ge_Brain_Spinal_cord_cervical_c-1	FYCO1	-0.0179098
45823240	45848429	-3.70384	0.7153	229	45723640	45922676	100	ENSG00000144791.9	0.418921	0.00452277	10000	executed	B2_ALL_eur_leave_23andme	GTEx_v8_ge_Brain_Substantia_nigra	LIMD1	-0.145512
45823240	45848429	NA	NA	225	45723640	45922676	100	ENSG00000211456.10	0.704163	0.0932445	0	Second trait min pvalue is higher than threshold: 0.05	B2_ALL_eur_leave_23andme	GTEx_v8_ge_Brain_Substantia_nigra	SACM1L	NA
45823240	45848429	-2.37304	0.3443	238	45723640	45922676	100	ENSG00000163817.15	0.171607	0.0101127	10000	executed	B2_ALL_eur_leave_23andme	GTEx_v8_ge_Brain_Substantia_nigra	SLC6A20	-0.463063
45823240	45848429	-2.5806	0.4101	244	45723640	45922897	100	ENSG00000163818.16	0.021578	0.00123269	10000	executed	B2_ALL_eur_leave_23andme	GTEx_v8_ge_Brain_Substantia_nigra	LZTFL1	-0.38711
45823240	45848429	-1.88157	0.1996	229	45723640	45922676	100	ENSG00000172215.5	0.105696	0.0115376	10000	executed	B2_ALL_eur_leave_23andme	GTEx_v8_ge_Brain_Substantia_nigra	CXCR6	-0.699839
45823240	45848429	-1.89326	0.2024	238	45723640	45922676	100	ENSG00000163820.14	0.0539762	0.00617005	10000	executed	B2_ALL_eur_leave_23andme	GTEx_v8_ge_Brain_Substantia_nigra	FYCO1	-0.693789
45823240	45848429	-31.6939	1	274	45723640	45922676	329	ENSG00000144791.9	0.417172	1.21541e-15	10000	executed	B2_ALL_eur_leave_23andme	GTEx_v8_ge_Breast_Mammary_Tissue	LIMD1	0
45823240	45848429	-2.91493	0.5158	256	45723640	45922676	329	ENSG00000211456.10	0.0357258	0.00137428	10000	executed	B2_ALL_eur_leave_23andme	GTEx_v8_ge_Breast_Mammary_Tissue	SACM1L	-0.287519
45823240	45848429	-1.11841	0.0494	246	45723640	45922897	329	ENSG00000163817.15	3.14688e-06	9.82731e-07	10000	executed	B2_ALL_eur_leave_23andme	GTEx_v8_ge_Breast_Mammary_Tissue	SLC6A20	-1.30627
45823240	45848429	-2.52026	0.3804	263	45723640	45922676	329	ENSG00000173585.15	0.181003	0.00896442	10000	executed	B2_ALL_eur_leave_23andme	GTEx_v8_ge_Breast_Mammary_Tissue	CCR9	-0.419759
45823240	45848429	-2.15558	0.2648	245	45723640	45922897	329	ENSG00000163818.16	0.02621	0.00235074	10000	executed	B2_ALL_eur_leave_23andme	GTEx_v8_ge_Breast_Mammary_Tissue	LZTFL1	-0.577082
45823240	45848429	-5.22903	0.9236	235	45723640	45922676	329	ENSG00000172215.5	0.898691	0.00121049	10000	executed	B2_ALL_eur_leave_23andme	GTEx_v8_ge_Breast_Mammary_Tissue	CXCR6	-0.0345161
45823240	45848429	-18.7296	1	261	45723640	45922897	329	ENSG00000163820.14	0.187272	3.82908e-10	10000	executed	B2_ALL_eur_leave_23andme	GTEx_v8_ge_Breast_Mammary_Tissue	FYCO1	0
45823240	45848429	-3.02429	0.5492	241	45723640	45922676	329	ENSG00000173578.7	0.427957	0.00976677	10000	executed	B2_ALL_eur_leave_23andme	GTEx_v8_ge_Breast_Mammary_Tissue	XCR1	-0.260269
45823240	45848429	-49.2041	1	271	45723640	45922676	403	ENSG00000144791.9	0.830968	3.32713e-23	10000	executed	B2_ALL_eur_leave_23andme	GTEx_v8_ge_Cells_Cultured_fibroblasts	LIMD1	0
45823240	45848429	-5.47745	0.9426	271	45723640	45922676	403	ENSG00000211456.10	0.00682544	1.91377e-05	10000	executed	B2_ALL_eur_leave_23andme	GTEx_v8_ge_Cells_Cultured_fibroblasts	SACM1L	-0.0256726
45823240	45848429	-4.52429	0.8629	280	45723640	45922676	403	ENSG00000163818.16	0.0174403	0.000126041	10000	executed	B2_ALL_eur_leave_23andme	GTEx_v8_ge_Cells_Cultured_fibroblasts	LZTFL1	-0.0640395
45823240	45848429	-13.5963	1	250	45723640	45922676	403	ENSG00000172215.5	0.0993335	4.52854e-08	10000	executed	B2_ALL_eur_leave_23andme	GTEx_v8_ge_Cells_Cultured_fibroblasts	CXCR6	0
45823240	45848429	-67.4599	1	282	45723640	45922897	403	ENSG00000163820.14	0.0467489	4.69251e-32	10000	executed	B2_ALL_eur_leave_23andme	GTEx_v8_ge_Cells_Cultured_fibroblasts	FYCO1	0
45823240	45848429	-16.9403	1	265	45723640	45922676	113	ENSG00000144791.9	0.445909	4.34753e-09	10000	executed	B2_ALL_eur_leave_23andme	GTEx_v8_ge_Cells_EBV-transformed_lymphocytes	LIMD1	0
45823240	45848429	-4.70583	0.8773	246	45723640	45922676	113	ENSG00000211456.10	0.680928	0.0019663	10000	executed	B2_ALL_eur_leave_23andme	GTEx_v8_ge_Cells_EBV-transformed_lymphocytes	SACM1L	-0.0568519
45823240	45848429	-0.914904	0.0327	229	45723640	45922676	113	ENSG00000173585.15	0.0523983	0.0180343	10000	executed	B2_ALL_eur_leave_23andme	GTEx_v8_ge_Cells_EBV-transformed_lymphocytes	CCR9	-1.48545
45823240	45848429	-8.80448	0.9956	260	45723640	45922897	113	ENSG00000163818.16	0.723778	2.54064e-05	10000	executed	B2_ALL_eur_leave_23andme	GTEx_v8_ge_Cells_EBV-transformed_lymphocytes	LZTFL1	-0.00191511
45823240	45848429	-4.61572	0.8684	250	45723640	45922676	113	ENSG00000172215.5	0.274961	0.00124438	10000	executed	B2_ALL_eur_leave_23andme	GTEx_v8_ge_Cells_EBV-transformed_lymphocytes	CXCR6	-0.0612802
45823240	45848429	-4.54352	0.8587	240	45723640	45922676	113	ENSG00000163820.14	0.388933	0.00171752	10000	executed	B2_ALL_eur_leave_23andme	GTEx_v8_ge_Cells_EBV-transformed_lymphocytes	FYCO1	-0.0661585
45823240	45848429	-43.2273	1	271	45723640	45922676	266	ENSG00000144791.9	0.813479	1.39012e-20	10000	executed	B2_ALL_eur_leave_23andme	GTEx_v8_ge_Colon_Sigmoid	LIMD1	0
45823240	45848429	-4.55141	0.8637	227	45723640	45922676	266	ENSG00000211456.10	0.424773	0.00180312	10000	executed	B2_ALL_eur_leave_23andme	GTEx_v8_ge_Colon_Sigmoid	SACM1L	-0.0636371
45823240	45848429	-4.42769	0.8488	238	45723640	45922676	266	ENSG00000163817.15	0.380399	0.00191968	10000	executed	B2_ALL_eur_leave_23andme	GTEx_v8_ge_Colon_Sigmoid	SLC6A20	-0.0711946
45823240	45848429	-4.20257	0.8195	237	45723640	45922897	266	ENSG00000173585.15	0.392111	0.00250419	10000	executed	B2_ALL_eur_leave_23andme	GTEx_v8_ge_Colon_Sigmoid	CCR9	-0.086451
45823240	45848429	-3.81443	0.7483	227	45723640	45922676	266	ENSG00000163818.16	0.350341	0.00354936	10000	executed	B2_ALL_eur_leave_23andme	GTEx_v8_ge_Colon_Sigmoid	LZTFL1	-0.125924
45823240	45848429	-2.56495	0.4025	243	45723640	45922897	266	ENSG00000172215.5	0.309233	0.0130388	10000	executed	B2_ALL_eur_leave_23andme	GTEx_v8_ge_Colon_Sigmoid	CXCR6	-0.395234
45823240	45848429	-6.53053	0.9805	267	45723640	45922897	266	ENSG00000163820.14	0.353314	0.000190496	10000	executed	B2_ALL_eur_leave_23andme	GTEx_v8_ge_Colon_Sigmoid	FYCO1	-0.0085524
45823240	45848429	-5.39598	0.9393	226	45723640	45922676	266	ENSG00000173578.7	0.91117	0.00101259	10000	executed	B2_ALL_eur_leave_23andme	GTEx_v8_ge_Colon_Sigmoid	XCR1	-0.0271957
45823240	45848429	-59.1309	1	272	45723640	45922676	294	ENSG00000144791.9	0.816649	1.47892e-27	10000	executed	B2_ALL_eur_leave_23andme	GTEx_v8_ge_Colon_Transverse	LIMD1	0
45823240	45848429	-9.23567	0.9985	264	45723640	45922897	294	ENSG00000211456.10	0.874867	1.70248e-05	10000	executed	B2_ALL_eur_leave_23andme	GTEx_v8_ge_Colon_Transverse	SACM1L	-0.000651931
45823240	45848429	-10.4038	0.9992	250	45723640	45922897	294	ENSG00000163817.15	0.278336	2.75099e-06	10000	executed	B2_ALL_eur_leave_23andme	GTEx_v8_ge_Colon_Transverse	SLC6A20	-0.000347575
45823240	45848429	-4.7536	0.8893	258	45723640	45922676	294	ENSG00000173585.15	0.0362558	0.000193598	10000	executed	B2_ALL_eur_leave_23andme	GTEx_v8_ge_Colon_Transverse	CCR9	-0.0509517
45823240	45848429	-3.91461	0.7734	236	45723640	45922676	294	ENSG00000163818.16	0.83813	0.00502353	10000	executed	B2_ALL_eur_leave_23andme	GTEx_v8_ge_Colon_Transverse	LZTFL1	-0.111596
45823240	45848429	-4.75337	0.8893	225	45723640	45922676	294	ENSG00000172215.5	0.762918	0.00194819	10000	executed	B2_ALL_eur_leave_23andme	GTEx_v8_ge_Colon_Transverse	CXCR6	-0.0509517
45823240	45848429	-14.5595	1	257	45723640	45922676	294	ENSG00000163820.14	0.955413	6.79592e-08	10000	executed	B2_ALL_eur_leave_23andme	GTEx_v8_ge_Colon_Transverse	FYCO1	0
45823240	45848429	-10.1791	0.9992	272	45723640	45922676	294	ENSG00000173578.7	0.093753	1.48528e-06	10000	executed	B2_ALL_eur_leave_23andme	GTEx_v8_ge_Colon_Transverse	XCR1	-0.000347575
45823240	45848429	-56.6265	1	277	45723640	45922676	275	ENSG00000144791.9	0.281826	1.05904e-26	10000	executed	B2_ALL_eur_leave_23andme	GTEx_v8_ge_Esophagus_Gastroesophageal_Junction	LIMD1	0
45823240	45848429	-5.82305	0.959	242	45723640	45922676	275	ENSG00000211456.10	0.468517	0.000485234	10000	executed	B2_ALL_eur_leave_23andme	GTEx_v8_ge_Esophagus_Gastroesophageal_Junction	SACM1L	-0.0181814
45823240	45848429	-2.09438	0.2542	247	45723640	45922897	275	ENSG00000163817.15	0.0171259	0.00167796	10000	executed	B2_ALL_eur_leave_23andme	GTEx_v8_ge_Esophagus_Gastroesophageal_Junction	SLC6A20	-0.594824
45823240	45848429	-1.66269	0.1364	243	45723640	45922676	275	ENSG00000163818.16	0.0108536	0.00173139	10000	executed	B2_ALL_eur_leave_23andme	GTEx_v8_ge_Esophagus_Gastroesophageal_Junction	LZTFL1	-0.865186
45823240	45848429	-1.5058	0.1046	230	45723640	45922676	275	ENSG00000172215.5	0.0978117	0.0164655	10000	executed	B2_ALL_eur_leave_23andme	GTEx_v8_ge_Esophagus_Gastroesophageal_Junction	CXCR6	-0.980468
45823240	45848429	-12.434	0.9999	257	45723640	45922897	275	ENSG00000163820.14	0.630543	5.44514e-07	10000	executed	B2_ALL_eur_leave_23andme	GTEx_v8_ge_Esophagus_Gastroesophageal_Junction	FYCO1	-4.34316e-05
45823240	45848429	-1.69158	0.1433	229	45723640	45922676	275	ENSG00000173578.7	0.357376	0.0397096	10000	executed	B2_ALL_eur_leave_23andme	GTEx_v8_ge_Esophagus_Gastroesophageal_Junction	XCR1	-0.843754
45823240	45848429	-34.0665	1	265	45723640	45922676	411	ENSG00000144791.9	0.0329682	1.52446e-17	10000	executed	B2_ALL_eur_leave_23andme	GTEx_v8_ge_Esophagus_Mucosa	LIMD1	0
45823240	45848429	-5.17965	0.9265	252	45723640	45922676	411	ENSG00000211456.10	0.836868	0.001259	10000	executed	B2_ALL_eur_leave_23andme	GTEx_v8_ge_Esophagus_Mucosa	SACM1L	-0.0331546
45823240	45848429	0.830171	0.0008	239	45723640	45922676	411	ENSG00000163818.16	0.00169623	0.00169623	10000	executed	B2_ALL_eur_leave_23andme	GTEx_v8_ge_Esophagus_Mucosa	LZTFL1	-3.09691
45823240	45848429	-2.87662	0.5045	257	45723640	45922676	411	ENSG00000172215.5	0.141943	0.00491622	10000	executed	B2_ALL_eur_leave_23andme	GTEx_v8_ge_Esophagus_Mucosa	CXCR6	-0.297139
45823240	45848429	-33.8823	1	276	45723640	45922897	411	ENSG00000163820.14	0.221603	8.63616e-17	10000	executed	B2_ALL_eur_leave_23andme	GTEx_v8_ge_Esophagus_Mucosa	FYCO1	0
45823240	45848429	-26.8517	1	284	45723640	45922676	411	ENSG00000173578.7	0.0317528	2.23303e-14	10000	executed	B2_ALL_eur_leave_23andme	GTEx_v8_ge_Esophagus_Mucosa	XCR1	0
45823240	45848429	-69.6611	1	282	45723640	45922676	385	ENSG00000144791.9	0.723861	3.51657e-32	10000	executed	B2_ALL_eur_leave_23andme	GTEx_v8_ge_Esophagus_Muscularis	LIMD1	0
45823240	45848429	-4.76298	0.8931	247	45723640	45922676	385	ENSG00000211456.10	0.421582	0.00142601	10000	executed	B2_ALL_eur_leave_23andme	GTEx_v8_ge_Esophagus_Muscularis	SACM1L	-0.0490999
45823240	45848429	-0.955857	0.0364	272	45723640	45922676	385	ENSG00000163817.15	1.90598e-05	4.8616e-06	10000	executed	B2_ALL_eur_leave_23andme	GTEx_v8_ge_Esophagus_Muscularis	SLC6A20	-1.4389
45823240	45848429	-2.09784	0.2538	228	45723640	45922676	385	ENSG00000163818.16	0.108387	0.00925335	10000	executed	B2_ALL_eur_leave_23andme	GTEx_v8_ge_Esophagus_Muscularis	LZTFL1	-0.595508
45823240	45848429	-1.71688	0.1481	229	45723640	45922676	385	ENSG00000172215.5	0.00965268	0.00145745	10000	executed	B2_ALL_eur_leave_23andme	GTEx_v8_ge_Esophagus_Muscularis	CXCR6	-0.829445
45823240	45848429	-20.2068	1	276	45723640	45922897	385	ENSG00000163820.14	0.351941	1.31903e-10	10000	executed	B2_ALL_eur_leave_23andme	GTEx_v8_ge_Esophagus_Muscularis	FYCO1	0
45823240	45848429	-2.10837	0.2572	239	45723640	45922676	385	ENSG00000173578.7	0.0218739	0.00208572	10000	executed	B2_ALL_eur_leave_23andme	GTEx_v8_ge_Esophagus_Muscularis	XCR1	-0.589729
45823240	45848429	-42.0247	1	270	45723640	45922676	316	ENSG00000144791.9	0.697042	4.46952e-20	10000	executed	B2_ALL_eur_leave_23andme	GTEx_v8_ge_Heart_Atrial_Appendage	LIMD1	0
45823240	45848429	-4.0015	0.7926	261	45723640	45922676	316	ENSG00000211456.10	0.857156	0.00458721	10000	executed	B2_ALL_eur_leave_23andme	GTEx_v8_ge_Heart_Atrial_Appendage	SACM1L	-0.100946
45823240	45848429	-3.01886	0.5555	230	45723640	45922676	316	ENSG00000163818.16	0.439808	0.0100022	10000	executed	B2_ALL_eur_leave_23andme	GTEx_v8_ge_Heart_Atrial_Appendage	LZTFL1	-0.255316
45823240	45848429	-7.11478	0.9881	251	45723640	45922676	316	ENSG00000172215.5	0.148269	5.35099e-05	10000	executed	B2_ALL_eur_leave_23andme	GTEx_v8_ge_Heart_Atrial_Appendage	CXCR6	-0.0051991
45823240	45848429	-7.20958	0.9891	246	45723640	45922676	316	ENSG00000163820.14	0.292082	8.12424e-05	10000	executed	B2_ALL_eur_leave_23andme	GTEx_v8_ge_Heart_Atrial_Appendage	FYCO1	-0.0047598
45823240	45848429	-21.8591	1	267	45723640	45922676	327	ENSG00000144791.9	0.342577	2.39351e-11	10000	executed	B2_ALL_eur_leave_23andme	GTEx_v8_ge_Heart_Left_Ventricle	LIMD1	0
45823240	45848429	-9.8061	0.9988	240	45723640	45922676	327	ENSG00000211456.10	0.594756	8.18064e-06	10000	executed	B2_ALL_eur_leave_23andme	GTEx_v8_ge_Heart_Left_Ventricle	SACM1L	-0.000521466
45823240	45848429	-3.72196	0.7323	230	45723640	45922676	327	ENSG00000163818.16	0.995964	0.00636505	10000	executed	B2_ALL_eur_leave_23andme	GTEx_v8_ge_Heart_Left_Ventricle	LZTFL1	-0.135311
45823240	45848429	-9.52836	0.9984	265	45723640	45922897	327	ENSG00000172215.5	0.00198262	8.79644e-08	10000	executed	B2_ALL_eur_leave_23andme	GTEx_v8_ge_Heart_Left_Ventricle	CXCR6	-0.000695428
45823240	45848429	-4.71472	0.8848	238	45723640	45922897	327	ENSG00000163820.14	0.412444	0.00148173	10000	executed	B2_ALL_eur_leave_23andme	GTEx_v8_ge_Heart_Left_Ventricle	FYCO1	-0.0531549
45823240	45848429	-7.88694	0.9887	276	45723640	45922676	65	ENSG00000144791.9	0.971248	7.13322e-05	10000	executed	B2_ALL_eur_leave_23andme	GTEx_v8_ge_Kidney_Cortex	LIMD1	-0.00493547
45823240	45848429	-3.51281	0.678	237	45723640	45922676	65	ENSG00000211456.10	0.403086	0.005447	10000	executed	B2_ALL_eur_leave_23andme	GTEx_v8_ge_Kidney_Cortex	SACM1L	-0.16877
45823240	45848429	-3.97774	0.7707	230	45723640	45922676	65	ENSG00000163817.15	0.49034	0.00368826	10000	executed	B2_ALL_eur_leave_23andme	GTEx_v8_ge_Kidney_Cortex	SLC6A20	-0.113115
45823240	45848429	-3.54743	0.6844	240	45723640	45922676	65	ENSG00000173585.15	0.972979	0.00772556	10000	executed	B2_ALL_eur_leave_23andme	GTEx_v8_ge_Kidney_Cortex	CCR9	-0.16469
45823240	45848429	-0.776847	0.0289	229	45723640	45922676	65	ENSG00000163818.16	0.020416	0.00506585	10000	executed	B2_ALL_eur_leave_23andme	GTEx_v8_ge_Kidney_Cortex	LZTFL1	-1.5391
45823240	45848429	-3.03132	0.5564	234	45723640	45922676	65	ENSG00000172215.5	0.406217	0.00936169	10000	executed	B2_ALL_eur_leave_23andme	GTEx_v8_ge_Kidney_Cortex	CXCR6	-0.254613
45823240	45848429	-3.82368	0.7447	238	45723640	45922676	65	ENSG00000163820.14	0.891658	0.00562735	10000	executed	B2_ALL_eur_leave_23andme	GTEx_v8_ge_Kidney_Cortex	FYCO1	-0.128019
45823240	45848429	-6.98775	0.9848	263	45723640	45922676	178	ENSG00000144791.9	0.347902	0.000116002	10000	executed	B2_ALL_eur_leave_23andme	GTEx_v8_ge_Liver	LIMD1	-0.00665196
45823240	45848429	-4.03417	0.7921	233	45723640	45922676	178	ENSG00000211456.10	0.36835	0.00288695	10000	executed	B2_ALL_eur_leave_23andme	GTEx_v8_ge_Liver	SACM1L	-0.10122
45823240	45848429	-3.31292	0.6403	231	45723640	45922897	178	ENSG00000163817.15	0.197166	0.0039884	10000	executed	B2_ALL_eur_leave_23andme	GTEx_v8_ge_Liver	SLC6A20	-0.193616
45823240	45848429	-7.05532	0.9856	255	45723640	45922676	178	ENSG00000173585.15	0.138351	5.38691e-05	10000	executed	B2_ALL_eur_leave_23andme	GTEx_v8_ge_Liver	CCR9	-0.00629931
45823240	45848429	-2.09965	0.2634	247	45723640	45922676	178	ENSG00000163818.16	0.0620515	0.00558056	10000	executed	B2_ALL_eur_leave_23andme	GTEx_v8_ge_Liver	LZTFL1	-0.579384
45823240	45848429	-2.1293	0.2725	249	45723640	45922676	178	ENSG00000172215.5	0.058179	0.00509011	10000	executed	B2_ALL_eur_leave_23andme	GTEx_v8_ge_Liver	CXCR6	-0.564633
45823240	45848429	-4.92154	0.9038	236	45723640	45922897	178	ENSG00000163820.14	0.0616329	0.000260363	10000	executed	B2_ALL_eur_leave_23andme	GTEx_v8_ge_Liver	FYCO1	-0.0439277
45823240	45848429	-32.0462	1	278	45723640	45922676	436	ENSG00000144791.9	0.133813	3.79459e-16	10000	executed	B2_ALL_eur_leave_23andme	GTEx_v8_ge_Lung	LIMD1	0
45823240	45848429	-3.07102	0.5692	242	45723640	45922676	436	ENSG00000211456.10	0.850783	0.012939	10000	executed	B2_ALL_eur_leave_23andme	GTEx_v8_ge_Lung	SACM1L	-0.244735
45823240	45848429	-3.77357	0.749	237	45723640	45922897	436	ENSG00000163817.15	0.0370363	0.000562584	10000	executed	B2_ALL_eur_leave_23andme	GTEx_v8_ge_Lung	SLC6A20	-0.125518
45823240	45848429	-3.99826	0.7916	256	45723640	45922676	436	ENSG00000173585.15	0.714191	0.00435232	10000	executed	B2_ALL_eur_leave_23andme	GTEx_v8_ge_Lung	CCR9	-0.101494
45823240	45848429	-0.162937	0.0072	230	45723640	45922676	436	ENSG00000163818.16	0.0178161	0.0112793	10000	executed	B2_ALL_eur_leave_23andme	GTEx_v8_ge_Lung	LZTFL1	-2.14267
45823240	45848429	-6.95219	0.9857	241	45723640	45922897	436	ENSG00000172215.5	0.254631	9.65962e-05	10000	executed	B2_ALL_eur_leave_23andme	GTEx_v8_ge_Lung	CXCR6	-0.00625524
45823240	45848429	-29.8258	1	269	45723640	45922897	436	ENSG00000163820.14	0.769657	1.08403e-14	10000	executed	B2_ALL_eur_leave_23andme	GTEx_v8_ge_Lung	FYCO1	0
45823240	45848429	-3.63694	0.7185	263	45723640	45922676	436	ENSG00000173578.7	0.262487	0.00349441	10000	executed	B2_ALL_eur_leave_23andme	GTEx_v8_ge_Lung	XCR1	-0.143573
45823240	45848429	-17.516	1	293	45723640	45922897	114	ENSG00000144791.9	0.900757	3.21745e-09	10000	executed	B2_ALL_eur_leave_23andme	GTEx_v8_ge_Minor_Salivary_Gland	LIMD1	0
45823240	45848429	-3.17825	0.5927	227	45723640	45922676	114	ENSG00000211456.10	0.261153	0.00577522	10000	executed	B2_ALL_eur_leave_23andme	GTEx_v8_ge_Minor_Salivary_Gland	SACM1L	-0.227165
45823240	45848429	-4.93826	0.8975	234	45723640	45922676	114	ENSG00000163817.15	0.0408347	0.000177128	10000	executed	B2_ALL_eur_leave_23andme	GTEx_v8_ge_Minor_Salivary_Gland	SLC6A20	-0.0469655
45823240	45848429	-4.7744	0.8809	266	45723640	45922676	114	ENSG00000173585.15	0.0189664	0.000104511	10000	executed	B2_ALL_eur_leave_23andme	GTEx_v8_ge_Minor_Salivary_Gland	CCR9	-0.0550734
45823240	45848429	-2.53095	0.3921	244	45723640	45922676	114	ENSG00000163818.16	0.218568	0.0103383	10000	executed	B2_ALL_eur_leave_23andme	GTEx_v8_ge_Minor_Salivary_Gland	LZTFL1	-0.406603
45823240	45848429	-2.24806	0.2976	228	45723640	45922676	114	ENSG00000172215.5	0.126751	0.00897413	10000	executed	B2_ALL_eur_leave_23andme	GTEx_v8_ge_Minor_Salivary_Gland	CXCR6	-0.526367
45823240	45848429	-13.1953	1	267	45723640	45922676	114	ENSG00000163820.14	0.893392	2.76309e-07	10000	executed	B2_ALL_eur_leave_23andme	GTEx_v8_ge_Minor_Salivary_Gland	FYCO1	0
45823240	45848429	-3.32198	0.6316	226	45723640	45922676	114	ENSG00000173578.7	0.440886	0.0071379	10000	executed	B2_ALL_eur_leave_23andme	GTEx_v8_ge_Minor_Salivary_Gland	XCR1	-0.199558
45823240	45848429	-16.2479	1	265	45723640	45922897	588	ENSG00000144791.9	0.291526	6.74019e-09	10000	executed	B2_ALL_eur_leave_23andme	GTEx_v8_ge_Muscle_Skeletal	LIMD1	0
45823240	45848429	-2.96188	0.5318	249	45723640	45922676	588	ENSG00000211456.10	0.0676963	0.00233986	10000	executed	B2_ALL_eur_leave_23andme	GTEx_v8_ge_Muscle_Skeletal	SACM1L	-0.274252
45823240	45848429	2.06016	0	225	45723640	45922676	588	ENSG00000163817.15	4.42011e-07	1.17378e-07	10000	executed	B2_ALL_eur_leave_23andme	GTEx_v8_ge_Muscle_Skeletal	SLC6A20	-4
45823240	45848429	-4.0974	0.8075	266	45723640	45922897	588	ENSG00000163818.16	0.0711486	0.000714511	10000	executed	B2_ALL_eur_leave_23andme	GTEx_v8_ge_Muscle_Skeletal	LZTFL1	-0.0928575
45823240	45848429	-64.2601	1	268	45723640	45922676	588	ENSG00000172215.5	3.43518e-06	1.66775e-34	10000	executed	B2_ALL_eur_leave_23andme	GTEx_v8_ge_Muscle_Skeletal	CXCR6	0
45823240	45848429	-68.9295	1	274	45723640	45922676	588	ENSG00000163820.14	0.630042	6.96153e-32	10000	executed	B2_ALL_eur_leave_23andme	GTEx_v8_ge_Muscle_Skeletal	FYCO1	0
45823240	45848429	-71.8277	1	283	45723640	45922676	438	ENSG00000144791.9	0.360114	2.77225e-33	10000	executed	B2_ALL_eur_leave_23andme	GTEx_v8_ge_Nerve_Tibial	LIMD1	0
45823240	45848429	-5.49349	0.9478	262	45723640	45922676	438	ENSG00000211456.10	0.438551	0.000664129	10000	executed	B2_ALL_eur_leave_23andme	GTEx_v8_ge_Nerve_Tibial	SACM1L	-0.0232833
45823240	45848429	1.44715	0.0002	268	45723640	45922897	438	ENSG00000163817.15	1.57179e-06	7.28884e-07	10000	executed	B2_ALL_eur_leave_23andme	GTEx_v8_ge_Nerve_Tibial	SLC6A20	-3.69897
45823240	45848429	-7.41184	0.9914	303	45723640	45922676	438	ENSG00000173585.15	0.00991157	3.58585e-06	10000	executed	B2_ALL_eur_leave_23andme	GTEx_v8_ge_Nerve_Tibial	CCR9	-0.00375109
45823240	45848429	-1.70113	0.1431	243	45723640	45922676	438	ENSG00000163818.16	0.0544476	0.00655104	10000	executed	B2_ALL_eur_leave_23andme	GTEx_v8_ge_Nerve_Tibial	LZTFL1	-0.84436
45823240	45848429	-10.5499	0.9998	262	45723640	45922676	438	ENSG00000172215.5	0.00445349	6.56558e-08	10000	executed	B2_ALL_eur_leave_23andme	GTEx_v8_ge_Nerve_Tibial	CXCR6	-8.68676e-05
45823240	45848429	-85.1844	1	278	45723640	45922897	438	ENSG00000163820.14	0.36447	4.06452e-39	10000	executed	B2_ALL_eur_leave_23andme	GTEx_v8_ge_Nerve_Tibial	FYCO1	0
45823240	45848429	-4.33412	0.8429	243	45723640	45922676	438	ENSG00000173578.7	0.586949	0.00275446	10000	executed	B2_ALL_eur_leave_23andme	GTEx_v8_ge_Nerve_Tibial	XCR1	-0.0742239
45823240	45848429	-20.7413	1	276	45723640	45922676	138	ENSG00000144791.9	0.737561	1.12289e-10	10000	executed	B2_ALL_eur_leave_23andme	GTEx_v8_ge_Ovary	LIMD1	0
45823240	45848429	-2.49231	0.3789	247	45723640	45922676	138	ENSG00000211456.10	0.443622	0.0182549	10000	executed	B2_ALL_eur_leave_23andme	GTEx_v8_ge_Ovary	SACM1L	-0.421475
45823240	45848429	-2.72159	0.4581	241	45723640	45922676	138	ENSG00000173585.15	0.744228	0.0184847	10000	executed	B2_ALL_eur_leave_23andme	GTEx_v8_ge_Ovary	CCR9	-0.33904
45823240	45848429	-3.54705	0.6858	234	45723640	45922897	138	ENSG00000163818.16	0.702305	0.007129	10000	executed	B2_ALL_eur_leave_23andme	GTEx_v8_ge_Ovary	LZTFL1	-0.163803
45823240	45848429	-6.22818	0.9665	241	45723640	45922897	138	ENSG00000172215.5	0.95271	0.000415785	10000	executed	B2_ALL_eur_leave_23andme	GTEx_v8_ge_Ovary	CXCR6	-0.0147981
45823240	45848429	-4.29025	0.8249	253	45723640	45922897	138	ENSG00000163820.14	0.00452997	4.52204e-05	10000	executed	B2_ALL_eur_leave_23andme	GTEx_v8_ge_Ovary	FYCO1	-0.0835987
45823240	45848429	-62.7695	1	280	45723640	45922676	243	ENSG00000144791.9	0.231811	1.88718e-29	10000	executed	B2_ALL_eur_leave_23andme	GTEx_v8_ge_Pancreas	LIMD1	0
45823240	45848429	-3.78059	0.7468	238	45723640	45922897	243	ENSG00000211456.10	0.216013	0.00256751	10000	executed	B2_ALL_eur_leave_23andme	GTEx_v8_ge_Pancreas	SACM1L	-0.126796
45823240	45848429	-6.80476	0.9848	258	45723640	45922676	243	ENSG00000163817.15	0.621631	0.00019767	10000	executed	B2_ALL_eur_leave_23andme	GTEx_v8_ge_Pancreas	SLC6A20	-0.00665196
45823240	45848429	-3.91421	0.7712	259	45723640	45922676	243	ENSG00000163818.16	0.111823	0.00129006	10000	executed	B2_ALL_eur_leave_23andme	GTEx_v8_ge_Pancreas	LZTFL1	-0.112833
45823240	45848429	-4.29799	0.8337	242	45723640	45922676	243	ENSG00000172215.5	0.852247	0.0033055	10000	executed	B2_ALL_eur_leave_23andme	GTEx_v8_ge_Pancreas	CXCR6	-0.0789902
45823240	45848429	-4.55486	0.8642	236	45723640	45922676	243	ENSG00000163820.14	0.737839	0.00239157	10000	executed	B2_ALL_eur_leave_23andme	GTEx_v8_ge_Pancreas	FYCO1	-0.0633857
45823240	45848429	-38.7501	1	263	45723640	45922676	219	ENSG00000144791.9	0.722013	1.24468e-18	10000	executed	B2_ALL_eur_leave_23andme	GTEx_v8_ge_Pituitary	LIMD1	0
45823240	45848429	-6.15614	0.9686	272	45723640	45922676	219	ENSG00000211456.10	0.391112	0.000303646	10000	executed	B2_ALL_eur_leave_23andme	GTEx_v8_ge_Pituitary	SACM1L	-0.0138555
45823240	45848429	-4.58159	0.8739	236	45723640	45922676	219	ENSG00000163817.15	0.147116	0.000789789	10000	executed	B2_ALL_eur_leave_23andme	GTEx_v8_ge_Pituitary	SLC6A20	-0.0585383
45823240	45848429	-2.47028	0.3802	239	45723640	45922676	219	ENSG00000173585.15	0.212878	0.0108343	10000	executed	B2_ALL_eur_leave_23andme	GTEx_v8_ge_Pituitary	CCR9	-0.419988
45823240	45848429	-2.59802	0.4203	227	45723640	45922676	219	ENSG00000163818.16	0.020489	0.001152	10000	executed	B2_ALL_eur_leave_23andme	GTEx_v8_ge_Pituitary	LZTFL1	-0.376441
45823240	45848429	-2.41439	0.3599	235	45723640	45922676	219	ENSG00000172215.5	0.0478749	0.00310768	10000	executed	B2_ALL_eur_leave_23andme	GTEx_v8_ge_Pituitary	CXCR6	-0.443818
45823240	45848429	-14.7963	1	272	45723640	45922676	219	ENSG00000163820.14	0.267378	2.82707e-08	10000	executed	B2_ALL_eur_leave_23andme	GTEx_v8_ge_Pituitary	FYCO1	0
45823240	45848429	-18.6659	1	281	45723640	45922676	181	ENSG00000144791.9	0.122929	2.94399e-10	10000	executed	B2_ALL_eur_leave_23andme	GTEx_v8_ge_Prostate	LIMD1	0
45823240	45848429	-2.0724	0.2457	226	45723640	45922676	181	ENSG00000211456.10	0.57097	0.0345785	10000	executed	B2_ALL_eur_leave_23andme	GTEx_v8_ge_Prostate	SACM1L	-0.609595
45823240	45848429	-2.91609	0.5197	237	45723640	45922676	181	ENSG00000163817.15	0.113387	0.00388125	10000	executed	B2_ALL_eur_leave_23andme	GTEx_v8_ge_Prostate	SLC6A20	-0.284247
45823240	45848429	NA	NA	226	45723640	45922676	181	ENSG00000173585.15	0.77754	0.0703855	0	Second trait min pvalue is higher than threshold: 0.05	B2_ALL_eur_leave_23andme	GTEx_v8_ge_Prostate	CCR9	NA
45823240	45848429	-1.8989	0.1998	234	45723640	45922676	181	ENSG00000163818.16	0.0841378	0.00921384	10000	executed	B2_ALL_eur_leave_23andme	GTEx_v8_ge_Prostate	LZTFL1	-0.699405
45823240	45848429	-4.03607	0.7919	233	45723640	45922897	181	ENSG00000172215.5	0.351282	0.00278847	10000	executed	B2_ALL_eur_leave_23andme	GTEx_v8_ge_Prostate	CXCR6	-0.10133
45823240	45848429	-7.79188	0.9943	239	45723640	45922676	181	ENSG00000163820.14	0.88309	7.80322e-05	10000	executed	B2_ALL_eur_leave_23andme	GTEx_v8_ge_Prostate	FYCO1	-0.00248256
45823240	45848429	-56.6464	1	273	45723640	45922676	430	ENSG00000144791.9	0.370926	1.24321e-26	10000	executed	B2_ALL_eur_leave_23andme	GTEx_v8_ge_Skin_Not_Sun_Exposed_Suprapubic	LIMD1	0
45823240	45848429	-35.8449	1	277	45723640	45922676	430	ENSG00000211456.10	0.924419	2.50691e-17	10000	executed	B2_ALL_eur_leave_23andme	GTEx_v8_ge_Skin_Not_Sun_Exposed_Suprapubic	SACM1L	0
45823240	45848429	-5.27163	0.9286	232	45723640	45922676	430	ENSG00000163817.15	0.00714728	2.48128e-05	10000	executed	B2_ALL_eur_leave_23andme	GTEx_v8_ge_Skin_Not_Sun_Exposed_Suprapubic	SLC6A20	-0.0321713
45823240	45848429	-3.46485	0.675	229	45723640	45922676	430	ENSG00000173585.15	0.60519	0.00730283	10000	executed	B2_ALL_eur_leave_23andme	GTEx_v8_ge_Skin_Not_Sun_Exposed_Suprapubic	CCR9	-0.170696
45823240	45848429	-1.89744	0.186	229	45723640	45922676	430	ENSG00000163818.16	0.0791905	0.0087345	10000	executed	B2_ALL_eur_leave_23andme	GTEx_v8_ge_Skin_Not_Sun_Exposed_Suprapubic	LZTFL1	-0.730487
45823240	45848429	-3.47819	0.6787	254	45723640	45922676	430	ENSG00000172215.5	0.00334568	7.97148e-05	10000	executed	B2_ALL_eur_leave_23andme	GTEx_v8_ge_Skin_Not_Sun_Exposed_Suprapubic	CXCR6	-0.168322
45823240	45848429	-32.2894	1	282	45723640	45922897	430	ENSG00000163820.14	0.535777	7.63443e-16	10000	executed	B2_ALL_eur_leave_23andme	GTEx_v8_ge_Skin_Not_Sun_Exposed_Suprapubic	FYCO1	0
45823240	45848429	-16.4601	1	259	45723640	45922897	430	ENSG00000173578.7	0.0178728	5.3953e-10	10000	executed	B2_ALL_eur_leave_23andme	GTEx_v8_ge_Skin_Not_Sun_Exposed_Suprapubic	XCR1	0
45823240	45848429	-53.7438	1	283	45723640	45922676	508	ENSG00000144791.9	0.279859	1.93104e-25	10000	executed	B2_ALL_eur_leave_23andme	GTEx_v8_ge_Skin_Sun_Exposed_Lower_leg	LIMD1	0
45823240	45848429	-37.9665	1	268	45723640	45922676	508	ENSG00000211456.10	0.0249259	2.30087e-19	10000	executed	B2_ALL_eur_leave_23andme	GTEx_v8_ge_Skin_Sun_Exposed_Lower_leg	SACM1L	0
45823240	45848429	-7.56755	0.9936	229	45723640	45922676	508	ENSG00000163817.15	0.120766	2.80963e-05	10000	executed	B2_ALL_eur_leave_23andme	GTEx_v8_ge_Skin_Sun_Exposed_Lower_leg	SLC6A20	-0.00278842
45823240	45848429	-3.95504	0.782	231	45723640	45922676	508	ENSG00000173585.15	0.811216	0.00476343	10000	executed	B2_ALL_eur_leave_23andme	GTEx_v8_ge_Skin_Sun_Exposed_Lower_leg	CCR9	-0.106793
45823240	45848429	-5.10324	0.9229	230	45723640	45922676	508	ENSG00000163818.16	0.205438	0.000589209	10000	executed	B2_ALL_eur_leave_23andme	GTEx_v8_ge_Skin_Sun_Exposed_Lower_leg	LZTFL1	-0.0348454
45823240	45848429	-4.38263	0.8505	236	45723640	45922676	508	ENSG00000172215.5	0.0752641	0.000552496	10000	executed	B2_ALL_eur_leave_23andme	GTEx_v8_ge_Skin_Sun_Exposed_Lower_leg	CXCR6	-0.0703257
45823240	45848429	-29.6944	1	259	45723640	45922897	508	ENSG00000163820.14	0.778122	1.24288e-14	10000	executed	B2_ALL_eur_leave_23andme	GTEx_v8_ge_Skin_Sun_Exposed_Lower_leg	FYCO1	0
45823240	45848429	-3.52688	0.6888	237	45723640	45922676	508	ENSG00000173578.7	0.24638	0.00375741	10000	executed	B2_ALL_eur_leave_23andme	GTEx_v8_ge_Skin_Sun_Exposed_Lower_leg	XCR1	-0.161907
45823240	45848429	-28.4969	1	275	45723640	45922897	141	ENSG00000144791.9	0.419867	3.14028e-14	10000	executed	B2_ALL_eur_leave_23andme	GTEx_v8_ge_Small_Intestine_Terminal_Ileum	LIMD1	0
45823240	45848429	-9.73938	0.9985	248	45723640	45922676	141	ENSG00000211456.10	0.788954	9.79801e-06	10000	executed	B2_ALL_eur_leave_23andme	GTEx_v8_ge_Small_Intestine_Terminal_Ileum	SACM1L	-0.000651931
45823240	45848429	-3.5576	0.6956	246	45723640	45922676	141	ENSG00000163817.15	0.765196	0.00727252	10000	executed	B2_ALL_eur_leave_23andme	GTEx_v8_ge_Small_Intestine_Terminal_Ileum	SLC6A20	-0.15764
45823240	45848429	-5.56855	0.9407	231	45723640	45922897	141	ENSG00000173585.15	0.203027	0.000354571	10000	executed	B2_ALL_eur_leave_23andme	GTEx_v8_ge_Small_Intestine_Terminal_Ileum	CCR9	-0.0265489
45823240	45848429	-3.54808	0.6932	227	45723640	45922897	141	ENSG00000163818.16	0.623622	0.00675506	10000	executed	B2_ALL_eur_leave_23andme	GTEx_v8_ge_Small_Intestine_Terminal_Ileum	LZTFL1	-0.159141
45823240	45848429	-2.516	0.398	227	45723640	45922676	141	ENSG00000172215.5	0.667751	0.0223767	10000	executed	B2_ALL_eur_leave_23andme	GTEx_v8_ge_Small_Intestine_Terminal_Ileum	CXCR6	-0.400117
45823240	45848429	-3.15642	0.5925	239	45723640	45922897	141	ENSG00000163820.14	0.366029	0.0075807	10000	executed	B2_ALL_eur_leave_23andme	GTEx_v8_ge_Small_Intestine_Terminal_Ileum	FYCO1	-0.227312
45823240	45848429	-11.6908	0.9995	260	45723640	45922676	141	ENSG00000173578.7	0.222419	6.13197e-07	10000	executed	B2_ALL_eur_leave_23andme	GTEx_v8_ge_Small_Intestine_Terminal_Ileum	XCR1	-0.000217202
45823240	45848429	-35.3389	1	277	45723640	45922676	179	ENSG00000144791.9	0.0372236	4.66439e-18	10000	executed	B2_ALL_eur_leave_23andme	GTEx_v8_ge_Spleen	LIMD1	0
45823240	45848429	-3.85359	0.7575	270	45723640	45922897	179	ENSG00000211456.10	0.64713	0.00489798	10000	executed	B2_ALL_eur_leave_23andme	GTEx_v8_ge_Spleen	SACM1L	-0.120617
45823240	45848429	-2.97522	0.5325	229	45723640	45922897	179	ENSG00000163817.15	0.0472868	0.00166578	10000	executed	B2_ALL_eur_leave_23andme	GTEx_v8_ge_Spleen	SLC6A20	-0.27368
45823240	45848429	-5.86249	0.9559	236	45723640	45922676	179	ENSG00000173585.15	0.794243	0.000594538	10000	executed	B2_ALL_eur_leave_23andme	GTEx_v8_ge_Spleen	CCR9	-0.0195875
45823240	45848429	-2.04173	0.2335	227	45723640	45922676	179	ENSG00000163818.16	0.957658	0.0432328	10000	executed	B2_ALL_eur_leave_23andme	GTEx_v8_ge_Spleen	LZTFL1	-0.631713
45823240	45848429	-4.21198	0.8209	233	45723640	45922676	179	ENSG00000172215.5	0.677043	0.00336638	10000	executed	B2_ALL_eur_leave_23andme	GTEx_v8_ge_Spleen	CXCR6	-0.0857097
45823240	45848429	-6.24234	0.9705	257	45723640	45922897	179	ENSG00000163820.14	0.275579	0.000217509	10000	executed	B2_ALL_eur_leave_23andme	GTEx_v8_ge_Spleen	FYCO1	-0.0130045
45823240	45848429	-4.5112	0.8586	254	45723640	45922676	179	ENSG00000173578.7	0.554514	0.00220361	10000	executed	B2_ALL_eur_leave_23andme	GTEx_v8_ge_Spleen	XCR1	-0.0662091
45823240	45848429	-40.8849	1	271	45723640	45922676	260	ENSG00000144791.9	0.290873	8.69562e-20	10000	executed	B2_ALL_eur_leave_23andme	GTEx_v8_ge_Stomach	LIMD1	0
45823240	45848429	-2.28816	0.3141	241	45723640	45922676	260	ENSG00000211456.10	0.200453	0.0126645	10000	executed	B2_ALL_eur_leave_23andme	GTEx_v8_ge_Stomach	SACM1L	-0.502932
45823240	45848429	-5.30727	0.9375	230	45723640	45922676	260	ENSG00000163817.15	0.642296	0.000998533	10000	executed	B2_ALL_eur_leave_23andme	GTEx_v8_ge_Stomach	SLC6A20	-0.0280287
45823240	45848429	-3.45419	0.6827	233	45723640	45922676	260	ENSG00000173585.15	0.311569	0.00485578	10000	executed	B2_ALL_eur_leave_23andme	GTEx_v8_ge_Stomach	CCR9	-0.16577
45823240	45848429	-6.08993	0.9702	265	45723640	45922676	260	ENSG00000163818.16	0.499934	0.000378605	10000	executed	B2_ALL_eur_leave_23andme	GTEx_v8_ge_Stomach	LZTFL1	-0.0131387
45823240	45848429	-2.89688	0.517	243	45723640	45922676	260	ENSG00000172215.5	0.349768	0.00981561	10000	executed	B2_ALL_eur_leave_23andme	GTEx_v8_ge_Stomach	CXCR6	-0.286509
45823240	45848429	-6.09225	0.9704	269	45723640	45922897	260	ENSG00000163820.14	0.28338	0.000260455	10000	executed	B2_ALL_eur_leave_23andme	GTEx_v8_ge_Stomach	FYCO1	-0.0130492
45823240	45848429	-4.63079	0.8806	253	45723640	45922676	260	ENSG00000173578.7	0.691024	0.00214683	10000	executed	B2_ALL_eur_leave_23andme	GTEx_v8_ge_Stomach	XCR1	-0.0552213
45823240	45848429	-15.0521	1	275	45723640	45922897	272	ENSG00000144791.9	0.756591	3.89664e-08	10000	executed	B2_ALL_eur_leave_23andme	GTEx_v8_ge_Testis	LIMD1	0
45823240	45848429	-19.5684	1	275	45723640	45922676	272	ENSG00000211456.10	0.72904	3.71573e-10	10000	executed	B2_ALL_eur_leave_23andme	GTEx_v8_ge_Testis	SACM1L	0
45823240	45848429	-1.7112	0.1411	253	45723640	45922676	272	ENSG00000163817.15	0.0272551	0.00397109	10000	executed	B2_ALL_eur_leave_23andme	GTEx_v8_ge_Testis	SLC6A20	-0.850473
45823240	45848429	-6.0544	0.9629	236	45723640	45922897	272	ENSG00000173585.15	0.156592	0.000171909	10000	executed	B2_ALL_eur_leave_23andme	GTEx_v8_ge_Testis	CCR9	-0.0164188
45823240	45848429	-0.226804	0.0087	242	45723640	45922676	272	ENSG00000163818.16	0.000242336	0.000190335	10000	executed	B2_ALL_eur_leave_23andme	GTEx_v8_ge_Testis	LZTFL1	-2.06048
45823240	45848429	-5.70303	0.9475	246	45723640	45922676	272	ENSG00000172215.5	0.882094	0.000723435	10000	executed	B2_ALL_eur_leave_23andme	GTEx_v8_ge_Testis	CXCR6	-0.0234208
45823240	45848429	-6.21733	0.9691	231	45723640	45922897	272	ENSG00000163820.14	0.160709	0.00014763	10000	executed	B2_ALL_eur_leave_23andme	GTEx_v8_ge_Testis	FYCO1	-0.0136314
45823240	45848429	-22.1752	1	269	45723640	45922897	272	ENSG00000173578.7	0.0789332	5.67964e-12	10000	executed	B2_ALL_eur_leave_23andme	GTEx_v8_ge_Testis	XCR1	0
45823240	45848429	-81.4858	1	284	45723640	45922676	482	ENSG00000144791.9	0.258772	1.33602e-37	10000	executed	B2_ALL_eur_leave_23andme	GTEx_v8_ge_Thyroid	LIMD1	0
45823240	45848429	-107.617	1	268	45723640	45922676	482	ENSG00000211456.10	0.31352	5.95017e-49	10000	executed	B2_ALL_eur_leave_23andme	GTEx_v8_ge_Thyroid	SACM1L	0
45823240	45848429	-7.19037	0.9895	254	45723640	45922676	482	ENSG00000163817.15	0.144283	4.83324e-05	10000	executed	B2_ALL_eur_leave_23andme	GTEx_v8_ge_Thyroid	SLC6A20	-0.0045842
45823240	45848429	-9.8155	0.9995	239	45723640	45922897	482	ENSG00000173585.15	0.34055	5.84174e-06	10000	executed	B2_ALL_eur_leave_23andme	GTEx_v8_ge_Thyroid	CCR9	-0.000217202
45823240	45848429	-5.62674	0.9532	235	45723640	45922676	482	ENSG00000163818.16	0.0451746	9.34028e-05	10000	executed	B2_ALL_eur_leave_23andme	GTEx_v8_ge_Thyroid	LZTFL1	-0.020816
45823240	45848429	-5.69084	0.9557	274	45723640	45922676	482	ENSG00000172215.5	0.173982	0.000275507	10000	executed	B2_ALL_eur_leave_23andme	GTEx_v8_ge_Thyroid	CXCR6	-0.0196784
45823240	45848429	-50.0526	1	275	45723640	45922897	482	ENSG00000163820.14	0.00361165	2.0114e-25	10000	executed	B2_ALL_eur_leave_23andme	GTEx_v8_ge_Thyroid	FYCO1	0
45823240	45848429	-7.94302	0.9958	249	45723640	45922676	482	ENSG00000173578.7	0.596193	5.80014e-05	10000	executed	B2_ALL_eur_leave_23andme	GTEx_v8_ge_Thyroid	XCR1	-0.00182788
45823240	45848429	-15.1873	1	285	45723640	45922676	107	ENSG00000144791.9	0.0505044	4.97511e-09	10000	executed	B2_ALL_eur_leave_23andme	GTEx_v8_ge_Uterus	LIMD1	0
45823240	45848429	-2.6356	0.4266	273	45723640	45922676	107	ENSG00000211456.10	0.23722	0.00981463	10000	executed	B2_ALL_eur_leave_23andme	GTEx_v8_ge_Uterus	SACM1L	-0.369979
45823240	45848429	NA	NA	227	45723640	45922676	107	ENSG00000163817.15	0.100751	0.0739191	0	Second trait min pvalue is higher than threshold: 0.05	B2_ALL_eur_leave_23andme	GTEx_v8_ge_Uterus	SLC6A20	NA
45823240	45848429	-2.93333	0.5177	251	45723640	45922676	107	ENSG00000173585.15	0.242952	0.00716932	10000	executed	B2_ALL_eur_leave_23andme	GTEx_v8_ge_Uterus	CCR9	-0.285922
45823240	45848429	-2.31035	0.3224	234	45723640	45922676	107	ENSG00000163818.16	0.454003	0.0228308	10000	executed	B2_ALL_eur_leave_23andme	GTEx_v8_ge_Uterus	LZTFL1	-0.491605
45823240	45848429	-0.810544	0.03	236	45723640	45922676	107	ENSG00000172215.5	0.0146177	0.00581609	10000	executed	B2_ALL_eur_leave_23andme	GTEx_v8_ge_Uterus	CXCR6	-1.52288
45823240	45848429	-4.36687	0.8318	243	45723640	45922676	107	ENSG00000163820.14	0.622915	0.00273618	10000	executed	B2_ALL_eur_leave_23andme	GTEx_v8_ge_Uterus	FYCO1	-0.0799811
45823240	45848429	-4.35183	0.8295	245	45723640	45922897	107	ENSG00000173578.7	0.459517	0.00235402	10000	executed	B2_ALL_eur_leave_23andme	GTEx_v8_ge_Uterus	XCR1	-0.0811836
45823240	45848429	-7.96554	0.9925	267	45723640	45922676	120	ENSG00000144791.9	0.0632903	1.07119e-05	10000	executed	B2_ALL_eur_leave_23andme	GTEx_v8_ge_Vagina	LIMD1	-0.00326948
45823240	45848429	-4.28633	0.8243	248	45723640	45922676	120	ENSG00000211456.10	0.908446	0.00338778	10000	executed	B2_ALL_eur_leave_23andme	GTEx_v8_ge_Vagina	SACM1L	-0.0839147
45823240	45848429	-3.98898	0.7792	235	45723640	45922676	120	ENSG00000163817.15	0.953035	0.00472597	10000	executed	B2_ALL_eur_leave_23andme	GTEx_v8_ge_Vagina	SLC6A20	-0.108351
45823240	45848429	-3.49923	0.6819	238	45723640	45922676	120	ENSG00000173585.15	0.170514	0.00288804	10000	executed	B2_ALL_eur_leave_23andme	GTEx_v8_ge_Vagina	CCR9	-0.166279
45823240	45848429	-2.14273	0.2752	229	45723640	45922676	120	ENSG00000163818.16	0.372198	0.0241787	10000	executed	B2_ALL_eur_leave_23andme	GTEx_v8_ge_Vagina	LZTFL1	-0.560352
45823240	45848429	-2.93484	0.5283	257	45723640	45922676	120	ENSG00000172215.5	0.823129	0.014973	10000	executed	B2_ALL_eur_leave_23andme	GTEx_v8_ge_Vagina	CXCR6	-0.277119
45823240	45848429	-5.95637	0.9572	247	45723640	45922676	120	ENSG00000163820.14	0.670372	0.000505867	10000	executed	B2_ALL_eur_leave_23andme	GTEx_v8_ge_Vagina	FYCO1	-0.0189973
45823240	45848429	NA	NA	225	45723640	45922676	120	ENSG00000173578.7	0.490182	0.128517	0	Second trait min pvalue is higher than threshold: 0.05	B2_ALL_eur_leave_23andme	GTEx_v8_ge_Vagina	XCR1	NA
45823240	45848429	-21.5784	1	266	45723640	45922676	558	ENSG00000144791.9	0.807506	4.90146e-11	10000	executed	B2_ALL_eur_leave_23andme	GTEx_v8_ge_Whole_Blood	LIMD1	0
45823240	45848429	-26.7916	1	269	45723640	45922676	558	ENSG00000211456.10	0.60704	2.16654e-13	10000	executed	B2_ALL_eur_leave_23andme	GTEx_v8_ge_Whole_Blood	SACM1L	0
45823240	45848429	0.717225	0.0015	274	45723640	45922676	558	ENSG00000173585.15	4.69601e-05	4.12113e-05	10000	executed	B2_ALL_eur_leave_23andme	GTEx_v8_ge_Whole_Blood	CCR9	-2.82391
45823240	45848429	-8.01139	0.9945	251	45723640	45922897	558	ENSG00000163818.16	0.970856	6.25406e-05	10000	executed	B2_ALL_eur_leave_23andme	GTEx_v8_ge_Whole_Blood	LZTFL1	-0.00239521
45823240	45848429	-8.02573	0.9946	243	45723640	45922676	558	ENSG00000172215.5	0.818839	5.99601e-05	10000	executed	B2_ALL_eur_leave_23andme	GTEx_v8_ge_Whole_Blood	CXCR6	-0.00235155
45823240	45848429	-5.69194	0.9562	239	45723640	45922676	558	ENSG00000163820.14	0.643962	0.000660414	10000	executed	B2_ALL_eur_leave_23andme	GTEx_v8_ge_Whole_Blood	FYCO1	-0.0194513
45823240	45848429	-15.2287	1	265	45723640	45922897	558	ENSG00000173578.7	0.298209	1.95409e-08	10000	executed	B2_ALL_eur_leave_23andme	GTEx_v8_ge_Whole_Blood	XCR1	0

## Sheet: S3A
Table S3A. Summary of colocalization analysis of hospitalized COVID-19 GWAS and splicing QTLs in cis with coloc. Variable coloc_pp4 is set to NA, if the gene was not expressed in the given tissue or lead sQTL p-value > 1e-4.
gwas	lead_gwas_variant	lead_gwas_variant_rsid	lead_gwas_meta_pval	lead_gwas_meta_beta	lead_gwas_meta_se	sqtl_gene_id	sqtl_gene_name	sqtl_molecular_trait_id	sqtl_data	sqtl_n	lead_sqtl_variant	lead_sqtl_variant_rsid	lead_sqtl_pval	lead_sqtl_beta	lead_sqtl_se	lead_gwas_variant_sqtl_pval	coloc_nsnps	coloc_pp0	coloc_pp1	coloc_pp2	coloc_pp3	coloc_pp4
B2_ALL_leave_23andme	3:45823240:T:C	rs10490770	2.495e-61	0.48679	0.029461	ENSG00000144791.9	LIMD1	chr3:45596287:45636150:clu_44568:ENSG00000144791.9	GTEx_v8_sqtl_splicing_Adipose_Subcutaneous	581	3:45612866:C:T	rs66748093	9.09657e-18	-0.549131	0.0618283	0.916452	2729	7.08765e-66	1.07288e-11	6.60621e-55	1	3.29467e-13
B2_ALL_leave_23andme	3:45823240:T:C	rs10490770	2.495e-61	0.48679	0.029461	ENSG00000211456.10	SACM1L	chr3:45690387:45703438:clu_44569:ENSG00000211456.10	GTEx_v8_sqtl_splicing_Adipose_Subcutaneous	581	3:45755459:C:T	rs2251109	2.95606e-09	0.31146	0.0516345	0.244527	2729	1.26315e-58	0.000191207	6.60488e-55	0.9998	9.07768e-06
B2_ALL_leave_23andme	NA	NA	NA	NA	NA	ENSG00000163817.15	SLC6A20	NA	GTEx_v8_sqtl_splicing_Adipose_Subcutaneous	NA	NA	NA	NA	NA	NA	NA	NA	NA	NA	NA	NA	NA
B2_ALL_leave_23andme	3:45823240:T:C	rs10490770	2.495e-61	0.48679	0.029461	ENSG00000163818.16	LZTFL1	chr3:45827459:45828439:clu_44578:ENSG00000163818.16	GTEx_v8_sqtl_splicing_Adipose_Subcutaneous	581	3:45372365:A:T	NA	0.00127674	-0.784103	0.242178	0.959205	NA	NA	NA	NA	NA	NA
B2_ALL_leave_23andme	NA	NA	NA	NA	NA	ENSG00000173585.15	CCR9	NA	GTEx_v8_sqtl_splicing_Adipose_Subcutaneous	NA	NA	NA	NA	NA	NA	NA	NA	NA	NA	NA	NA	NA
B2_ALL_leave_23andme	3:45823240:T:C	rs10490770	2.495e-61	0.48679	0.029461	ENSG00000163820.14	FYCO1	chr3:45921840:45923656:clu_44582:ENSG00000163820.14	GTEx_v8_sqtl_splicing_Adipose_Subcutaneous	581	3:45954416:G:A	rs62242787	8.16699e-64	-1.11782	0.0579758	0.000297928	2729	2.6572e-121	4.02228e-67	6.60621e-55	1	1.43483e-55
B2_ALL_leave_23andme	NA	NA	NA	NA	NA	ENSG00000172215.5	CXCR6	NA	GTEx_v8_sqtl_splicing_Adipose_Subcutaneous	NA	NA	NA	NA	NA	NA	NA	NA	NA	NA	NA	NA	NA
B2_ALL_leave_23andme	NA	NA	NA	NA	NA	ENSG00000173578.7	XCR1	NA	GTEx_v8_sqtl_splicing_Adipose_Subcutaneous	NA	NA	NA	NA	NA	NA	NA	NA	NA	NA	NA	NA	NA
B2_ALL_leave_23andme	3:45823240:T:C	rs10490770	2.495e-61	0.48679	0.029461	ENSG00000144791.9	LIMD1	chr3:45673505:45674343:clu_43297:ENSG00000144791.9	GTEx_v8_sqtl_splicing_Adipose_Visceral_Omentum	469	3:45673667:CT:C	rs35737275	6.64376e-41	0.838294	0.05635	0.0743613	2729	3.53838e-91	5.35614e-37	6.60621e-55	1	4.44107e-38
B2_ALL_leave_23andme	3:45823240:T:C	rs10490770	2.495e-61	0.48679	0.029461	ENSG00000211456.10	SACM1L	chr3:45705209:45709498:clu_43300:ENSG00000211456.10	GTEx_v8_sqtl_splicing_Adipose_Visceral_Omentum	469	3:45561161:G:A	rs17078032	0.00229858	-0.206112	0.0672156	0.507517	NA	NA	NA	NA	NA	NA
B2_ALL_leave_23andme	NA	NA	NA	NA	NA	ENSG00000163817.15	SLC6A20	NA	GTEx_v8_sqtl_splicing_Adipose_Visceral_Omentum	NA	NA	NA	NA	NA	NA	NA	NA	NA	NA	NA	NA	NA
B2_ALL_leave_23andme	NA	NA	NA	NA	NA	ENSG00000173585.15	CCR9	NA	GTEx_v8_sqtl_splicing_Adipose_Visceral_Omentum	NA	NA	NA	NA	NA	NA	NA	NA	NA	NA	NA	NA	NA
B2_ALL_leave_23andme	3:45823240:T:C	rs10490770	2.495e-61	0.48679	0.029461	ENSG00000163820.14	FYCO1	chr3:45919065:45919413:clu_43307:ENSG00000163820.14	GTEx_v8_sqtl_splicing_Adipose_Visceral_Omentum	469	3:45954416:G:A	rs62242787	3.98967e-42	1.0154	0.0669889	0.0114849	2729	5.12428e-92	7.75677e-38	6.60621e-55	1	1.79634e-38
B2_ALL_leave_23andme	NA	NA	NA	NA	NA	ENSG00000172215.5	CXCR6	NA	GTEx_v8_sqtl_splicing_Adipose_Visceral_Omentum	NA	NA	NA	NA	NA	NA	NA	NA	NA	NA	NA	NA	NA
B2_ALL_leave_23andme	NA	NA	NA	NA	NA	ENSG00000173578.7	XCR1	NA	GTEx_v8_sqtl_splicing_Adipose_Visceral_Omentum	NA	NA	NA	NA	NA	NA	NA	NA	NA	NA	NA	NA	NA
B2_ALL_leave_23andme	NA	NA	NA	NA	NA	ENSG00000144791.9	LIMD1	NA	GTEx_v8_sqtl_splicing_Adrenal_Gland	NA	NA	NA	NA	NA	NA	NA	NA	NA	NA	NA	NA	NA
B2_ALL_leave_23andme	3:45823240:T:C	rs10490770	2.495e-61	0.48679	0.029461	ENSG00000211456.10	SACM1L	chr3:45735373:45737583:clu_35207:ENSG00000211456.10	GTEx_v8_sqtl_splicing_Adrenal_Gland	233	3:45441097:C:T	rs6782875	5.07984e-06	0.486345	0.103835	0.218483	NA	NA	NA	NA	NA	NA
B2_ALL_leave_23andme	NA	NA	NA	NA	NA	ENSG00000163817.15	SLC6A20	NA	GTEx_v8_sqtl_splicing_Adrenal_Gland	NA	NA	NA	NA	NA	NA	NA	NA	NA	NA	NA	NA	NA
B2_ALL_leave_23andme	3:45823240:T:C	rs10490770	2.495e-61	0.48679	0.029461	ENSG00000163818.16	LZTFL1	chr3:45838051:45841989:clu_35209:ENSG00000163818.16	GTEx_v8_sqtl_splicing_Adrenal_Gland	233	3:45889513:T:A	rs80136777	5.53694e-05	-0.628154	0.15258	0.447511	2729	4.65431e-55	0.704536	1.74698e-55	0.264383	0.0310807
B2_ALL_leave_23andme	NA	NA	NA	NA	NA	ENSG00000173585.15	CCR9	NA	GTEx_v8_sqtl_splicing_Adrenal_Gland	NA	NA	NA	NA	NA	NA	NA	NA	NA	NA	NA	NA	NA
B2_ALL_leave_23andme	3:45823240:T:C	rs10490770	2.495e-61	0.48679	0.029461	ENSG00000163820.14	FYCO1	chr3:45921840:45923656:clu_35210:ENSG00000163820.14	GTEx_v8_sqtl_splicing_Adrenal_Gland	233	3:45939181:G:A	rs17078449	3.61562e-28	-1.11389	0.0867601	0.00016852	2729	1.55516e-78	2.35409e-24	6.60621e-55	1	1.38823e-24
B2_ALL_leave_23andme	NA	NA	NA	NA	NA	ENSG00000172215.5	CXCR6	NA	GTEx_v8_sqtl_splicing_Adrenal_Gland	NA	NA	NA	NA	NA	NA	NA	NA	NA	NA	NA	NA	NA
B2_ALL_leave_23andme	NA	NA	NA	NA	NA	ENSG00000173578.7	XCR1	NA	GTEx_v8_sqtl_splicing_Adrenal_Gland	NA	NA	NA	NA	NA	NA	NA	NA	NA	NA	NA	NA	NA
B2_ALL_leave_23andme	3:45823240:T:C	rs10490770	2.495e-61	0.48679	0.029461	ENSG00000144791.9	LIMD1	chr3:45673505:45674343:clu_39273:ENSG00000144791.9	GTEx_v8_sqtl_splicing_Artery_Aorta	387	3:45669875:T:C	rs2673023	6.14246e-55	1.06968	0.057314	0.0763097	2729	4.71524e-116	7.13759e-62	6.60621e-55	1	4.31837e-57
B2_ALL_leave_23andme	3:45823240:T:C	rs10490770	2.495e-61	0.48679	0.029461	ENSG00000211456.10	SACM1L	chr3:45732151:45735246:clu_39280:ENSG00000211456.10	GTEx_v8_sqtl_splicing_Artery_Aorta	387	3:46220844:A:T	rs73074163	0.000875582	0.413881	0.123337	0.644038	NA	NA	NA	NA	NA	NA
B2_ALL_leave_23andme	NA	NA	NA	NA	NA	ENSG00000163817.15	SLC6A20	NA	GTEx_v8_sqtl_splicing_Artery_Aorta	NA	NA	NA	NA	NA	NA	NA	NA	NA	NA	NA	NA	NA
B2_ALL_leave_23andme	3:45823240:T:C	rs10490770	2.495e-61	0.48679	0.029461	ENSG00000163818.16	LZTFL1	chr3:45826332:45827356:clu_39282:ENSG00000163818.16	GTEx_v8_sqtl_splicing_Artery_Aorta	387	3:45740163:G:A	rs116650026	0.00117143	-0.831519	0.254148	0.471331	NA	NA	NA	NA	NA	NA
B2_ALL_leave_23andme	NA	NA	NA	NA	NA	ENSG00000173585.15	CCR9	NA	GTEx_v8_sqtl_splicing_Artery_Aorta	NA	NA	NA	NA	NA	NA	NA	NA	NA	NA	NA	NA	NA
B2_ALL_leave_23andme	3:45823240:T:C	rs10490770	2.495e-61	0.48679	0.029461	ENSG00000163820.14	FYCO1	chr3:45919065:45919413:clu_39286:ENSG00000163820.14	GTEx_v8_sqtl_splicing_Artery_Aorta	387	3:45939181:G:A	rs17078449	4.78981e-68	1.203	0.0550883	0.00247534	2729	6.64087e-141	1.00525e-86	6.60621e-55	1	1.39811e-55
B2_ALL_leave_23andme	NA	NA	NA	NA	NA	ENSG00000172215.5	CXCR6	NA	GTEx_v8_sqtl_splicing_Artery_Aorta	NA	NA	NA	NA	NA	NA	NA	NA	NA	NA	NA	NA	NA
B2_ALL_leave_23andme	NA	NA	NA	NA	NA	ENSG00000173578.7	XCR1	NA	GTEx_v8_sqtl_splicing_Artery_Aorta	NA	NA	NA	NA	NA	NA	NA	NA	NA	NA	NA	NA	NA
B2_ALL_leave_23andme	3:45823240:T:C	rs10490770	2.495e-61	0.48679	0.029461	ENSG00000144791.9	LIMD1	chr3:45673505:45674343:clu_36706:ENSG00000144791.9	GTEx_v8_sqtl_splicing_Artery_Coronary	213	3:45673667:CT:C	rs35737275	8.90865e-15	0.658577	0.0781233	0.929978	2729	1.20191e-61	1.81937e-07	6.6062e-55	1	6.91675e-09
B2_ALL_leave_23andme	3:45823240:T:C	rs10490770	2.495e-61	0.48679	0.029461	ENSG00000211456.10	SACM1L	chr3:45735373:45737583:clu_36711:ENSG00000211456.10	GTEx_v8_sqtl_splicing_Artery_Coronary	213	3:45561554:A:C	NA	0.00314306	-0.698152	0.233337	0.259396	NA	NA	NA	NA	NA	NA
B2_ALL_leave_23andme	NA	NA	NA	NA	NA	ENSG00000163817.15	SLC6A20	NA	GTEx_v8_sqtl_splicing_Artery_Coronary	NA	NA	NA	NA	NA	NA	NA	NA	NA	NA	NA	NA	NA
B2_ALL_leave_23andme	NA	NA	NA	NA	NA	ENSG00000173585.15	CCR9	NA	GTEx_v8_sqtl_splicing_Artery_Coronary	NA	NA	NA	NA	NA	NA	NA	NA	NA	NA	NA	NA	NA
B2_ALL_leave_23andme	3:45823240:T:C	rs10490770	2.495e-61	0.48679	0.029461	ENSG00000163820.14	FYCO1	chr3:45921840:45923656:clu_36715:ENSG00000163820.14	GTEx_v8_sqtl_splicing_Artery_Coronary	213	3:45954416:G:A	rs62242787	1.97611e-27	-1.08482	0.084649	0.0184961	2729	2.00419e-77	3.03379e-23	6.60621e-55	1	3.79462e-24
B2_ALL_leave_23andme	NA	NA	NA	NA	NA	ENSG00000172215.5	CXCR6	NA	GTEx_v8_sqtl_splicing_Artery_Coronary	NA	NA	NA	NA	NA	NA	NA	NA	NA	NA	NA	NA	NA
B2_ALL_leave_23andme	NA	NA	NA	NA	NA	ENSG00000173578.7	XCR1	NA	GTEx_v8_sqtl_splicing_Artery_Coronary	NA	NA	NA	NA	NA	NA	NA	NA	NA	NA	NA	NA	NA
B2_ALL_leave_23andme	3:45823240:T:C	rs10490770	2.495e-61	0.48679	0.029461	ENSG00000144791.9	LIMD1	chr3:45596287:45636150:clu_40997:ENSG00000144791.9	GTEx_v8_sqtl_splicing_Artery_Tibial	584	3:45612866:C:T	rs66748093	7.48996e-11	-0.379509	0.057164	0.591406	2729	2.44066e-59	3.6945e-05	6.60595e-55	0.999962	1.27834e-06
B2_ALL_leave_23andme	3:45823240:T:C	rs10490770	2.495e-61	0.48679	0.029461	ENSG00000211456.10	SACM1L	chr3:45709647:45713137:clu_40999:ENSG00000211456.10	GTEx_v8_sqtl_splicing_Artery_Tibial	584	3:46310864:T:C	rs4513489	2.62732e-05	-0.317159	0.0748205	0.513691	2729	4.65582e-55	0.704764	1.78342e-55	0.26991	0.0253256
B2_ALL_leave_23andme	NA	NA	NA	NA	NA	ENSG00000163817.15	SLC6A20	NA	GTEx_v8_sqtl_splicing_Artery_Tibial	NA	NA	NA	NA	NA	NA	NA	NA	NA	NA	NA	NA	NA
B2_ALL_leave_23andme	3:45823240:T:C	rs10490770	2.495e-61	0.48679	0.029461	ENSG00000163818.16	LZTFL1	chr3:45835784:45837927:clu_41007:ENSG00000163818.16	GTEx_v8_sqtl_splicing_Artery_Tibial	584	3:45431079:C:T	rs78329984	0.0102259	0.577094	0.223954	0.148126	NA	NA	NA	NA	NA	NA
B2_ALL_leave_23andme	NA	NA	NA	NA	NA	ENSG00000173585.15	CCR9	NA	GTEx_v8_sqtl_splicing_Artery_Tibial	NA	NA	NA	NA	NA	NA	NA	NA	NA	NA	NA	NA	NA
B2_ALL_leave_23andme	3:45823240:T:C	rs10490770	2.495e-61	0.48679	0.029461	ENSG00000163820.14	FYCO1	chr3:45921840:45923656:clu_41009:ENSG00000163820.14	GTEx_v8_sqtl_splicing_Artery_Tibial	584	3:45954416:G:A	rs62242787	6.38812e-104	-1.30635	0.048199	0.00365426	2729	2.69064e-194	4.0729e-140	6.60621e-55	1	1.43483e-55
B2_ALL_leave_23andme	NA	NA	NA	NA	NA	ENSG00000172215.5	CXCR6	NA	GTEx_v8_sqtl_splicing_Artery_Tibial	NA	NA	NA	NA	NA	NA	NA	NA	NA	NA	NA	NA	NA
B2_ALL_leave_23andme	NA	NA	NA	NA	NA	ENSG00000173578.7	XCR1	NA	GTEx_v8_sqtl_splicing_Artery_Tibial	NA	NA	NA	NA	NA	NA	NA	NA	NA	NA	NA	NA	NA
B2_ALL_leave_23andme	NA	NA	NA	NA	NA	ENSG00000144791.9	LIMD1	NA	GTEx_v8_sqtl_splicing_Brain_Amygdala	NA	NA	NA	NA	NA	NA	NA	NA	NA	NA	NA	NA	NA
B2_ALL_leave_23andme	3:45823240:T:C	rs10490770	2.495e-61	0.48679	0.029461	ENSG00000211456.10	SACM1L	chr3:45709647:45713137:clu_28008:ENSG00000211456.10	GTEx_v8_sqtl_splicing_Brain_Amygdala	129	3:45666131:C:G	rs139763127	0.000104637	-1.77627	0.440266	0.53054	NA	NA	NA	NA	NA	NA
B2_ALL_leave_23andme	NA	NA	NA	NA	NA	ENSG00000163817.15	SLC6A20	NA	GTEx_v8_sqtl_splicing_Brain_Amygdala	NA	NA	NA	NA	NA	NA	NA	NA	NA	NA	NA	NA	NA
B2_ALL_leave_23andme	3:45823240:T:C	rs10490770	2.495e-61	0.48679	0.029461	ENSG00000163818.16	LZTFL1	chr3:45827459:45828439:clu_28010:ENSG00000163818.16	GTEx_v8_sqtl_splicing_Brain_Amygdala	129	3:45599240:G:A	rs267234	0.000594319	0.543651	0.153452	0.657837	NA	NA	NA	NA	NA	NA
B2_ALL_leave_23andme	NA	NA	NA	NA	NA	ENSG00000173585.15	CCR9	NA	GTEx_v8_sqtl_splicing_Brain_Amygdala	NA	NA	NA	NA	NA	NA	NA	NA	NA	NA	NA	NA	NA
B2_ALL_leave_23andme	3:45823240:T:C	rs10490770	2.495e-61	0.48679	0.029461	ENSG00000163820.14	FYCO1	chr3:45923765:45931071:clu_28012:ENSG00000163820.14	GTEx_v8_sqtl_splicing_Brain_Amygdala	129	3:45370864:C:T	NA	0.000195537	0.575843	0.149095	0.115498	NA	NA	NA	NA	NA	NA
B2_ALL_leave_23andme	NA	NA	NA	NA	NA	ENSG00000172215.5	CXCR6	NA	GTEx_v8_sqtl_splicing_Brain_Amygdala	NA	NA	NA	NA	NA	NA	NA	NA	NA	NA	NA	NA	NA
B2_ALL_leave_23andme	NA	NA	NA	NA	NA	ENSG00000173578.7	XCR1	NA	GTEx_v8_sqtl_splicing_Brain_Amygdala	NA	NA	NA	NA	NA	NA	NA	NA	NA	NA	NA	NA	NA
B2_ALL_leave_23andme	NA	NA	NA	NA	NA	ENSG00000144791.9	LIMD1	NA	GTEx_v8_sqtl_splicing_Brain_Anterior_cingulate_cortex_BA24	NA	NA	NA	NA	NA	NA	NA	NA	NA	NA	NA	NA	NA
B2_ALL_leave_23andme	3:45823240:T:C	rs10490770	2.495e-61	0.48679	0.029461	ENSG00000211456.10	SACM1L	chr3:45689497:45703438:clu_30212:ENSG00000211456.10	GTEx_v8_sqtl_splicing_Brain_Anterior_cingulate_cortex_BA24	147	3:45636080:A:G	rs142891193	0.000121273	-1.50843	0.379821	0.969068	2729	5.05429e-55	0.765082	1.34815e-55	0.204011	0.0309068
B2_ALL_leave_23andme	NA	NA	NA	NA	NA	ENSG00000163817.15	SLC6A20	NA	GTEx_v8_sqtl_splicing_Brain_Anterior_cingulate_cortex_BA24	NA	NA	NA	NA	NA	NA	NA	NA	NA	NA	NA	NA	NA
B2_ALL_leave_23andme	3:45823240:T:C	rs10490770	2.495e-61	0.48679	0.029461	ENSG00000163818.16	LZTFL1	chr3:45827459:45828439:clu_30216:ENSG00000163818.16	GTEx_v8_sqtl_splicing_Brain_Anterior_cingulate_cortex_BA24	147	3:46146542:C:T	rs13060221	1.71355e-05	-2.2668	0.506307	0.55007	NA	NA	NA	NA	NA	NA
B2_ALL_leave_23andme	NA	NA	NA	NA	NA	ENSG00000173585.15	CCR9	NA	GTEx_v8_sqtl_splicing_Brain_Anterior_cingulate_cortex_BA24	NA	NA	NA	NA	NA	NA	NA	NA	NA	NA	NA	NA	NA
B2_ALL_leave_23andme	3:45823240:T:C	rs10490770	2.495e-61	0.48679	0.029461	ENSG00000163820.14	FYCO1	chr3:45923765:45931071:clu_30218:ENSG00000163820.14	GTEx_v8_sqtl_splicing_Brain_Anterior_cingulate_cortex_BA24	147	3:45563909:C:T	rs9856266	0.0025486	-1.10639	0.359077	0.182968	NA	NA	NA	NA	NA	NA
B2_ALL_leave_23andme	NA	NA	NA	NA	NA	ENSG00000172215.5	CXCR6	NA	GTEx_v8_sqtl_splicing_Brain_Anterior_cingulate_cortex_BA24	NA	NA	NA	NA	NA	NA	NA	NA	NA	NA	NA	NA	NA
B2_ALL_leave_23andme	NA	NA	NA	NA	NA	ENSG00000173578.7	XCR1	NA	GTEx_v8_sqtl_splicing_Brain_Anterior_cingulate_cortex_BA24	NA	NA	NA	NA	NA	NA	NA	NA	NA	NA	NA	NA	NA
B2_ALL_leave_23andme	NA	NA	NA	NA	NA	ENSG00000144791.9	LIMD1	NA	GTEx_v8_sqtl_splicing_Brain_Caudate_basal_ganglia	NA	NA	NA	NA	NA	NA	NA	NA	NA	NA	NA	NA	NA
B2_ALL_leave_23andme	3:45823240:T:C	rs10490770	2.495e-61	0.48679	0.029461	ENSG00000211456.10	SACM1L	chr3:45709647:45713137:clu_34245:ENSG00000211456.10	GTEx_v8_sqtl_splicing_Brain_Caudate_basal_ganglia	194	3:45790467:G:A	rs2271614	5.4355e-05	-1.60705	0.38802	0.988267	2729	4.91807e-55	0.744462	1.50136e-55	0.227209	0.0283291
B2_ALL_leave_23andme	NA	NA	NA	NA	NA	ENSG00000163817.15	SLC6A20	NA	GTEx_v8_sqtl_splicing_Brain_Caudate_basal_ganglia	NA	NA	NA	NA	NA	NA	NA	NA	NA	NA	NA	NA	NA
B2_ALL_leave_23andme	3:45823240:T:C	rs10490770	2.495e-61	0.48679	0.029461	ENSG00000163818.16	LZTFL1	chr3:45838051:45841989:clu_34249:ENSG00000163818.16	GTEx_v8_sqtl_splicing_Brain_Caudate_basal_ganglia	194	3:45908261:A:G	rs34847985	0.00014976	0.428991	0.110579	0.219831	NA	NA	NA	NA	NA	NA
B2_ALL_leave_23andme	NA	NA	NA	NA	NA	ENSG00000173585.15	CCR9	NA	GTEx_v8_sqtl_splicing_Brain_Caudate_basal_ganglia	NA	NA	NA	NA	NA	NA	NA	NA	NA	NA	NA	NA	NA
B2_ALL_leave_23andme	NA	NA	NA	NA	NA	ENSG00000163820.14	FYCO1	NA	GTEx_v8_sqtl_splicing_Brain_Caudate_basal_ganglia	NA	NA	NA	NA	NA	NA	NA	NA	NA	NA	NA	NA	NA
B2_ALL_leave_23andme	NA	NA	NA	NA	NA	ENSG00000172215.5	CXCR6	NA	GTEx_v8_sqtl_splicing_Brain_Caudate_basal_ganglia	NA	NA	NA	NA	NA	NA	NA	NA	NA	NA	NA	NA	NA
B2_ALL_leave_23andme	NA	NA	NA	NA	NA	ENSG00000173578.7	XCR1	NA	GTEx_v8_sqtl_splicing_Brain_Caudate_basal_ganglia	NA	NA	NA	NA	NA	NA	NA	NA	NA	NA	NA	NA	NA
B2_ALL_leave_23andme	NA	NA	NA	NA	NA	ENSG00000144791.9	LIMD1	NA	GTEx_v8_sqtl_splicing_Brain_Cerebellar_Hemisphere	NA	NA	NA	NA	NA	NA	NA	NA	NA	NA	NA	NA	NA
B2_ALL_leave_23andme	3:45823240:T:C	rs10490770	2.495e-61	0.48679	0.029461	ENSG00000211456.10	SACM1L	chr3:45713196:45714046:clu_35888:ENSG00000211456.10	GTEx_v8_sqtl_splicing_Brain_Cerebellar_Hemisphere	175	3:45772811:T:C	rs1468541	0.000123322	0.77454	0.196456	0.278531	NA	NA	NA	NA	NA	NA
B2_ALL_leave_23andme	NA	NA	NA	NA	NA	ENSG00000163817.15	SLC6A20	NA	GTEx_v8_sqtl_splicing_Brain_Cerebellar_Hemisphere	NA	NA	NA	NA	NA	NA	NA	NA	NA	NA	NA	NA	NA
B2_ALL_leave_23andme	3:45823240:T:C	rs10490770	2.495e-61	0.48679	0.029461	ENSG00000163818.16	LZTFL1	chr3:45835784:45841989:clu_35891:ENSG00000163818.16	GTEx_v8_sqtl_splicing_Brain_Cerebellar_Hemisphere	175	3:46250848:G:A	rs34272024	0.000400216	0.665291	0.18371	0.429963	NA	NA	NA	NA	NA	NA
B2_ALL_leave_23andme	NA	NA	NA	NA	NA	ENSG00000173585.15	CCR9	NA	GTEx_v8_sqtl_splicing_Brain_Cerebellar_Hemisphere	NA	NA	NA	NA	NA	NA	NA	NA	NA	NA	NA	NA	NA
B2_ALL_leave_23andme	NA	NA	NA	NA	NA	ENSG00000163820.14	FYCO1	NA	GTEx_v8_sqtl_splicing_Brain_Cerebellar_Hemisphere	NA	NA	NA	NA	NA	NA	NA	NA	NA	NA	NA	NA	NA
B2_ALL_leave_23andme	NA	NA	NA	NA	NA	ENSG00000172215.5	CXCR6	NA	GTEx_v8_sqtl_splicing_Brain_Cerebellar_Hemisphere	NA	NA	NA	NA	NA	NA	NA	NA	NA	NA	NA	NA	NA
B2_ALL_leave_23andme	NA	NA	NA	NA	NA	ENSG00000173578.7	XCR1	NA	GTEx_v8_sqtl_splicing_Brain_Cerebellar_Hemisphere	NA	NA	NA	NA	NA	NA	NA	NA	NA	NA	NA	NA	NA
B2_ALL_leave_23andme	NA	NA	NA	NA	NA	ENSG00000144791.9	LIMD1	NA	GTEx_v8_sqtl_splicing_Brain_Cerebellum	NA	NA	NA	NA	NA	NA	NA	NA	NA	NA	NA	NA	NA
B2_ALL_leave_23andme	3:45823240:T:C	rs10490770	2.495e-61	0.48679	0.029461	ENSG00000211456.10	SACM1L	chr3:45713196:45714046:clu_37668:ENSG00000211456.10	GTEx_v8_sqtl_splicing_Brain_Cerebellum	209	3:45916204:A:G	rs78867025	0.000211786	-0.906231	0.239745	0.755742	NA	NA	NA	NA	NA	NA
B2_ALL_leave_23andme	NA	NA	NA	NA	NA	ENSG00000163817.15	SLC6A20	NA	GTEx_v8_sqtl_splicing_Brain_Cerebellum	NA	NA	NA	NA	NA	NA	NA	NA	NA	NA	NA	NA	NA
B2_ALL_leave_23andme	3:45823240:T:C	rs10490770	2.495e-61	0.48679	0.029461	ENSG00000163818.16	LZTFL1	chr3:45826332:45828439:clu_37670:ENSG00000163818.16	GTEx_v8_sqtl_splicing_Brain_Cerebellum	209	3:45352687:G:A	rs112624999	0.000253406	0.9847	0.263883	0.110924	NA	NA	NA	NA	NA	NA
B2_ALL_leave_23andme	NA	NA	NA	NA	NA	ENSG00000173585.15	CCR9	NA	GTEx_v8_sqtl_splicing_Brain_Cerebellum	NA	NA	NA	NA	NA	NA	NA	NA	NA	NA	NA	NA	NA
B2_ALL_leave_23andme	NA	NA	NA	NA	NA	ENSG00000163820.14	FYCO1	NA	GTEx_v8_sqtl_splicing_Brain_Cerebellum	NA	NA	NA	NA	NA	NA	NA	NA	NA	NA	NA	NA	NA
B2_ALL_leave_23andme	NA	NA	NA	NA	NA	ENSG00000172215.5	CXCR6	NA	GTEx_v8_sqtl_splicing_Brain_Cerebellum	NA	NA	NA	NA	NA	NA	NA	NA	NA	NA	NA	NA	NA
B2_ALL_leave_23andme	NA	NA	NA	NA	NA	ENSG00000173578.7	XCR1	NA	GTEx_v8_sqtl_splicing_Brain_Cerebellum	NA	NA	NA	NA	NA	NA	NA	NA	NA	NA	NA	NA	NA
B2_ALL_leave_23andme	NA	NA	NA	NA	NA	ENSG00000144791.9	LIMD1	NA	GTEx_v8_sqtl_splicing_Brain_Cortex	NA	NA	NA	NA	NA	NA	NA	NA	NA	NA	NA	NA	NA
B2_ALL_leave_23andme	NA	NA	NA	NA	NA	ENSG00000163817.15	SLC6A20	NA	GTEx_v8_sqtl_splicing_Brain_Cortex	NA	NA	NA	NA	NA	NA	NA	NA	NA	NA	NA	NA	NA
B2_ALL_leave_23andme	3:45823240:T:C	rs10490770	2.495e-61	0.48679	0.029461	ENSG00000163818.16	LZTFL1	chr3:45835784:45837927:clu_35239:ENSG00000163818.16	GTEx_v8_sqtl_splicing_Brain_Cortex	205	3:45653404:C:A	rs147864064	0.000126497	-1.67182	0.426662	0.596034	NA	NA	NA	NA	NA	NA
B2_ALL_leave_23andme	NA	NA	NA	NA	NA	ENSG00000173585.15	CCR9	NA	GTEx_v8_sqtl_splicing_Brain_Cortex	NA	NA	NA	NA	NA	NA	NA	NA	NA	NA	NA	NA	NA
B2_ALL_leave_23andme	3:45823240:T:C	rs10490770	2.495e-61	0.48679	0.029461	ENSG00000163820.14	FYCO1	chr3:45923765:45931071:clu_35241:ENSG00000163820.14	GTEx_v8_sqtl_splicing_Brain_Cortex	205	3:45562771:A:G	rs147708712	2.00266e-05	-1.09272	0.249425	0.499069	NA	NA	NA	NA	NA	NA
B2_ALL_leave_23andme	NA	NA	NA	NA	NA	ENSG00000172215.5	CXCR6	NA	GTEx_v8_sqtl_splicing_Brain_Cortex	NA	NA	NA	NA	NA	NA	NA	NA	NA	NA	NA	NA	NA
B2_ALL_leave_23andme	NA	NA	NA	NA	NA	ENSG00000173578.7	XCR1	NA	GTEx_v8_sqtl_splicing_Brain_Cortex	NA	NA	NA	NA	NA	NA	NA	NA	NA	NA	NA	NA	NA
B2_ALL_leave_23andme	NA	NA	NA	NA	NA	ENSG00000144791.9	LIMD1	NA	GTEx_v8_sqtl_splicing_Brain_Frontal_Cortex_BA9	NA	NA	NA	NA	NA	NA	NA	NA	NA	NA	NA	NA	NA
B2_ALL_leave_23andme	3:45823240:T:C	rs10490770	2.495e-61	0.48679	0.029461	ENSG00000211456.10	SACM1L	chr3:45719601:45722000:clu_32764:ENSG00000211456.10	GTEx_v8_sqtl_splicing_Brain_Frontal_Cortex_BA9	175	3:45576817:G:A	rs267241	0.00617908	-0.289731	0.104317	0.576613	NA	NA	NA	NA	NA	NA
B2_ALL_leave_23andme	NA	NA	NA	NA	NA	ENSG00000163817.15	SLC6A20	NA	GTEx_v8_sqtl_splicing_Brain_Frontal_Cortex_BA9	NA	NA	NA	NA	NA	NA	NA	NA	NA	NA	NA	NA	NA
B2_ALL_leave_23andme	3:45823240:T:C	rs10490770	2.495e-61	0.48679	0.029461	ENSG00000163818.16	LZTFL1	chr3:45827459:45828439:clu_32769:ENSG00000163818.16	GTEx_v8_sqtl_splicing_Brain_Frontal_Cortex_BA9	175	3:46032783:G:A	NA	0.0129167	0.8637	0.343263	0.861032	NA	NA	NA	NA	NA	NA
B2_ALL_leave_23andme	NA	NA	NA	NA	NA	ENSG00000173585.15	CCR9	NA	GTEx_v8_sqtl_splicing_Brain_Frontal_Cortex_BA9	NA	NA	NA	NA	NA	NA	NA	NA	NA	NA	NA	NA	NA
B2_ALL_leave_23andme	3:45823240:T:C	rs10490770	2.495e-61	0.48679	0.029461	ENSG00000163820.14	FYCO1	chr3:45923765:45931071:clu_32771:ENSG00000163820.14	GTEx_v8_sqtl_splicing_Brain_Frontal_Cortex_BA9	175	3:45330113:G:T	rs929578	0.00100212	-0.424173	0.126395	0.519679	NA	NA	NA	NA	NA	NA
B2_ALL_leave_23andme	NA	NA	NA	NA	NA	ENSG00000172215.5	CXCR6	NA	GTEx_v8_sqtl_splicing_Brain_Frontal_Cortex_BA9	NA	NA	NA	NA	NA	NA	NA	NA	NA	NA	NA	NA	NA
B2_ALL_leave_23andme	NA	NA	NA	NA	NA	ENSG00000173578.7	XCR1	NA	GTEx_v8_sqtl_splicing_Brain_Frontal_Cortex_BA9	NA	NA	NA	NA	NA	NA	NA	NA	NA	NA	NA	NA	NA
B2_ALL_leave_23andme	NA	NA	NA	NA	NA	ENSG00000144791.9	LIMD1	NA	GTEx_v8_sqtl_splicing_Brain_Hippocampus	NA	NA	NA	NA	NA	NA	NA	NA	NA	NA	NA	NA	NA
B2_ALL_leave_23andme	3:45823240:T:C	rs10490770	2.495e-61	0.48679	0.029461	ENSG00000211456.10	SACM1L	chr3:45705209:45706780:clu_31117:ENSG00000211456.10	GTEx_v8_sqtl_splicing_Brain_Hippocampus	165	3:46098510:A:G	rs9872121	0.000829032	0.841018	0.246124	0.19078	NA	NA	NA	NA	NA	NA
B2_ALL_leave_23andme	NA	NA	NA	NA	NA	ENSG00000163817.15	SLC6A20	NA	GTEx_v8_sqtl_splicing_Brain_Hippocampus	NA	NA	NA	NA	NA	NA	NA	NA	NA	NA	NA	NA	NA
B2_ALL_leave_23andme	3:45823240:T:C	rs10490770	2.495e-61	0.48679	0.029461	ENSG00000163818.16	LZTFL1	chr3:45835784:45841989:clu_31121:ENSG00000163818.16	GTEx_v8_sqtl_splicing_Brain_Hippocampus	165	3:45341049:G:A	NA	0.011508	0.314969	0.123005	0.996986	NA	NA	NA	NA	NA	NA
B2_ALL_leave_23andme	NA	NA	NA	NA	NA	ENSG00000173585.15	CCR9	NA	GTEx_v8_sqtl_splicing_Brain_Hippocampus	NA	NA	NA	NA	NA	NA	NA	NA	NA	NA	NA	NA	NA
B2_ALL_leave_23andme	3:45823240:T:C	rs10490770	2.495e-61	0.48679	0.029461	ENSG00000163820.14	FYCO1	chr3:45923765:45931071:clu_31122:ENSG00000163820.14	GTEx_v8_sqtl_splicing_Brain_Hippocampus	165	3:45354544:C:G	NA	0.000428197	-0.485286	0.134495	0.692766	NA	NA	NA	NA	NA	NA
B2_ALL_leave_23andme	NA	NA	NA	NA	NA	ENSG00000172215.5	CXCR6	NA	GTEx_v8_sqtl_splicing_Brain_Hippocampus	NA	NA	NA	NA	NA	NA	NA	NA	NA	NA	NA	NA	NA
B2_ALL_leave_23andme	NA	NA	NA	NA	NA	ENSG00000173578.7	XCR1	NA	GTEx_v8_sqtl_splicing_Brain_Hippocampus	NA	NA	NA	NA	NA	NA	NA	NA	NA	NA	NA	NA	NA
B2_ALL_leave_23andme	NA	NA	NA	NA	NA	ENSG00000144791.9	LIMD1	NA	GTEx_v8_sqtl_splicing_Brain_Hypothalamus	NA	NA	NA	NA	NA	NA	NA	NA	NA	NA	NA	NA	NA
B2_ALL_leave_23andme	3:45823240:T:C	rs10490770	2.495e-61	0.48679	0.029461	ENSG00000211456.10	SACM1L	chr3:45735373:45737583:clu_33417:ENSG00000211456.10	GTEx_v8_sqtl_splicing_Brain_Hypothalamus	170	3:45887619:C:T	rs62245094	7.98153e-05	-0.751543	0.185085	0.0973473	2729	4.62775e-55	0.700516	1.66842e-55	0.25246	0.0470244
B2_ALL_leave_23andme	NA	NA	NA	NA	NA	ENSG00000163817.15	SLC6A20	NA	GTEx_v8_sqtl_splicing_Brain_Hypothalamus	NA	NA	NA	NA	NA	NA	NA	NA	NA	NA	NA	NA	NA
B2_ALL_leave_23andme	3:45823240:T:C	rs10490770	2.495e-61	0.48679	0.029461	ENSG00000163818.16	LZTFL1	chr3:45835784:45841989:clu_33419:ENSG00000163818.16	GTEx_v8_sqtl_splicing_Brain_Hypothalamus	170	3:46268957:G:A	rs138097675	0.000191423	1.6302	0.425837	0.745161	NA	NA	NA	NA	NA	NA
B2_ALL_leave_23andme	NA	NA	NA	NA	NA	ENSG00000173585.15	CCR9	NA	GTEx_v8_sqtl_splicing_Brain_Hypothalamus	NA	NA	NA	NA	NA	NA	NA	NA	NA	NA	NA	NA	NA
B2_ALL_leave_23andme	3:45823240:T:C	rs10490770	2.495e-61	0.48679	0.029461	ENSG00000163820.14	FYCO1	chr3:45923765:45931071:clu_33420:ENSG00000163820.14	GTEx_v8_sqtl_splicing_Brain_Hypothalamus	170	3:45780132:T:C	NA	0.000821514	0.348543	0.101999	0.705622	NA	NA	NA	NA	NA	NA
B2_ALL_leave_23andme	NA	NA	NA	NA	NA	ENSG00000172215.5	CXCR6	NA	GTEx_v8_sqtl_splicing_Brain_Hypothalamus	NA	NA	NA	NA	NA	NA	NA	NA	NA	NA	NA	NA	NA
B2_ALL_leave_23andme	NA	NA	NA	NA	NA	ENSG00000173578.7	XCR1	NA	GTEx_v8_sqtl_splicing_Brain_Hypothalamus	NA	NA	NA	NA	NA	NA	NA	NA	NA	NA	NA	NA	NA
B2_ALL_leave_23andme	NA	NA	NA	NA	NA	ENSG00000144791.9	LIMD1	NA	GTEx_v8_sqtl_splicing_Brain_Nucleus_accumbens_basal_ganglia	NA	NA	NA	NA	NA	NA	NA	NA	NA	NA	NA	NA	NA
B2_ALL_leave_23andme	3:45823240:T:C	rs10490770	2.495e-61	0.48679	0.029461	ENSG00000211456.10	SACM1L	chr3:45709647:45713137:clu_35072:ENSG00000211456.10	GTEx_v8_sqtl_splicing_Brain_Nucleus_accumbens_basal_ganglia	202	3:45878036:G:A	rs112212287	7.62013e-05	-0.829647	0.204798	0.403019	2729	5.12521e-55	0.775817	1.25846e-55	0.190429	0.0337545
B2_ALL_leave_23andme	NA	NA	NA	NA	NA	ENSG00000163817.15	SLC6A20	NA	GTEx_v8_sqtl_splicing_Brain_Nucleus_accumbens_basal_ganglia	NA	NA	NA	NA	NA	NA	NA	NA	NA	NA	NA	NA	NA
B2_ALL_leave_23andme	3:45823240:T:C	rs10490770	2.495e-61	0.48679	0.029461	ENSG00000163818.16	LZTFL1	chr3:45835784:45841989:clu_35076:ENSG00000163818.16	GTEx_v8_sqtl_splicing_Brain_Nucleus_accumbens_basal_ganglia	202	3:45330111:CTG:C	rs141699883	0.0131363	0.792737	0.316419	0.636698	NA	NA	NA	NA	NA	NA
B2_ALL_leave_23andme	NA	NA	NA	NA	NA	ENSG00000173585.15	CCR9	NA	GTEx_v8_sqtl_splicing_Brain_Nucleus_accumbens_basal_ganglia	NA	NA	NA	NA	NA	NA	NA	NA	NA	NA	NA	NA	NA
B2_ALL_leave_23andme	NA	NA	NA	NA	NA	ENSG00000163820.14	FYCO1	NA	GTEx_v8_sqtl_splicing_Brain_Nucleus_accumbens_basal_ganglia	NA	NA	NA	NA	NA	NA	NA	NA	NA	NA	NA	NA	NA
B2_ALL_leave_23andme	NA	NA	NA	NA	NA	ENSG00000172215.5	CXCR6	NA	GTEx_v8_sqtl_splicing_Brain_Nucleus_accumbens_basal_ganglia	NA	NA	NA	NA	NA	NA	NA	NA	NA	NA	NA	NA	NA
B2_ALL_leave_23andme	NA	NA	NA	NA	NA	ENSG00000173578.7	XCR1	NA	GTEx_v8_sqtl_splicing_Brain_Nucleus_accumbens_basal_ganglia	NA	NA	NA	NA	NA	NA	NA	NA	NA	NA	NA	NA	NA
B2_ALL_leave_23andme	NA	NA	NA	NA	NA	ENSG00000144791.9	LIMD1	NA	GTEx_v8_sqtl_splicing_Brain_Putamen_basal_ganglia	NA	NA	NA	NA	NA	NA	NA	NA	NA	NA	NA	NA	NA
B2_ALL_leave_23andme	3:45823240:T:C	rs10490770	2.495e-61	0.48679	0.029461	ENSG00000211456.10	SACM1L	chr3:45719601:45722000:clu_30562:ENSG00000211456.10	GTEx_v8_sqtl_splicing_Brain_Putamen_basal_ganglia	170	3:45929975:C:T	NA	0.00238028	-1.39795	0.452025	0.941779	NA	NA	NA	NA	NA	NA
B2_ALL_leave_23andme	NA	NA	NA	NA	NA	ENSG00000163817.15	SLC6A20	NA	GTEx_v8_sqtl_splicing_Brain_Putamen_basal_ganglia	NA	NA	NA	NA	NA	NA	NA	NA	NA	NA	NA	NA	NA
B2_ALL_leave_23andme	3:45823240:T:C	rs10490770	2.495e-61	0.48679	0.029461	ENSG00000163818.16	LZTFL1	chr3:45835784:45841989:clu_30565:ENSG00000163818.16	GTEx_v8_sqtl_splicing_Brain_Putamen_basal_ganglia	170	3:45812356:C:A	rs9849511	0.00409772	0.529251	0.18144	0.972108	NA	NA	NA	NA	NA	NA
B2_ALL_leave_23andme	NA	NA	NA	NA	NA	ENSG00000173585.15	CCR9	NA	GTEx_v8_sqtl_splicing_Brain_Putamen_basal_ganglia	NA	NA	NA	NA	NA	NA	NA	NA	NA	NA	NA	NA	NA
B2_ALL_leave_23andme	NA	NA	NA	NA	NA	ENSG00000163820.14	FYCO1	NA	GTEx_v8_sqtl_splicing_Brain_Putamen_basal_ganglia	NA	NA	NA	NA	NA	NA	NA	NA	NA	NA	NA	NA	NA
B2_ALL_leave_23andme	NA	NA	NA	NA	NA	ENSG00000172215.5	CXCR6	NA	GTEx_v8_sqtl_splicing_Brain_Putamen_basal_ganglia	NA	NA	NA	NA	NA	NA	NA	NA	NA	NA	NA	NA	NA
B2_ALL_leave_23andme	NA	NA	NA	NA	NA	ENSG00000173578.7	XCR1	NA	GTEx_v8_sqtl_splicing_Brain_Putamen_basal_ganglia	NA	NA	NA	NA	NA	NA	NA	NA	NA	NA	NA	NA	NA
B2_ALL_leave_23andme	3:45823240:T:C	rs10490770	2.495e-61	0.48679	0.029461	ENSG00000144791.9	LIMD1	chr3:45673505:45674343:clu_29836:ENSG00000144791.9	GTEx_v8_sqtl_splicing_Brain_Spinal_cord_cervical_c-1	126	3:45669875:T:C	rs2673023	1.27616e-08	0.882543	0.142474	0.389003	2729	2.32638e-56	0.035215	6.36263e-55	0.963126	0.00165882
B2_ALL_leave_23andme	3:45823240:T:C	rs10490770	2.495e-61	0.48679	0.029461	ENSG00000211456.10	SACM1L	chr3:45709647:45713137:clu_29840:ENSG00000211456.10	GTEx_v8_sqtl_splicing_Brain_Spinal_cord_cervical_c-1	126	3:45521602:A:G	rs114769183	0.000262895	-1.03614	0.273902	0.541924	NA	NA	NA	NA	NA	NA
B2_ALL_leave_23andme	NA	NA	NA	NA	NA	ENSG00000163817.15	SLC6A20	NA	GTEx_v8_sqtl_splicing_Brain_Spinal_cord_cervical_c-1	NA	NA	NA	NA	NA	NA	NA	NA	NA	NA	NA	NA	NA
B2_ALL_leave_23andme	3:45823240:T:C	rs10490770	2.495e-61	0.48679	0.029461	ENSG00000163818.16	LZTFL1	chr3:45835784:45841989:clu_29843:ENSG00000163818.16	GTEx_v8_sqtl_splicing_Brain_Spinal_cord_cervical_c-1	126	3:45773700:T:TCC	rs397718535	0.000854812	-0.522669	0.152062	0.523904	NA	NA	NA	NA	NA	NA
B2_ALL_leave_23andme	NA	NA	NA	NA	NA	ENSG00000173585.15	CCR9	NA	GTEx_v8_sqtl_splicing_Brain_Spinal_cord_cervical_c-1	NA	NA	NA	NA	NA	NA	NA	NA	NA	NA	NA	NA	NA
B2_ALL_leave_23andme	3:45823240:T:C	rs10490770	2.495e-61	0.48679	0.029461	ENSG00000163820.14	FYCO1	chr3:45964454:45965033:clu_29846:ENSG00000163820.14	GTEx_v8_sqtl_splicing_Brain_Spinal_cord_cervical_c-1	126	3:45563909:C:T	rs9856266	0.00505739	0.951393	0.331947	0.58644	NA	NA	NA	NA	NA	NA
B2_ALL_leave_23andme	NA	NA	NA	NA	NA	ENSG00000172215.5	CXCR6	NA	GTEx_v8_sqtl_splicing_Brain_Spinal_cord_cervical_c-1	NA	NA	NA	NA	NA	NA	NA	NA	NA	NA	NA	NA	NA
B2_ALL_leave_23andme	NA	NA	NA	NA	NA	ENSG00000173578.7	XCR1	NA	GTEx_v8_sqtl_splicing_Brain_Spinal_cord_cervical_c-1	NA	NA	NA	NA	NA	NA	NA	NA	NA	NA	NA	NA	NA
B2_ALL_leave_23andme	NA	NA	NA	NA	NA	ENSG00000144791.9	LIMD1	NA	GTEx_v8_sqtl_splicing_Brain_Substantia_nigra	NA	NA	NA	NA	NA	NA	NA	NA	NA	NA	NA	NA	NA
B2_ALL_leave_23andme	3:45823240:T:C	rs10490770	2.495e-61	0.48679	0.029461	ENSG00000211456.10	SACM1L	chr3:45719601:45722000:clu_26888:ENSG00000211456.10	GTEx_v8_sqtl_splicing_Brain_Substantia_nigra	114	3:45341686:C:G	NA	0.000639668	-2.36924	0.669354	0.986812	NA	NA	NA	NA	NA	NA
B2_ALL_leave_23andme	NA	NA	NA	NA	NA	ENSG00000163817.15	SLC6A20	NA	GTEx_v8_sqtl_splicing_Brain_Substantia_nigra	NA	NA	NA	NA	NA	NA	NA	NA	NA	NA	NA	NA	NA
B2_ALL_leave_23andme	3:45823240:T:C	rs10490770	2.495e-61	0.48679	0.029461	ENSG00000163818.16	LZTFL1	chr3:45838051:45841989:clu_26891:ENSG00000163818.16	GTEx_v8_sqtl_splicing_Brain_Substantia_nigra	114	3:45330605:C:T	NA	0.00179183	-1.39838	0.434321	0.255425	NA	NA	NA	NA	NA	NA
B2_ALL_leave_23andme	NA	NA	NA	NA	NA	ENSG00000173585.15	CCR9	NA	GTEx_v8_sqtl_splicing_Brain_Substantia_nigra	NA	NA	NA	NA	NA	NA	NA	NA	NA	NA	NA	NA	NA
B2_ALL_leave_23andme	NA	NA	NA	NA	NA	ENSG00000163820.14	FYCO1	NA	GTEx_v8_sqtl_splicing_Brain_Substantia_nigra	NA	NA	NA	NA	NA	NA	NA	NA	NA	NA	NA	NA	NA
B2_ALL_leave_23andme	NA	NA	NA	NA	NA	ENSG00000172215.5	CXCR6	NA	GTEx_v8_sqtl_splicing_Brain_Substantia_nigra	NA	NA	NA	NA	NA	NA	NA	NA	NA	NA	NA	NA	NA
B2_ALL_leave_23andme	NA	NA	NA	NA	NA	ENSG00000173578.7	XCR1	NA	GTEx_v8_sqtl_splicing_Brain_Substantia_nigra	NA	NA	NA	NA	NA	NA	NA	NA	NA	NA	NA	NA	NA
B2_ALL_leave_23andme	3:45823240:T:C	rs10490770	2.495e-61	0.48679	0.029461	ENSG00000144791.9	LIMD1	chr3:45596287:45636150:clu_44984:ENSG00000144791.9	GTEx_v8_sqtl_splicing_Breast_Mammary_Tissue	396	3:45760234:C:T	rs7652042	5.21173e-20	-0.678744	0.069903	0.453067	2729	5.37288e-68	8.13307e-14	6.60621e-55	1	3.04593e-15
B2_ALL_leave_23andme	3:45823240:T:C	rs10490770	2.495e-61	0.48679	0.029461	ENSG00000211456.10	SACM1L	chr3:45719601:45722000:clu_44989:ENSG00000211456.10	GTEx_v8_sqtl_splicing_Breast_Mammary_Tissue	396	3:45683055:T:C	rs2742411	2.08372e-07	0.324696	0.0613661	0.0573339	2729	2.0643e-56	0.0312479	6.38052e-55	0.965831	0.00292081
B2_ALL_leave_23andme	NA	NA	NA	NA	NA	ENSG00000163817.15	SLC6A20	NA	GTEx_v8_sqtl_splicing_Breast_Mammary_Tissue	NA	NA	NA	NA	NA	NA	NA	NA	NA	NA	NA	NA	NA
B2_ALL_leave_23andme	3:45823240:T:C	rs10490770	2.495e-61	0.48679	0.029461	ENSG00000163818.16	LZTFL1	chr3:45826332:45828439:clu_44997:ENSG00000163818.16	GTEx_v8_sqtl_splicing_Breast_Mammary_Tissue	396	3:45991775:T:C	rs79078894	3.02985e-05	0.528087	0.125036	0.733537	NA	NA	NA	NA	NA	NA
B2_ALL_leave_23andme	NA	NA	NA	NA	NA	ENSG00000173585.15	CCR9	NA	GTEx_v8_sqtl_splicing_Breast_Mammary_Tissue	NA	NA	NA	NA	NA	NA	NA	NA	NA	NA	NA	NA	NA
B2_ALL_leave_23andme	3:45823240:T:C	rs10490770	2.495e-61	0.48679	0.029461	ENSG00000163820.14	FYCO1	chr3:45919065:45919413:clu_45001:ENSG00000163820.14	GTEx_v8_sqtl_splicing_Breast_Mammary_Tissue	396	3:45954416:G:A	rs62242787	1.27412e-33	0.958932	0.0716268	0.976618	2729	3.8354e-82	5.80575e-28	6.60621e-55	1	1.83615e-29
B2_ALL_leave_23andme	NA	NA	NA	NA	NA	ENSG00000172215.5	CXCR6	NA	GTEx_v8_sqtl_splicing_Breast_Mammary_Tissue	NA	NA	NA	NA	NA	NA	NA	NA	NA	NA	NA	NA	NA
B2_ALL_leave_23andme	NA	NA	NA	NA	NA	ENSG00000173578.7	XCR1	NA	GTEx_v8_sqtl_splicing_Breast_Mammary_Tissue	NA	NA	NA	NA	NA	NA	NA	NA	NA	NA	NA	NA	NA
B2_ALL_leave_23andme	3:45823240:T:C	rs10490770	2.495e-61	0.48679	0.029461	ENSG00000144791.9	LIMD1	chr3:45596287:45636150:clu_35681:ENSG00000144791.9	GTEx_v8_sqtl_splicing_Cells_Cultured_fibroblasts	483	3:45605387:T:C	NA	8.72062e-08	0.320488	0.0589202	0.210934	NA	NA	NA	NA	NA	NA
B2_ALL_leave_23andme	3:45823240:T:C	rs10490770	2.495e-61	0.48679	0.029461	ENSG00000211456.10	SACM1L	chr3:45689497:45690348:clu_35684:ENSG00000211456.10	GTEx_v8_sqtl_splicing_Cells_Cultured_fibroblasts	483	3:45727489:G:A	rs2673068	4.08075e-07	0.322409	0.062728	0.352837	2729	2.45809e-56	0.0372088	6.35029e-55	0.961258	0.00153293
B2_ALL_leave_23andme	NA	NA	NA	NA	NA	ENSG00000163817.15	SLC6A20	NA	GTEx_v8_sqtl_splicing_Cells_Cultured_fibroblasts	NA	NA	NA	NA	NA	NA	NA	NA	NA	NA	NA	NA	NA
B2_ALL_leave_23andme	3:45823240:T:C	rs10490770	2.495e-61	0.48679	0.029461	ENSG00000163818.16	LZTFL1	chr3:45835784:45841989:clu_35690:ENSG00000163818.16	GTEx_v8_sqtl_splicing_Cells_Cultured_fibroblasts	483	3:46256882:G:T	rs13325613	1.00649e-05	-0.487975	0.109272	0.00989859	NA	NA	NA	NA	NA	NA
B2_ALL_leave_23andme	NA	NA	NA	NA	NA	ENSG00000173585.15	CCR9	NA	GTEx_v8_sqtl_splicing_Cells_Cultured_fibroblasts	NA	NA	NA	NA	NA	NA	NA	NA	NA	NA	NA	NA	NA
B2_ALL_leave_23andme	3:45823240:T:C	rs10490770	2.495e-61	0.48679	0.029461	ENSG00000163820.14	FYCO1	chr3:45985022:45995722:clu_35695:ENSG00000163820.14	GTEx_v8_sqtl_splicing_Cells_Cultured_fibroblasts	483	3:45985149:G:T	rs17078495	2.98597e-76	-1.14487	0.0507891	0.00395731	2729	1.01743e-150	1.54012e-96	6.60621e-55	1	3.25326e-56
B2_ALL_leave_23andme	NA	NA	NA	NA	NA	ENSG00000172215.5	CXCR6	NA	GTEx_v8_sqtl_splicing_Cells_Cultured_fibroblasts	NA	NA	NA	NA	NA	NA	NA	NA	NA	NA	NA	NA	NA
B2_ALL_leave_23andme	NA	NA	NA	NA	NA	ENSG00000173578.7	XCR1	NA	GTEx_v8_sqtl_splicing_Cells_Cultured_fibroblasts	NA	NA	NA	NA	NA	NA	NA	NA	NA	NA	NA	NA	NA
B2_ALL_leave_23andme	3:45823240:T:C	rs10490770	2.495e-61	0.48679	0.029461	ENSG00000144791.9	LIMD1	chr3:45673505:45674343:clu_31325:ENSG00000144791.9	GTEx_v8_sqtl_splicing_Cells_EBV-transformed_lymphocytes	147	3:45641871:G:A	rs62242182	1.8305e-37	-1.3714	0.0736468	0.857187	2729	1.48012e-111	2.2405e-57	6.60621e-55	1	6.34562e-57
B2_ALL_leave_23andme	3:45823240:T:C	rs10490770	2.495e-61	0.48679	0.029461	ENSG00000211456.10	SACM1L	chr3:45690387:45703438:clu_31328:ENSG00000211456.10	GTEx_v8_sqtl_splicing_Cells_EBV-transformed_lymphocytes	147	3:45755165:G:A	rs2251021	0.000944316	0.308061	0.0908923	0.0875464	NA	NA	NA	NA	NA	NA
B2_ALL_leave_23andme	NA	NA	NA	NA	NA	ENSG00000163817.15	SLC6A20	NA	GTEx_v8_sqtl_splicing_Cells_EBV-transformed_lymphocytes	NA	NA	NA	NA	NA	NA	NA	NA	NA	NA	NA	NA	NA
B2_ALL_leave_23andme	3:45823240:T:C	rs10490770	2.495e-61	0.48679	0.029461	ENSG00000163818.16	LZTFL1	chr3:45838051:45841989:clu_31334:ENSG00000163818.16	GTEx_v8_sqtl_splicing_Cells_EBV-transformed_lymphocytes	147	3:46094715:T:A	rs79530437	0.000541145	-1.04198	0.29321	0.590478	NA	NA	NA	NA	NA	NA
B2_ALL_leave_23andme	NA	NA	NA	NA	NA	ENSG00000173585.15	CCR9	NA	GTEx_v8_sqtl_splicing_Cells_EBV-transformed_lymphocytes	NA	NA	NA	NA	NA	NA	NA	NA	NA	NA	NA	NA	NA
B2_ALL_leave_23andme	3:45823240:T:C	rs10490770	2.495e-61	0.48679	0.029461	ENSG00000163820.14	FYCO1	chr3:45985022:45995722:clu_31339:ENSG00000163820.14	GTEx_v8_sqtl_splicing_Cells_EBV-transformed_lymphocytes	147	3:45985149:G:T	rs17078495	4.17427e-28	-1.28997	0.0895124	0.024687	2729	1.19004e-85	1.80139e-31	6.60621e-55	1	1.74045e-32
B2_ALL_leave_23andme	NA	NA	NA	NA	NA	ENSG00000172215.5	CXCR6	NA	GTEx_v8_sqtl_splicing_Cells_EBV-transformed_lymphocytes	NA	NA	NA	NA	NA	NA	NA	NA	NA	NA	NA	NA	NA
B2_ALL_leave_23andme	NA	NA	NA	NA	NA	ENSG00000173578.7	XCR1	NA	GTEx_v8_sqtl_splicing_Cells_EBV-transformed_lymphocytes	NA	NA	NA	NA	NA	NA	NA	NA	NA	NA	NA	NA	NA
B2_ALL_leave_23andme	3:45823240:T:C	rs10490770	2.495e-61	0.48679	0.029461	ENSG00000144791.9	LIMD1	chr3:45673505:45674343:clu_39892:ENSG00000144791.9	GTEx_v8_sqtl_splicing_Colon_Sigmoid	318	3:45641871:G:A	rs62242182	1.01108e-26	-0.79454	0.06706	0.234654	2729	2.44995e-75	3.70856e-21	6.60621e-55	1	1.88507e-22
B2_ALL_leave_23andme	3:45823240:T:C	rs10490770	2.495e-61	0.48679	0.029461	ENSG00000211456.10	SACM1L	chr3:45709647:45713137:clu_39896:ENSG00000211456.10	GTEx_v8_sqtl_splicing_Colon_Sigmoid	318	3:45788503:A:G	rs2159272	0.00343264	-0.212235	0.0719407	0.928938	NA	NA	NA	NA	NA	NA
B2_ALL_leave_23andme	NA	NA	NA	NA	NA	ENSG00000163817.15	SLC6A20	NA	GTEx_v8_sqtl_splicing_Colon_Sigmoid	NA	NA	NA	NA	NA	NA	NA	NA	NA	NA	NA	NA	NA
B2_ALL_leave_23andme	3:45823240:T:C	rs10490770	2.495e-61	0.48679	0.029461	ENSG00000163818.16	LZTFL1	chr3:45831138:45833050:clu_39900:ENSG00000163818.16	GTEx_v8_sqtl_splicing_Colon_Sigmoid	318	3:45780945:A:G	rs17078339	0.000442571	0.247882	0.0697528	0.998904	NA	NA	NA	NA	NA	NA
B2_ALL_leave_23andme	NA	NA	NA	NA	NA	ENSG00000173585.15	CCR9	NA	GTEx_v8_sqtl_splicing_Colon_Sigmoid	NA	NA	NA	NA	NA	NA	NA	NA	NA	NA	NA	NA	NA
B2_ALL_leave_23andme	3:45823240:T:C	rs10490770	2.495e-61	0.48679	0.029461	ENSG00000163820.14	FYCO1	chr3:45921840:45923656:clu_39903:ENSG00000163820.14	GTEx_v8_sqtl_splicing_Colon_Sigmoid	318	3:45939181:G:A	rs17078449	1.23685e-54	-1.19927	0.0617007	0.0151772	2729	2.05682e-120	3.11347e-66	6.60621e-55	1	1.3986e-55
B2_ALL_leave_23andme	NA	NA	NA	NA	NA	ENSG00000172215.5	CXCR6	NA	GTEx_v8_sqtl_splicing_Colon_Sigmoid	NA	NA	NA	NA	NA	NA	NA	NA	NA	NA	NA	NA	NA
B2_ALL_leave_23andme	NA	NA	NA	NA	NA	ENSG00000173578.7	XCR1	NA	GTEx_v8_sqtl_splicing_Colon_Sigmoid	NA	NA	NA	NA	NA	NA	NA	NA	NA	NA	NA	NA	NA
B2_ALL_leave_23andme	3:45823240:T:C	rs10490770	2.495e-61	0.48679	0.029461	ENSG00000144791.9	LIMD1	chr3:45596287:45636150:clu_43134:ENSG00000144791.9	GTEx_v8_sqtl_splicing_Colon_Transverse	368	3:45575353:G:A	rs34378743	2.3935e-11	-0.49593	0.0717876	0.60436	2729	1.01958e-59	1.54336e-05	6.6061e-55	0.999984	5.93781e-07
B2_ALL_leave_23andme	3:45823240:T:C	rs10490770	2.495e-61	0.48679	0.029461	ENSG00000211456.10	SACM1L	chr3:45689497:45703438:clu_43137:ENSG00000211456.10	GTEx_v8_sqtl_splicing_Colon_Transverse	368	3:45631263:T:A	NA	5.63915e-06	-0.873068	0.189305	0.585375	NA	NA	NA	NA	NA	NA
B2_ALL_leave_23andme	NA	NA	NA	NA	NA	ENSG00000163817.15	SLC6A20	NA	GTEx_v8_sqtl_splicing_Colon_Transverse	NA	NA	NA	NA	NA	NA	NA	NA	NA	NA	NA	NA	NA
B2_ALL_leave_23andme	3:45823240:T:C	rs10490770	2.495e-61	0.48679	0.029461	ENSG00000163818.16	LZTFL1	chr3:45827459:45828439:clu_43142:ENSG00000163818.16	GTEx_v8_sqtl_splicing_Colon_Transverse	368	3:45796808:G:A	NA	0.00662061	0.235693	0.0862706	0.951205	NA	NA	NA	NA	NA	NA
B2_ALL_leave_23andme	NA	NA	NA	NA	NA	ENSG00000173585.15	CCR9	NA	GTEx_v8_sqtl_splicing_Colon_Transverse	NA	NA	NA	NA	NA	NA	NA	NA	NA	NA	NA	NA	NA
B2_ALL_leave_23andme	3:45823240:T:C	rs10490770	2.495e-61	0.48679	0.029461	ENSG00000163820.14	FYCO1	chr3:45919065:45919413:clu_43146:ENSG00000163820.14	GTEx_v8_sqtl_splicing_Colon_Transverse	368	3:45954416:G:A	rs62242787	1.82483e-42	1.09944	0.0697753	0.0226813	2729	7.05061e-95	1.06727e-40	6.60621e-55	1	1.32967e-41
B2_ALL_leave_23andme	NA	NA	NA	NA	NA	ENSG00000172215.5	CXCR6	NA	GTEx_v8_sqtl_splicing_Colon_Transverse	NA	NA	NA	NA	NA	NA	NA	NA	NA	NA	NA	NA	NA
B2_ALL_leave_23andme	NA	NA	NA	NA	NA	ENSG00000173578.7	XCR1	NA	GTEx_v8_sqtl_splicing_Colon_Transverse	NA	NA	NA	NA	NA	NA	NA	NA	NA	NA	NA	NA	NA
B2_ALL_leave_23andme	3:45823240:T:C	rs10490770	2.495e-61	0.48679	0.029461	ENSG00000144791.9	LIMD1	chr3:45673505:45674343:clu_39062:ENSG00000144791.9	GTEx_v8_sqtl_splicing_Esophagus_Gastroesophageal_Junction	330	3:45641871:G:A	rs62242182	6.03783e-30	-0.862656	0.0679373	0.0893618	2729	2.36402e-79	3.57849e-25	6.60621e-55	1	2.58654e-26
B2_ALL_leave_23andme	3:45823240:T:C	rs10490770	2.495e-61	0.48679	0.029461	ENSG00000211456.10	SACM1L	chr3:45732151:45735235:clu_39068:ENSG00000211456.10	GTEx_v8_sqtl_splicing_Esophagus_Gastroesophageal_Junction	330	3:45938618:C:A	NA	0.00382357	-0.246044	0.0844143	0.477804	NA	NA	NA	NA	NA	NA
B2_ALL_leave_23andme	NA	NA	NA	NA	NA	ENSG00000163817.15	SLC6A20	NA	GTEx_v8_sqtl_splicing_Esophagus_Gastroesophageal_Junction	NA	NA	NA	NA	NA	NA	NA	NA	NA	NA	NA	NA	NA
B2_ALL_leave_23andme	3:45823240:T:C	rs10490770	2.495e-61	0.48679	0.029461	ENSG00000163818.16	LZTFL1	chr3:45826332:45828439:clu_39070:ENSG00000163818.16	GTEx_v8_sqtl_splicing_Esophagus_Gastroesophageal_Junction	330	3:45797684:A:T	rs73062394	0.00548618	0.477466	0.170708	0.75096	NA	NA	NA	NA	NA	NA
B2_ALL_leave_23andme	NA	NA	NA	NA	NA	ENSG00000173585.15	CCR9	NA	GTEx_v8_sqtl_splicing_Esophagus_Gastroesophageal_Junction	NA	NA	NA	NA	NA	NA	NA	NA	NA	NA	NA	NA	NA
B2_ALL_leave_23andme	3:45823240:T:C	rs10490770	2.495e-61	0.48679	0.029461	ENSG00000163820.14	FYCO1	chr3:45921840:45923656:clu_39073:ENSG00000163820.14	GTEx_v8_sqtl_splicing_Esophagus_Gastroesophageal_Junction	330	3:45954416:G:A	rs62242787	4.00735e-53	-1.18533	0.0628532	0.221988	2729	1.56024e-115	2.36178e-61	6.60621e-55	1	2.25949e-55
B2_ALL_leave_23andme	NA	NA	NA	NA	NA	ENSG00000172215.5	CXCR6	NA	GTEx_v8_sqtl_splicing_Esophagus_Gastroesophageal_Junction	NA	NA	NA	NA	NA	NA	NA	NA	NA	NA	NA	NA	NA
B2_ALL_leave_23andme	NA	NA	NA	NA	NA	ENSG00000173578.7	XCR1	NA	GTEx_v8_sqtl_splicing_Esophagus_Gastroesophageal_Junction	NA	NA	NA	NA	NA	NA	NA	NA	NA	NA	NA	NA	NA
B2_ALL_leave_23andme	3:45823240:T:C	rs10490770	2.495e-61	0.48679	0.029461	ENSG00000144791.9	LIMD1	chr3:45596287:45636150:clu_41110:ENSG00000144791.9	GTEx_v8_sqtl_splicing_Esophagus_Mucosa	497	3:45607274:A:G	rs4458403	8.20717e-09	-0.364455	0.0620846	0.0960244	2729	9.70771e-58	0.00146948	6.59578e-55	0.998422	0.000108766
B2_ALL_leave_23andme	3:45823240:T:C	rs10490770	2.495e-61	0.48679	0.029461	ENSG00000211456.10	SACM1L	chr3:45689497:45703438:clu_41113:ENSG00000211456.10	GTEx_v8_sqtl_splicing_Esophagus_Mucosa	497	3:45660535:C:G	rs2742446	6.9891e-05	-0.307363	0.0766042	0.719784	NA	NA	NA	NA	NA	NA
B2_ALL_leave_23andme	NA	NA	NA	NA	NA	ENSG00000163817.15	SLC6A20	NA	GTEx_v8_sqtl_splicing_Esophagus_Mucosa	NA	NA	NA	NA	NA	NA	NA	NA	NA	NA	NA	NA	NA
B2_ALL_leave_23andme	3:45823240:T:C	rs10490770	2.495e-61	0.48679	0.029461	ENSG00000163818.16	LZTFL1	chr3:45826332:45827356:clu_41118:ENSG00000163818.16	GTEx_v8_sqtl_splicing_Esophagus_Mucosa	497	3:46130331:C:A	rs75182702	0.000329793	-0.510981	0.141261	0.538084	NA	NA	NA	NA	NA	NA
B2_ALL_leave_23andme	NA	NA	NA	NA	NA	ENSG00000173585.15	CCR9	NA	GTEx_v8_sqtl_splicing_Esophagus_Mucosa	NA	NA	NA	NA	NA	NA	NA	NA	NA	NA	NA	NA	NA
B2_ALL_leave_23andme	3:45823240:T:C	rs10490770	2.495e-61	0.48679	0.029461	ENSG00000163820.14	FYCO1	chr3:45985022:45995722:clu_41128:ENSG00000163820.14	GTEx_v8_sqtl_splicing_Esophagus_Mucosa	497	3:45985149:G:T	rs17078495	5.48732e-43	-0.920929	0.0603839	0.171445	2729	1.43537e-95	2.17276e-41	6.60621e-55	1	1.20016e-42
B2_ALL_leave_23andme	NA	NA	NA	NA	NA	ENSG00000172215.5	CXCR6	NA	GTEx_v8_sqtl_splicing_Esophagus_Mucosa	NA	NA	NA	NA	NA	NA	NA	NA	NA	NA	NA	NA	NA
B2_ALL_leave_23andme	NA	NA	NA	NA	NA	ENSG00000173578.7	XCR1	NA	GTEx_v8_sqtl_splicing_Esophagus_Mucosa	NA	NA	NA	NA	NA	NA	NA	NA	NA	NA	NA	NA	NA
B2_ALL_leave_23andme	3:45823240:T:C	rs10490770	2.495e-61	0.48679	0.029461	ENSG00000144791.9	LIMD1	chr3:45673505:45674343:clu_40899:ENSG00000144791.9	GTEx_v8_sqtl_splicing_Esophagus_Muscularis	465	3:45669875:T:C	rs2673023	1.90611e-25	0.620235	0.055826	0.477406	2729	2.3391e-73	3.54076e-19	6.60621e-55	1	1.32186e-20
B2_ALL_leave_23andme	3:45823240:T:C	rs10490770	2.495e-61	0.48679	0.029461	ENSG00000211456.10	SACM1L	chr3:45719601:45722000:clu_40904:ENSG00000211456.10	GTEx_v8_sqtl_splicing_Esophagus_Muscularis	465	3:45767781:T:C	rs4299518	0.000423775	0.184651	0.0519868	0.651033	2729	4.69336e-55	0.710447	1.75291e-55	0.265294	0.024259
B2_ALL_leave_23andme	NA	NA	NA	NA	NA	ENSG00000163817.15	SLC6A20	NA	GTEx_v8_sqtl_splicing_Esophagus_Muscularis	NA	NA	NA	NA	NA	NA	NA	NA	NA	NA	NA	NA	NA
B2_ALL_leave_23andme	3:45823240:T:C	rs10490770	2.495e-61	0.48679	0.029461	ENSG00000163818.16	LZTFL1	chr3:45835784:45837927:clu_40908:ENSG00000163818.16	GTEx_v8_sqtl_splicing_Esophagus_Muscularis	465	3:45346225:A:G	rs114479196	0.00318479	-0.868223	0.29276	0.725432	NA	NA	NA	NA	NA	NA
B2_ALL_leave_23andme	NA	NA	NA	NA	NA	ENSG00000173585.15	CCR9	NA	GTEx_v8_sqtl_splicing_Esophagus_Muscularis	NA	NA	NA	NA	NA	NA	NA	NA	NA	NA	NA	NA	NA
B2_ALL_leave_23andme	3:45823240:T:C	rs10490770	2.495e-61	0.48679	0.029461	ENSG00000163820.14	FYCO1	chr3:45921840:45923656:clu_40910:ENSG00000163820.14	GTEx_v8_sqtl_splicing_Esophagus_Muscularis	465	3:45939181:G:A	rs17078449	4.17038e-75	-1.14727	0.0510231	0.0683907	2729	1.96753e-147	2.97831e-93	6.60621e-55	1	1.40137e-55
B2_ALL_leave_23andme	NA	NA	NA	NA	NA	ENSG00000172215.5	CXCR6	NA	GTEx_v8_sqtl_splicing_Esophagus_Muscularis	NA	NA	NA	NA	NA	NA	NA	NA	NA	NA	NA	NA	NA
B2_ALL_leave_23andme	NA	NA	NA	NA	NA	ENSG00000173578.7	XCR1	NA	GTEx_v8_sqtl_splicing_Esophagus_Muscularis	NA	NA	NA	NA	NA	NA	NA	NA	NA	NA	NA	NA	NA
B2_ALL_leave_23andme	3:45823240:T:C	rs10490770	2.495e-61	0.48679	0.029461	ENSG00000144791.9	LIMD1	chr3:45673505:45674343:clu_39064:ENSG00000144791.9	GTEx_v8_sqtl_splicing_Heart_Atrial_Appendage	372	3:45648730:C:T	rs11710266	2.74739e-32	-0.948974	0.0722213	0.308196	2729	8.9034e-81	1.34773e-26	6.60621e-55	1	5.99258e-28
B2_ALL_leave_23andme	3:45823240:T:C	rs10490770	2.495e-61	0.48679	0.029461	ENSG00000211456.10	SACM1L	chr3:45689497:45703438:clu_39066:ENSG00000211456.10	GTEx_v8_sqtl_splicing_Heart_Atrial_Appendage	372	3:45516826:C:T	NA	1.58125e-05	-0.934284	0.21336	0.172218	NA	NA	NA	NA	NA	NA
B2_ALL_leave_23andme	NA	NA	NA	NA	NA	ENSG00000163817.15	SLC6A20	NA	GTEx_v8_sqtl_splicing_Heart_Atrial_Appendage	NA	NA	NA	NA	NA	NA	NA	NA	NA	NA	NA	NA	NA
B2_ALL_leave_23andme	3:45823240:T:C	rs10490770	2.495e-61	0.48679	0.029461	ENSG00000163818.16	LZTFL1	chr3:45919065:45919413:clu_39075:ENSG00000163818.16	GTEx_v8_sqtl_splicing_Heart_Atrial_Appendage	372	3:45954416:G:A	rs62242787	1.9353e-50	1.12419	0.0634886	0.652258	2729	1.40858e-106	2.13221e-52	6.60621e-55	1	7.78512e-54
B2_ALL_leave_23andme	NA	NA	NA	NA	NA	ENSG00000173585.15	CCR9	NA	GTEx_v8_sqtl_splicing_Heart_Atrial_Appendage	NA	NA	NA	NA	NA	NA	NA	NA	NA	NA	NA	NA	NA
B2_ALL_leave_23andme	3:45823240:T:C	rs10490770	2.495e-61	0.48679	0.029461	ENSG00000163820.14	FYCO1	chr3:45919065:45919413:clu_39075:ENSG00000163820.14	GTEx_v8_sqtl_splicing_Heart_Atrial_Appendage	372	3:45954416:G:A	rs62242787	1.9353e-50	1.12419	0.0634886	0.652258	2729	1.40858e-106	2.13221e-52	6.60621e-55	1	7.78512e-54
B2_ALL_leave_23andme	NA	NA	NA	NA	NA	ENSG00000172215.5	CXCR6	NA	GTEx_v8_sqtl_splicing_Heart_Atrial_Appendage	NA	NA	NA	NA	NA	NA	NA	NA	NA	NA	NA	NA	NA
B2_ALL_leave_23andme	NA	NA	NA	NA	NA	ENSG00000173578.7	XCR1	NA	GTEx_v8_sqtl_splicing_Heart_Atrial_Appendage	NA	NA	NA	NA	NA	NA	NA	NA	NA	NA	NA	NA	NA
B2_ALL_leave_23andme	3:45823240:T:C	rs10490770	2.495e-61	0.48679	0.029461	ENSG00000144791.9	LIMD1	chr3:45673505:45674343:clu_35218:ENSG00000144791.9	GTEx_v8_sqtl_splicing_Heart_Left_Ventricle	386	3:45641871:G:A	rs62242182	7.44484e-29	-0.788841	0.0647241	0.24492	2729	2.592e-77	3.92359e-23	6.60621e-55	1	1.91044e-24
B2_ALL_leave_23andme	3:45823240:T:C	rs10490770	2.495e-61	0.48679	0.029461	ENSG00000211456.10	SACM1L	chr3:45709647:45713137:clu_35222:ENSG00000211456.10	GTEx_v8_sqtl_splicing_Heart_Left_Ventricle	386	3:45375953:G:A	rs139431083	0.0026092	-0.699447	0.230727	0.90794	NA	NA	NA	NA	NA	NA
B2_ALL_leave_23andme	NA	NA	NA	NA	NA	ENSG00000163817.15	SLC6A20	NA	GTEx_v8_sqtl_splicing_Heart_Left_Ventricle	NA	NA	NA	NA	NA	NA	NA	NA	NA	NA	NA	NA	NA
B2_ALL_leave_23andme	3:45823240:T:C	rs10490770	2.495e-61	0.48679	0.029461	ENSG00000163818.16	LZTFL1	chr3:45919065:45919413:clu_35228:ENSG00000163818.16	GTEx_v8_sqtl_splicing_Heart_Left_Ventricle	386	3:45954416:G:A	rs62242787	8.04224e-38	0.829698	0.0572646	0.446834	2729	4.14752e-88	6.27821e-34	6.60621e-55	1	2.50762e-35
B2_ALL_leave_23andme	NA	NA	NA	NA	NA	ENSG00000173585.15	CCR9	NA	GTEx_v8_sqtl_splicing_Heart_Left_Ventricle	NA	NA	NA	NA	NA	NA	NA	NA	NA	NA	NA	NA	NA
B2_ALL_leave_23andme	3:45823240:T:C	rs10490770	2.495e-61	0.48679	0.029461	ENSG00000163820.14	FYCO1	chr3:45919065:45919413:clu_35228:ENSG00000163820.14	GTEx_v8_sqtl_splicing_Heart_Left_Ventricle	386	3:45954416:G:A	rs62242787	8.04224e-38	0.829698	0.0572646	0.446834	2729	4.14752e-88	6.27821e-34	6.60621e-55	1	2.50762e-35
B2_ALL_leave_23andme	NA	NA	NA	NA	NA	ENSG00000172215.5	CXCR6	NA	GTEx_v8_sqtl_splicing_Heart_Left_Ventricle	NA	NA	NA	NA	NA	NA	NA	NA	NA	NA	NA	NA	NA
B2_ALL_leave_23andme	NA	NA	NA	NA	NA	ENSG00000173578.7	XCR1	NA	GTEx_v8_sqtl_splicing_Heart_Left_Ventricle	NA	NA	NA	NA	NA	NA	NA	NA	NA	NA	NA	NA	NA
B2_ALL_leave_23andme	NA	NA	NA	NA	NA	ENSG00000144791.9	LIMD1	NA	GTEx_v8_sqtl_splicing_Kidney_Cortex	NA	NA	NA	NA	NA	NA	NA	NA	NA	NA	NA	NA	NA
B2_ALL_leave_23andme	3:45823240:T:C	rs10490770	2.495e-61	0.48679	0.029461	ENSG00000163817.15	SLC6A20	chr3:45770371:45771217:clu_26043:ENSG00000163817.15	GTEx_v8_sqtl_splicing_Kidney_Cortex	73	3:45688789:C:A	rs62242209	0.00954004	-1.64375	0.60872	0.920526	NA	NA	NA	NA	NA	NA
B2_ALL_leave_23andme	3:45823240:T:C	rs10490770	2.495e-61	0.48679	0.029461	ENSG00000163818.16	LZTFL1	chr3:45826332:45827356:clu_26044:ENSG00000163818.16	GTEx_v8_sqtl_splicing_Kidney_Cortex	73	3:46132444:A:G	NA	0.000560166	0.686185	0.185615	0.460801	NA	NA	NA	NA	NA	NA
B2_ALL_leave_23andme	NA	NA	NA	NA	NA	ENSG00000173585.15	CCR9	NA	GTEx_v8_sqtl_splicing_Kidney_Cortex	NA	NA	NA	NA	NA	NA	NA	NA	NA	NA	NA	NA	NA
B2_ALL_leave_23andme	NA	NA	NA	NA	NA	ENSG00000163820.14	FYCO1	NA	GTEx_v8_sqtl_splicing_Kidney_Cortex	NA	NA	NA	NA	NA	NA	NA	NA	NA	NA	NA	NA	NA
B2_ALL_leave_23andme	NA	NA	NA	NA	NA	ENSG00000172215.5	CXCR6	NA	GTEx_v8_sqtl_splicing_Kidney_Cortex	NA	NA	NA	NA	NA	NA	NA	NA	NA	NA	NA	NA	NA
B2_ALL_leave_23andme	NA	NA	NA	NA	NA	ENSG00000173578.7	XCR1	NA	GTEx_v8_sqtl_splicing_Kidney_Cortex	NA	NA	NA	NA	NA	NA	NA	NA	NA	NA	NA	NA	NA
B2_ALL_leave_23andme	3:45823240:T:C	rs10490770	2.495e-61	0.48679	0.029461	ENSG00000144791.9	LIMD1	chr3:45596287:45636150:clu_30152:ENSG00000144791.9	GTEx_v8_sqtl_splicing_Liver	208	3:45600689:C:A	rs59285107	4.41861e-09	-0.644139	0.104502	0.983024	2729	5.68316e-57	0.00860276	6.54722e-55	0.991071	0.000326304
B2_ALL_leave_23andme	3:45823240:T:C	rs10490770	2.495e-61	0.48679	0.029461	ENSG00000211456.10	SACM1L	chr3:45689497:45703438:clu_30156:ENSG00000211456.10	GTEx_v8_sqtl_splicing_Liver	208	3:45773256:A:G	rs17279465	0.00035757	-0.32118	0.0882913	0.851673	NA	NA	NA	NA	NA	NA
B2_ALL_leave_23andme	NA	NA	NA	NA	NA	ENSG00000163817.15	SLC6A20	NA	GTEx_v8_sqtl_splicing_Liver	NA	NA	NA	NA	NA	NA	NA	NA	NA	NA	NA	NA	NA
B2_ALL_leave_23andme	3:45823240:T:C	rs10490770	2.495e-61	0.48679	0.029461	ENSG00000163818.16	LZTFL1	chr3:45826332:45827356:clu_30159:ENSG00000163818.16	GTEx_v8_sqtl_splicing_Liver	208	3:45631263:T:A	NA	0.0062723	1.23146	0.445348	0.0413056	NA	NA	NA	NA	NA	NA
B2_ALL_leave_23andme	NA	NA	NA	NA	NA	ENSG00000173585.15	CCR9	NA	GTEx_v8_sqtl_splicing_Liver	NA	NA	NA	NA	NA	NA	NA	NA	NA	NA	NA	NA	NA
B2_ALL_leave_23andme	3:45823240:T:C	rs10490770	2.495e-61	0.48679	0.029461	ENSG00000163820.14	FYCO1	chr3:45962392:45964336:clu_30161:ENSG00000163820.14	GTEx_v8_sqtl_splicing_Liver	208	3:46132839:T:C	rs78380307	0.00523169	0.477437	0.168923	0.115495	NA	NA	NA	NA	NA	NA
B2_ALL_leave_23andme	NA	NA	NA	NA	NA	ENSG00000172215.5	CXCR6	NA	GTEx_v8_sqtl_splicing_Liver	NA	NA	NA	NA	NA	NA	NA	NA	NA	NA	NA	NA	NA
B2_ALL_leave_23andme	NA	NA	NA	NA	NA	ENSG00000173578.7	XCR1	NA	GTEx_v8_sqtl_splicing_Liver	NA	NA	NA	NA	NA	NA	NA	NA	NA	NA	NA	NA	NA
B2_ALL_leave_23andme	3:45823240:T:C	rs10490770	2.495e-61	0.48679	0.029461	ENSG00000144791.9	LIMD1	chr3:45673505:45674343:clu_46901:ENSG00000144791.9	GTEx_v8_sqtl_splicing_Lung	515	3:45669875:T:C	rs2673023	8.22668e-91	1.1103	0.04394	0.212287	2729	1.09335e-175	1.65503e-121	6.60621e-55	1	4.3177e-57
B2_ALL_leave_23andme	3:45823240:T:C	rs10490770	2.495e-61	0.48679	0.029461	ENSG00000211456.10	SACM1L	chr3:45689497:45690348:clu_46903:ENSG00000211456.10	GTEx_v8_sqtl_splicing_Lung	515	3:45755165:G:A	rs2251021	8.14613e-07	0.258684	0.0517753	0.561447	2729	8.96783e-57	0.0135749	6.51342e-55	0.985954	0.000471063
B2_ALL_leave_23andme	NA	NA	NA	NA	NA	ENSG00000163817.15	SLC6A20	NA	GTEx_v8_sqtl_splicing_Lung	NA	NA	NA	NA	NA	NA	NA	NA	NA	NA	NA	NA	NA
B2_ALL_leave_23andme	3:45823240:T:C	rs10490770	2.495e-61	0.48679	0.029461	ENSG00000163818.16	LZTFL1	chr3:45827459:45828439:clu_46915:ENSG00000163818.16	GTEx_v8_sqtl_splicing_Lung	515	3:46313128:A:G	rs140058837	0.000171754	-0.863936	0.228163	0.757579	NA	NA	NA	NA	NA	NA
B2_ALL_leave_23andme	NA	NA	NA	NA	NA	ENSG00000173585.15	CCR9	NA	GTEx_v8_sqtl_splicing_Lung	NA	NA	NA	NA	NA	NA	NA	NA	NA	NA	NA	NA	NA
B2_ALL_leave_23andme	3:45823240:T:C	rs10490770	2.495e-61	0.48679	0.029461	ENSG00000163820.14	FYCO1	chr3:45919065:45919413:clu_46920:ENSG00000163820.14	GTEx_v8_sqtl_splicing_Lung	515	3:45954416:G:A	rs62242787	4.58481e-59	1.09295	0.0585959	0.0062399	2729	6.88921e-116	1.04284e-61	6.60621e-55	1	1.44818e-55
B2_ALL_leave_23andme	NA	NA	NA	NA	NA	ENSG00000172215.5	CXCR6	NA	GTEx_v8_sqtl_splicing_Lung	NA	NA	NA	NA	NA	NA	NA	NA	NA	NA	NA	NA	NA
B2_ALL_leave_23andme	NA	NA	NA	NA	NA	ENSG00000173578.7	XCR1	NA	GTEx_v8_sqtl_splicing_Lung	NA	NA	NA	NA	NA	NA	NA	NA	NA	NA	NA	NA	NA
B2_ALL_leave_23andme	3:45823240:T:C	rs10490770	2.495e-61	0.48679	0.029461	ENSG00000144791.9	LIMD1	chr3:45596287:45636150:clu_35492:ENSG00000144791.9	GTEx_v8_sqtl_splicing_Minor_Salivary_Gland	144	3:45612866:C:T	rs66748093	8.94781e-10	-0.825027	0.123886	0.363665	2729	2.69819e-57	0.00408432	6.57793e-55	0.995719	0.000196857
[truncated: 132 more rows]

## Sheet: S3B
Table S3B. Summary of colocalization analysis of hospitalized COVID-19 GWAS and transcript usage QTLs in cis with coloc. Variable coloc_pp4 is set to NA, if the gene was not expressed in the given tissue or lead tuQTL p-value > 1e-4.
[truncated: 761 more rows]

[truncated: 1 more sheets: S3C]
